# Supplementary material for: Heterogeneity of Extracellular Vesicles and Non‐Vesicular Nanoparticles in Glioblastoma
Source: J Extracell Vesicles. 2025 Oct 2;14(10):e70168. doi: 10.1002/jev2.70168 (PMC12491655; doi:10.1002/jev2.70168)
Supplement: Supplementary file 2 — Supplementary material [file JEV2-14-e70168-s001.xlsx]

## Sheet: Table S1
Table S1. Lipid Class Key for Figure 2.
Group	Subgroup	Lipid Name
Ceramide
	Cer_ADS	alpha-hydroxy-dihydrosphingosine ceramides
	Cer_AP	alpha-hydroxy-phytosphingosine ceramide
	Cer_AS	alpha-hydroxy-sphingosine ceramides
	Cer_EOS	Esterified Omega-Hydroxy Sphingosine ceramide
	Cer_HDS	Hydroxy Dihydrosphingosine ceramide
	Cer_HS	Hydroxy Sphingosine ceramide
	Cer_NDS	Non-Hydroxy Dihydrosphingosine ceramide
	Cer_NP	Non-Hydroxy Phytosphingosine ceramide
	Cer_NS	Non-Hydroxy Sphingosine ceramide
	Hex2Cer	Dihexosylceramide
	HexCer_HS	Hexosylceramide with Hydroxy Fatty Acid - Sphingosine
	HexCer_NS	Hexosylceramide (Non-hydroxy fatty acid - Sphingosine)
	PE_Cer	Phosphoethanolamine ceramide
	PI_Cer	Phosphoinositol ceramide
	SHexCer	Sulfated Hexosylceramide
	SM	Sphingomyelin
FA		Fatty Acid
	FA	Fatty Acid
Glycero		Glycerolipid
	DG	diglyceride
	DGGA	Diacylglycerol Galactoside
	EtherDG	Ether-linked Diacylglycerol
	EtherTG	Ether-linked Triacylglycerol
	MG	monoglyceride
	TG	triglyceride
Lyso		Lysophosphatidyl
	EtherLPC	Ether lysophosphatidylcholine
	EtherLPE	Ether lysophosphatidylethanolamine
	LPA	lysophosphatidic acid
	LPC	lysophosphatidylcholine
	LPE	lysophosphatidylethanolamine
	LPG	lysophosphatidylglycerol
	LPI	lysophosphatidylinositol
	LPS	lysophosphatidylserine
Other
	BMP	Bis(monoacylglycero)phosphate
	CAR	Acylcarnitine
	CE	Cholesteryl Ester
	CL	Cardiolipin
	GM3	Monosialodihexosylganglioside
	NAE	N-Acylethanolamine
	NAGly	N-Acetylglucosamine-yl ceramide
	NAGlySer	N-Acetylglucosaminyl-serine ceramide
	PEtOH	Phosphatidylethanol
	ST	Sulfatide
	VAE	Vinyl ether-linked Acylglycerol Ether
Ox		Oxydized lipids
	EtherOxPC	Oxidized Ether-linked Phosphatidylcholine
	OxFA	Oxidized Fatty Acid
	OxPC	Oxidized Phosphatidylcholine
	OxPE	Oxidized Phosphatidylethanolamine
	OxPI	Oxidized Phosphatidylinositol
	OxPS	Oxidized Phosphatidylserine
	OxTG	Oxidized Triacylglycerol
Phospho		Phospholipids
	EtherPC	Ether-linked Phosphatidylcholine
	EtherPE	Ether-linked Phosphatidylethanolamine
	EtherPI	Ether-linked Phosphatidylinositol
	EtherPS	Ether-linked Phosphatidylserine
	PA	Phosphatidic Acid
	PC	Phosphatidylcholine
	PE	Phosphatidylethanolamine
	PG	Phosphatidylglycerol
	PI	Phosphatidylinositol
	PS	Phosphatidylserine

## Sheet: Table S2
Table S2. Lipid Class Key for Figure 5.
Group	classKey	Lipid Name
P-Choline	LPC	lysophosphatidylcholine
	PAF	platelet-activating factor
	PC	phosphatidylcholine
	MePC	Methyl phosphatidylcholine
P-Ethanol Amine	LPE	lysophosphatidylethanolamine
	LdMePE	lysodimethylphosphatidylethanolamine
	PE	phosphatidylethanolamine
	BisMePE	Bis-methyl phosphatidylethanolamine
	dMePE	dimethylphosphatidylethanolamine
P-Serine	LPS	lysophosphatidylserine
	PS	phosphatidylserine
	BisMePS	Bis-methyl phosphatidy lserine
P-Glycerol	LPG	lysophosphatidylglycerol
	PG	phosphatidylglycerol
	BisMePG	Bis-methyl phosphatidylglycerol
P-Inositol	LPI	lysophosphatidylinositol
	PI	phosphatidylinositol
	PIP	phosphatidylinositol
	PIP2	phosphatidylinositol
	PIP3	phosphatidylinositol
P-Ethanol	LPEt	lysophosphatidylethanol
	PEt	phosphatidylethanol
P-Acid	LPA	lysophosphatidic acid
	BisMeLPA	Bis-methyl lysophosphatidic acid
	PA	phosphatidic acid
	BisMePA	Bis-methyl phosphatidic acid
	cPA	cyclic phosphatidic acid
P-Methanol	LPMe	lysophosphatidylmethanol
	PMe	phosphatidylmethanol
Sphingolipids	SM	sphingomyelin
	LSM	lysosphingomyelin
	phSM	sphingomyelin(phytosphingosine)
Neutral glycerolipid	MG	monoglyceride
	DG	diglyceride
	TG	triglyceride
Fatty Acid	FA	fatty acid
Cardiolipin	CL	Cardiolipin
Sphingoid base	So	Sphingosine
	SoP	Sphingosine phosphate
Neutral Glycosphingolipids	SoG1	Glucosylsphingosine
	CerG1	Simple Glc series
	CerG2	Simple Glc series
	CerG3	Simple Glc series
	CerG2GNAc1	Simple Glc series
	CerG3GNAc1	Simple Glc series
	CerG3GNAc2	Simple Glc series
	ST	Sulfatide
Glycosphingolipids	Cer	Ceramides
	CerP	Ceramides phosphate
	GM3	Gangliosides
	GM2	Gangliosides
	GM1	Gangliosides
	GD1a	Gangliosides
	GD1b	Gangliosides
	GD2	Gangliosides
	GD3	Gangliosides
	GT1a	Gangliosides
	GT1b	Gangliosides
	GT1c	Gangliosides
	GT2	Gangliosides
	GT3	Gangliosides
	GQ1c	Gangliosides
	GQ1b	Gangliosides
Steroid	ChE	Cholesterol Ester
	ZyE	zymosterol
	StE	Stigmasterol ester
	SiE	Sitosterol ester
	AGlcSiE	AcylGlcSitosterol ester
	D7ChE	Deuterated Cholesterol Ester
Coenzyme	Co	Coenzyme
Fatty esters	OAHFA	(O-acyl)-1-hydroxy fatty acid
	WE	wax exters
	AcCa	Acyl Carnitine
Glycoglycerolipid	MGMG	Monogalactosylmonoacylglycerol
	MGDG	Monogalactosyldiacylglycerol
	DGMG	Digalactosylmonoacylglycerol
	DGDG	Digalactosyldiacylglycerol
	SQMG	Sulfoquinovosylmonoacylglycerol
	SQDG	Sulfoquinovosyldiacylglycerol
Neutral glycerolipid (deuterated)	D5DG	Deuterated diglyceride
	D5TG	Deuterated triglyceride

## Sheet: Table S3
Table S1. Percent RNA subtypes in indicated extracellular species.
	Cells			15k EV				167k EV				Exomeres				Supermeres
	%	SEM		%	SEM	p value		%	SEM	p value		%	SEM	p value		%	SEM	p value
lncRNA	8.41	1.1		14.52	6.64	--		21.72	3.8	0.015		29.54	14.09	--		41.11	16.38	--
miRNA	0.3	0.04		0.05	0.01	0.002		0.07	0.04	0.008		0.03	0.01	0.001		0.02	0	0.001
misc_RNA	6.29	0.17		30.46	5.27	0.004		20.94	1.56	0		18.45	6.68	--		14.34	7.17	--
Mt_tRNA	0.42	0.31		0.15	0.09	--		0	0	--		0	0	--		0.01	0	--
processed_pseudogene	0.26	0.02		0.61	0.2	--		0.52	0.23	--		0.61	0.34	--		0.34	0.23	--
protein_coding	79.28	2.06		42.82	3.74	0.0001		17.15	4.99	<0.0001		13.53	7.27	0.0001		8.47	4.62	<0.0001
ribozyme	0.26	0.01		0.54	0.04	0.001		3.01	0.72	0.009		0.78	0.42	--		0.04	0.02	0.0001
snoRNA	1.31	0.41		1.7	0.92	--		1.66	0.55	--		0.45	0.09	--		0.36	0.07	--
snRNA	2.76	0.4		8.38	1.87	0.026		34.11	5.2	0.001		35.72	18.64	--		34.85	7.82	0.006
transcribed_processed_pseudogene	0.08	0		0.11	0.05	--		0.14	0.07	--		0.17	0.09	--		0.09	0.06	--
transcribed_unprocessed_pseudogene	0.44	0		0.35	0.13	--		0.37	0.17	--		0.43	0.24	--		0.23	0.16	--
unprocessed_pseudogene	0.09	0.01		0.11	0.05	--		0.11	0.05	--		0.13	0.07	--		0.07	0.05	--

## Sheet: Table S4
Table S4. Unique RNAs with their log2FC and pValue for Long NonCoding RNAs and Protein Coding RNAs.
LncRNA																Protein_Coding RNA
15k EV vs Cell				167k EV vs Cell				EXOMERE vs Cell				SUPERMERE vs Cell				15k EV vs Cell				167k EV vs Cell				EXOMERE vs Cell				SUPERMERE vs Cell
Gene	Log2_FC	adj_pValue		Gene	Log2_FC	adj_pValue		Gene	Log2_FC	adj_pValue		Gene	Log2_FC	adj_pValue		Gene	Log2_FC	adj_pValue		Gene	Log2_FC	adj_pValue		Gene	Log2_FC	adj_pValue		Gene	Log2_FC	adj_pValue
LINC01043	4.51295	0.0128597		LINC01822	3.20082	0.040596		LINC02790	4.40756	0.018556		LINC02533	5.04832	0.0459446		GOLGA6C	5.55942	0.00563591		TLCD2	4.32052	0.028959		TSBP1	4.63835	0.0325712		C4BPA	3.91098	0.0425476
OR2A1-AS1	3.85039	0.00309499		ZBTB44-DT	2.86749	0.0422103		LINC02252	3.88732	0.0116227		PPM1B-DT	3.56268	0.042961		ERRFI1	5.54469	0.00037342		TEX54	4.09302	0.01329		MAP3K19	4.23046	0.0247914		ZNF536	3.64515	0.0454324
LINC02815	3.82223	0.0154436		LINC01705	2.78327	0.0256814		EWSAT1	3.6439	0.0370529		LINC01491	3.15597	0.0374659		GSG1L	5.40847	0.00127069		OSCAR	4.01167	0.0147265		CTAGE6	4.03367	0.0298079		TEPP	3.39013	0.0336779
ZIM2-AS1	3.58072	0.0393771		MYL12-AS1	2.76211	0.040836		LINC01673	3.62677	0.0407145		CLMAT3	3.04151	0.0379355		TNFRSF6B	4.57422	0.00147929		MAGEA2	3.98343	0.00878393		NDST4	3.92802	0.0086324		HOXA4	3.35403	0.0396844
LINC02799	3.38685	0.00541712		LINC02689	2.75431	0.0108492		CASC22	3.55588	0.0209324		LINC01712	3.03161	0.0449203		VAMP3	4.27216	0.000585786		LILRB3	3.60669	0.005905		HEPACAM2	3.76138	0.0397325		PTH1R	3.33647	0.035289
DIRC1	3.22234	0.00374672		LINC01431	2.7439	0.0176535		SHROOM3-AS1	3.44688	0.0254538		LINC01596	2.92749	0.0333489		SNTB2	4.22107	0.00709509		OTOF	3.58935	0.0211551		CHRND	3.5351	0.0462976		GCSAML	3.28164	0.029734
CORO1A-AS1	3.19111	0.00295681		LINC02521	2.74339	0.0372289		COL25A1-DT	3.43404	0.0162641		FAM153CP	2.89485	0.0313431		FAM90A10P	4.08521	0.00371014		PRR33	3.41761	0.0222504		KCNJ5	3.5255	0.0288287		OR10Z1	3.17821	0.0262592
LAPTM4A-DT	3.14266	0.00376586		NOL4L-DT	2.72465	0.0423487		LINC01856	3.38241	0.0237314		LINC02120	2.82456	0.0379753		HCRTR1	3.70631	0.000640652		ACMSD	3.39021	0.0207677		PLAAT5	3.45617	0.0175953		TTLL10	3.09354	0.0402877
LINC01262	3.13973	0.0195856		DLX2-DT	2.71358	0.0453812		CASC8	3.36526	0.0254173		PCSEAT	2.71256	0.0499998		KRT33A	3.69686	0.0281252		FERD3L	3.36171	0.0302106		ADAMTS16	3.39741	0.0172381		ALX4	3.07208	0.0402358
GPR50-AS1	3.09371	0.0103854		LINC00567	2.69884	0.0402757		FLJ31104	3.35075	0.0467729		LINC01354	2.60076	0.044287		FTMT	3.64693	0.00293452		CIB3	3.35811	0.0162493		MROH9	3.34423	0.042053		EPCAM	3.02237	0.0324539
LINC02369	3.09033	0.0037778		UBE2E1-AS1	2.61715	0.0409646		DELEC1	3.34658	0.00511818		LINC02281	2.56384	0.00988894		PTPN20	3.60916	0.00324154		KRT76	3.35481	0.012645		ELAPOR2	3.3118	0.037164		IZUMO3	3.01363	0.0183806
LINC02734	3.08667	0.00499799		LINC00686	2.5828	0.00769084		SBF2-AS1	3.27936	0.0108304		NDUFV2-AS1	2.55026	0.0241808		AMIGO3	3.5864	0.0394361		SLC4A9	3.32237	0.037417		LGALS14	3.29887	0.0340926		TNFRSF9	3.00524	0.035371
CHRM3-AS2	2.98622	0.00632844		LINC02730	2.57546	0.0336623		LINC01133	3.22948	0.0268409		DCTN1-AS1	2.51917	0.0336918		C14orf180	3.58479	0.00356502		AQP6	3.29771	0.0294633		ARHGAP15	3.23955	0.0140062		DSCAM	3.00171	0.0257434
DPYD-AS1	2.95212	0.00309372		LINC02796	2.55508	0.00328839		TMEM254-AS1	3.219	0.0328957		LINC00587	2.44912	0.0384613		OPN4	3.51602	0.000877655		LRRC3C	3.28898	0.0146768		EVI2A	3.23594	0.0239506		CKMT1B	2.98254	0.0471308
FAM99A	2.93435	0.0078055		LINC01432	2.55469	0.0246218		LINC00906	3.14405	0.0318215		MICB-DT	2.42483	0.0375308		OR2F2	3.50257	0.0210137		GGTLC3	3.25828	0.00614408		KLHL6	3.21813	0.019692		GFRA1	2.96634	0.0375539
LINC01350	2.92573	0.00125197		PPM1J-DT	2.52406	0.0406092		LINC02092	3.12618	0.0378113		KMT2E-AS1	2.37398	0.00699442		CXCL1	3.48851	0.00110463		CYP26B1	3.24384	0.0424737		LHFPL5	3.18336	0.0163597		LINGO2	2.78445	0.0489377
FAM230A	2.87532	0.0256142		SRGAP3-AS3	2.50005	0.0279055		DSEL-AS1	3.11613	0.0336579		LINC01082	2.30029	0.0494227		LINGO4	3.46421	0.000501513		NLRP8	3.19663	0.0334327		PSG1	3.11678	0.0374818		UPP2	2.74278	0.0364819
LINC01300	2.86039	0.0069313		ZFAT-AS1	2.47484	0.0286675		LINC00903	3.11612	0.0210492		LINC01137	2.2203	0.0408743		KRT16	3.44855	0.00865405		UGT1A9	3.18599	0.00655103		RORC	3.10243	0.0417728		NEUROD4	2.64575	0.0450963
LINC01859	2.85483	0.0018401		SEC23A-AS1	2.44941	0.0321493		LINC00944	3.07713	0.0453597		LINC02050	2.20486	0.048237		CES5A	3.35865	0.0129146		TMEM238L	3.17776	0.0319197		BCL2A1	3.07363	0.0136089		ST8SIA6	2.58936	0.0326103
LINC00165	2.854	0.00995839		CARNMT1-AS1	2.44044	0.0361468		RMDN2-AS1	3.04906	0.0434159		LINC01569	2.20321	0.0405592		PROK1	3.31871	0.000802282		IL25	3.12878	0.0393895		MUC15	3.04463	0.0383767		OR56A3	2.57827	0.0219851
COL4A2-AS2	2.8489	0.0145905		HAGLROS	2.42641	0.0249496		DLX6-AS1	3.00076	0.018623		HEXD-IT1	2.20021	0.0314546		FOXI3	3.31325	0.00283366		NPY	3.11905	0.0108303		OTP	3.00802	0.0215867		ADAMTS4	2.51667	0.0382837
LINC02596	2.84027	0.000982923		LINC00620	2.423	0.0493702		L3MBTL4-AS1	2.99437	0.00427433		NEURL1-AS1	2.16908	0.0319104		MBD3L2B	3.30275	0.00943565		LCNL1	3.08397	0.0301564		RSPH4A	3.00696	0.0191993		RSPH10B	2.49149	0.0366662
LINC02838	2.82572	0.0456449		LINC00606	2.39332	0.0490139		CCDC140	2.89783	0.0455504		C9orf92	2.14456	0.0367336		FOXB2	3.27778	0.000239905		FAM90A23P	3.08301	0.0356376		FOXL1	2.99449	0.0409018		NIPAL4	2.47668	0.0439802
KCNH1-IT1	2.78022	0.010536		CRPPA-AS1	2.38687	0.0489254		ITGB2-AS1	2.86919	0.0404941		C6orf223	2.05355	0.039156		CXCL3	3.26754	0.00266644		SHISAL1	3.05628	0.0491122		ABCA8	2.93542	0.00891688		CFAP157	2.47137	0.0449259
LINC02404	2.76507	0.00709022		CTNNA2-AS1	2.31714	0.0276321		LINC01533	2.86592	0.048957		ODC1-DT	2.05165	0.04402		OPN1MW3	3.17926	0.0177251		FXYD1	3.05254	0.0258167		ECT2L	2.92352	0.0361175		CLCA4	2.47079	0.0495463
LINC02182	2.73827	0.0449318		LINC00582	2.26642	0.0134653		TRHDE-AS1	2.8059	0.0240066		LINC02377	1.97528	0.0292343		IFNW1	3.17038	0.00450225		CD3D	3.02044	0.00613418		FAM133A	2.9198	0.0399653		RCVRN	2.46434	0.0348975
LINC00448	2.72331	0.0111738		EPS15-AS1	2.24303	0.0418685		LINC00271	2.7381	0.0269773		LY6E-DT	1.821	0.0231113		RNF151	3.16791	0.00710527		TEX13A	2.97361	0.00826758		PNLIP	2.89024	0.0462566		PAQR5	2.46337	0.036949
LINC01648	2.69315	0.0320772		LINC00479	2.2292	0.0314814		LINC02111	2.70105	0.0236644		PCAT19	1.79769	0.0402943		CXorf49B	3.1523	0.0247139		LBHD2	2.95405	0.0104859		ZC3H12B	2.86936	0.0189394		HOPX	2.45921	0.0295187
LINC02168	2.6757	0.0225419		LINC01081	2.21192	0.0392374		RABGAP1L-DT	2.69627	0.0108744		C10orf55	1.78092	0.0445438		FOXC2	3.12862	0.00049501		AQP12B	2.93832	0.00335402		KCNV2	2.85275	0.0434569		PLAC8	2.45895	0.0299366
LRRTM4-AS1	2.64366	0.0100214		LINC01413	2.19954	0.045804		SCAT1	2.63192	0.0274502		PSMD7-DT	1.78001	0.0454398		SAMD11	3.12459	0.00262396		FCER2	2.92904	0.0254975		ERMN	2.83496	0.0121256		RPH3A	2.45764	0.0292455
LINC02674	2.6435	0.0210746		RMRP	2.19866	0.0213344		LINC01793	2.62847	0.0400342		LINC00525	1.74808	0.0349911		MYF5	3.1082	0.00382907		SLC39A2	2.92427	0.0404873		CCDC39	2.81801	0.0201793		HSH2D	2.44291	0.0228207
FAM230G	2.61255	0.0247854		LINC02755	2.19422	0.044225		ANK2-AS1	2.62656	0.0103052		LINC01852	1.64332	0.0477495		PHETA2	3.09905	0.00432446		TAFA3	2.91389	0.0279472		C9	2.80845	0.0231853		TACR1	2.39757	0.0156084
LINC02110	2.60817	0.00568817		LINC01007	2.18369	0.0430499		LINC00867	2.61918	0.0305748		ABALON	1.60949	0.0363928		CALML3	3.08572	0.00245546		GNGT2	2.91157	0.00437847		FDCSP	2.80271	0.0121343		TCAF2C	2.3519	0.0358858
LINC02424	2.59646	0.00255902		LINC02395	2.1636	0.0417919		NGF-AS1	2.6142	0.0369316		CARMN	1.51029	0.0426034		PERCC1	3.07222	0.00311307		PPP1R14D	2.88563	0.0236252		SSUH2	2.78448	0.0216494		PAK5	2.33483	0.0264032
FAM242C	2.5941	0.0279554		FMR1-AS1	2.15902	0.0464747		LINC00856	2.61331	0.019733						STAP1	3.06244	0.0029395		TRH	2.8813	0.00959415		MCOLN2	2.76957	0.00817123		IRF4	2.27658	0.0385025
LINC02442	2.5892	0.0125245		LINC00543	2.15848	0.033245		SLIT3-AS2	2.60919	0.0189356						IL17REL	3.0535	0.0022314		THRSP	2.87052	0.0076633		MAOB	2.76504	0.0066025		ITGAL	2.27372	0.0190974
TRPC7-AS2	2.57911	0.0246568		GFOD1-AS1	2.14515	0.0113673		MFF-DT	2.58844	0.0218615						KLHDC7B	3.01031	0.00922092		VCX	2.86822	0.0331363		OR5A2	2.73838	0.0102139		LRRC74B	2.26109	0.0494358
LMX1A-AS2	2.57738	0.00931455		FLNC-AS1	2.13451	0.0219511		LINC02505	2.57797	0.0264843						REPS2	2.9903	0.00298459		SOAT2	2.85558	0.0065481		DNAH6	2.7212	0.0266803		IGDCC3	2.20871	0.0330737
LINC02616	2.56062	0.0184093		LINC00388	2.12523	0.0252861		LINC00276	2.56915	0.0354962						FAM170A	2.98672	0.0288505		FAM90A26	2.85282	0.0130286		GALNT13	2.70734	0.0165751		APOF	2.18425	0.0426903
LINC01147	2.55772	0.0336076		LINC01756	2.09731	0.0428618		LINC00624	2.53961	0.00660399						TLE7	2.98167	0.000279902		ZDHHC19	2.82111	0.0303146		OR6Y1	2.70067	0.0451462		RNASE1	2.0294	0.0304354
LINC00387	2.54618	0.00885319		LINC02684	2.08115	0.0394279		LINC00891	2.53689	0.0385796						TAMALIN	2.96435	0.000852365		THEG	2.81625	0.0189715		LCN1	2.68574	0.0303927		NPL	2.00594	0.0107644
RORA-AS2	2.52806	0.0248245		LINC01815	2.07536	0.0428676		DIAPH1-AS1	2.52132	0.0351737						ZNF729	2.9621	0.000411094		HPD	2.77901	0.036909		OR8D1	2.68196	0.0247385		MYOZ3	1.99531	0.0433549
HM13-AS1	2.49659	0.0165853		TLX1NB	2.0699	0.0157651		LINC00466	2.4888	0.0446478						PCDHA2	2.96162	0.00179806		DES	2.76611	0.0307487		OR10H5	2.67343	0.0289313		C10orf67	1.99059	0.0308619
UFL1-AS1	2.4875	0.0153712		LINC01831	2.03925	0.0442938		LINC01500	2.45391	0.0154925						CDR1	2.95926	0.0114982		SSTR5	2.73667	0.0218688		FAM81A	2.67088	0.00885575		CRISP3	1.9297	0.0443043
LINC02586	2.45404	0.00841277		CACNA1C-IT2	2.03854	0.0230189		RNFT1-DT	2.41356	0.0134352						PARVG	2.9403	0.0105219		F2	2.72434	0.0175404		SPEF2	2.65881	0.0162752		RAB11FIP1	1.91042	0.0345334
C15orf32	2.44516	0.0116405		FAR1-IT1	1.99737	0.0465053		CCDC26	2.3766	0.0310295						CYBA	2.93428	0.00808517		SYNDIG1L	2.71226	0.0285115		TSPAN19	2.65473	0.0146497		KHDC1	1.7689	0.0324551
LINC02379	2.44187	0.0241327		TNR-IT1	1.9835	0.0499316		LINC01370	2.37569	0.0193256						HAND1	2.89427	0.0167191		SBK3	2.70506	0.00503488		BNIP5	2.65248	0.0426097		RGR	1.75885	0.0422328
PABPC5-AS1	2.4374	0.0260709		LINC02512	1.96423	0.0279869		SEPTIN7-DT	2.37309	0.0125711						MAGEB2	2.8927	0.0200783		TRPM5	2.70408	0.0487531		OR2T29	2.64051	0.0223763		GPR83	1.73814	0.04703
LNX1-AS1	2.43246	0.0209349		NECTIN4-AS1	1.94498	0.0498753		LINC00996	2.35209	0.0277162						REG1A	2.88736	0.0175467		NPY5R	2.68049	0.0471667		HECW2	2.58187	0.021675		RGS2	1.66433	0.0482181
CEP250-AS1	2.43221	0.0385462		PNRC1-DT	1.91796	0.0341527		MALINC1	2.35069	0.03005						ASCL2	2.87393	0.001843		OR2W3	2.67354	0.00662239		MICU3	2.57244	0.0119814		ADGRE2	1.57842	0.0498968
LINC01166	2.4249	0.0374765		LINC01657	1.89943	0.0162226		ATG10-AS1	2.33641	0.00810304						MS4A18	2.86751	0.00567234		NAT8	2.66737	0.00539483		OR1D2	2.56966	0.0127878
LINC02778	2.42012	0.00509266		PIN1-DT	1.84842	0.0316036		C9orf147	2.3255	0.0433448						TRIM31	2.85225	0.000456691		SLC38A8	2.66351	0.0196373		TUSC3	2.55075	0.0373861
LINC02413	2.41376	0.0261853		LINC02031	1.78631	0.0433896		LINC00670	2.31743	0.0480997						PROX2	2.8503	0.0175896		SCARA5	2.64618	0.0409104		AGBL4	2.54476	0.0163744
ADGRD1-AS1	2.41105	0.0276073		EMX2OS	1.74818	0.0483416		LINC01492	2.27458	0.0307119						RHOXF2B	2.84932	0.045641		TM4SF5	2.64372	0.0488437		SEMA3E	2.54003	0.0176086
GTSCR1	2.4041	0.0345194		NFE2L1-DT	1.73764	0.0428426		LINC02074	2.2661	0.0220541						H3Y2	2.8457	0.00453035		SPANXD	2.59747	0.010652		CFHR4	2.53701	0.0439094
DSCAM-IT1	2.39384	0.017868		LINC01875	1.701	0.00838534		PPP1R26-AS1	2.26456	0.0273006						SLC25A47	2.83713	0.00205943		SLC25A31	2.58345	0.00714271		MUC19	2.52914	0.0346434
LINC00297	2.36917	0.0096863		LINC02839	1.55387	0.0446524		LINC01490	2.24373	0.0427189						MAGEB1	2.83233	0.0054656		UGT1A6	2.57544	0.043264		TBX4	2.51946	0.0490763
LINC01770	2.34779	0.00652689		LINC00160	1.349	0.0305864		RERG-AS1	2.23915	0.0312538						LRRC46	2.81208	0.000929231		CATSPER4	2.56323	0.0196407		ATP8A1	2.51508	0.00603692
SIM1-AS1	2.3271	0.0433294						LINC00882	2.2347	0.0411485						GLT6D1	2.80572	0.0036995		PRIMA1	2.55862	0.0166504		OR14A16	2.50756	0.0458828
LINC01495	2.32674	0.0411202						EDNRB-AS1	2.21352	0.043024						C16orf82	2.79654	0.00139213		STXBP2	2.53534	0.0249434		ONECUT3	2.491	0.0371212
LINC00163	2.30791	0.0381685						LINC01761	2.20676	0.0428021						LUZP4	2.78384	0.0122125		RIPPLY1	2.52937	0.00564375		CYP4F12	2.48886	0.0287256
STK24-AS1	2.29211	0.00127936						CLYBL-AS2	2.18971	0.0381284						HOXC12	2.77478	0.00764644		MNDA	2.52662	0.0479413		GNG4	2.46611	0.0257971
GSTCD-AS1	2.27511	0.0275497						LINC01377	2.18591	0.0471016						HMHB1	2.75845	0.0164464		PLA2G3	2.52587	0.0326392		OR2AG1	2.43534	0.0223257
SRGAP3-AS4	2.23539	0.0464449						ZRANB2-AS2	2.17795	0.0192816						TECTB	2.74029	0.0024545		SOX18	2.4926	0.0387553		RAD9B	2.43277	0.0215444
LINC00974	2.2192	0.0467353						DHRS4-AS1	2.16701	0.0375303						ODF3L2	2.72837	0.00256376		ORM1	2.48437	0.0238309		PLEKHS1	2.41744	0.0319433
LINC01346	2.19228	0.0237537						MALT1-AS1	2.15798	0.047847						DSPP	2.70474	0.00294799		TMC8	2.46441	0.0417142		MOGAT1	2.40545	0.0289505
FGF14-AS1	2.18692	0.0284964						LINC01018	2.15513	0.0364754						TEX33	2.70187	0.00988626		FOXI1	2.46065	0.0240036		ATP13A4	2.38033	0.0236455
HMMR-AS1	2.18271	0.0122738						LINC01650	2.14869	0.0283168						SLC6A18	2.68247	0.0201492		OR1L4	2.4552	0.0338924		GYPA	2.37657	0.0276772
KRBOX1-AS1	2.1782	0.00866438						PEX5L-AS1	2.13294	0.0265602						ZNF705D	2.6806	0.00731643		ITLN2	2.44944	0.0357177		WNT8A	2.37374	0.034242
LINC02666	2.17377	0.0387514						CERS6-AS1	2.12563	0.0245206						TLR7	2.67103	0.0153168		PACSIN1	2.43747	0.0346787		HJV	2.37263	0.0448108
LINC00222	2.16924	0.00458649						LINC02073	2.12129	0.0110253						GATA1	2.67075	0.00254017		CD5	2.4331	0.0156088		GJD2	2.35173	0.0255174
LINC01975	2.16923	0.0453507						LINC02228	2.11106	0.0300358						MAGEB6	2.66835	0.0356399		RNF17	2.43298	0.028558		STAT4	2.30806	0.0489637
BCL2L1-AS1	2.16825	0.0210612						LINC01087	2.09353	0.0350809						SULT1E1	2.66121	0.00414125		FOXS1	2.42505	0.0423895		HPGDS	2.29759	0.024664
LINC00421	2.16813	0.0228376						SAP30L-AS1	2.08106	0.0379828						IRX4	2.66003	0.00779298		C11orf16	2.42063	0.0320616		ZNF521	2.27727	0.0331053
SUGCT-AS1	2.15645	0.00316739						LINC02302	2.05822	0.0494927						IFNA4	2.65692	0.0031621		C6orf58	2.41344	0.0375192		TMC1	2.27332	0.0158014
LINC02562	2.15083	0.0219002						HELLPAR	2.04552	0.0336292						IP6K3	2.65674	0.00783468		GCGR	2.38493	0.0276816		ADGRL4	2.25492	0.0411371
NDFIP2-AS1	2.14677	0.0214672						LINC01965	2.04545	0.0353514						PPP1R27	2.65189	0.000630184		NT5C1B	2.37397	0.0462457		OR52E4	2.24404	0.0396187
LINC02752	2.13936	0.0368797						TCL6	2.03109	0.0423325						LINC02203	2.65011	0.0240515		RETN	2.36013	0.0281509		PAX6	2.22687	0.0310725
SRGAP3-AS2	2.12745	0.0496169						RGS5	2.0273	0.0167993						GPR15	2.63022	0.00746807		MSLN	2.33476	0.0464214		PPDPFL	2.22673	0.0342637
LINC02131	2.12169	0.00549289						LINC02018	2.02015	0.0414236						FAM50A	2.62778	0.00301653		TRPC5OS	2.33184	0.0460724		ANXA13	2.2251	0.0318358
LINC01570	2.12035	0.00774373						LINC02249	1.99761	0.0266804						OR4D2	2.62481	0.00479369		ZNF560	2.31488	0.045908		IFNK	2.22312	0.0260475
LINC01683	2.11091	0.0327453						LINC02133	1.9847	0.0247669						GNL1	2.62134	0.00875167		NRXN2	2.30441	0.0228862		OR4N5	2.21417	0.045934
C1orf21-DT	2.09594	0.0078659						LINC00838	1.95595	0.0348988						IL21	2.61785	0.00544527		CD5L	2.27115	0.0326335		IQCM	2.20565	0.029694
LINC02745	2.09293	0.00298678						MAFTRR	1.93553	0.0231534						SPANXN5	2.61451	0.00324284		PRODH2	2.27064	0.0320523		RSPH10B2	2.20537	0.0387801
LINC02307	2.09204	0.0206737						LINC01122	1.90368	0.0402325						RPA4	2.60266	0.0244887		TCP11X2	2.26921	0.0371979		GRM6	2.19913	0.0374791
SMARCA5-AS1	2.08549	0.0165682						FAM66E	1.90162	0.0363655						ECEL1	2.59899	0.0291911		LRTM2	2.26379	0.0262369		CCSER1	2.1898	0.0374721
LINC01217	2.06806	0.0161496						PRDX6-AS1	1.86409	0.0455419						TEX101	2.58544	0.00313391		TINAG	2.25192	0.0499188		ITGA11	2.17626	0.0213549
LINC00028	2.06109	0.0332714						BSN-DT	1.84037	0.0315049						MDFI	2.5662	0.0176764		HCAR2	2.24602	0.0229644		NR1H4	2.16783	0.0402298
LINC01916	2.05495	0.0196823						XACT	1.83331	0.0267924						HLA-DRB1	2.56158	0.0128005		TMEM125	2.24274	0.0274105		POF1B	2.16675	0.0357883
HAR1A	2.04758	0.0248109						LINC00960	1.82814	0.0451387						OR10G4	2.56154	0.000887871		SPANXA1	2.23712	0.0459406		SNCA	2.16642	0.0231771
PTPRT-AS1	2.04469	0.0363547						PCDH9-AS4	1.7964	0.0490827						CCDC120	2.54868	0.013926		ZP4	2.23417	0.0487149		LGALS16	2.16342	0.0287701
MYCL-AS1	2.03206	0.0469364						HULC	1.7612	0.032162						ACTL10	2.53927	0.00459731		TRIM43B	2.22641	0.0448919		EXD1	2.16282	0.0470753
LINC02716	2.01808	0.0254224						LINC02328	1.74431	0.0471622						PDIA2	2.52737	0.017479		CABP2	2.2227	0.0257186		GCNT3	2.15849	0.0417858
PCDH9-AS3	2.00575	0.00795833						PRECSIT	1.74358	0.016388						OR10H4	2.51457	0.00341038		GAL3ST2	2.21724	0.00879815		NHSL2	2.1458	0.0302157
LINC01448	2.00064	0.0188802						WARS2-IT1	1.70013	0.0395102						PLCH2	2.5135	0.024139		CDX1	2.21211	0.0446024		SCN1A	2.14474	0.0384176
LINC01851	1.99935	0.0179027						HOXA11-AS	1.66177	0.043201						INA	2.5133	0.0136263		LY86	2.20791	0.0353299		ROBO2	2.13437	0.0307894
EGOT	1.99813	0.0314351						LHFPL3-AS2	1.56899	0.0441033						FRMD7	2.51276	0.0279973		EMILIN1	2.19515	0.0327199		SOX14	2.12262	0.0480968
LINC02089	1.99743	0.0434536														ZFHX3	2.51241	0.0205346		PLA2G2A	2.19175	0.0475381		ASPA	2.11989	0.0480393
LINC01591	1.98205	0.0259239														FAM71A	2.5101	0.011218		MYF6	2.18474	0.0048679		TMEM176B	2.11978	0.0464399
SNHG25	1.97526	0.0452612														GPRIN2	2.50855	0.00557927		TSGA10IP	2.17208	0.0488612		SPATA17	2.10831	0.0401765
LINC02490	1.96964	0.0207137														PPP4R3C	2.50783	0.00432818		FAM71C	2.16034	0.035736		MRAP	2.09352	0.0478034
LINC01593	1.96447	0.0457233														OR52B4	2.50683	0.0170669		DNMT3L	2.15242	0.0494142		MAP3K15	2.08653	0.0173149
LINC01894	1.96043	0.0429058														MST1R	2.50093	0.0291387		SPI1	2.14484	0.0250594		ZNF480	2.08491	0.0346905
LINC02188	1.92945	0.0272304														LYPD2	2.49949	0.0204974		CRTAC1	2.13707	0.0345089		MYOCOS	2.06687	0.0326573
LINC02386	1.92316	0.0253071														OR4X2	2.48779	0.0169504		SIX6	2.13311	0.0369914		MGAT4C	2.05928	0.0263606
LINC01412	1.92276	0.0298662														GNG13	2.4713	0.00892904		UGT1A3	2.12509	0.0294204		GPR22	2.05438	0.0319083
LINC00383	1.92086	0.0169966														LRRC52	2.46485	0.0208645		FEZF1	2.12399	0.0418195		NAP1L2	2.04607	0.0308154
ADGRA1-AS1	1.92071	0.0295902														NR5A1	2.45287	0.0210146		GPR152	2.11817	0.0388067		HYAL4	2.04581	0.0461933
LINC02180	1.91834	0.00598826														SCGB1D1	2.44889	0.00625654		ARR3	2.11508	0.0416101		GRIN2B	2.04242	0.0253814
LINC02429	1.90791	0.00667245														NKAPL	2.44792	0.000404977		C11orf42	2.09786	0.0399352		KCNA7	2.03879	0.0469022
LINC00242	1.89888	0.0296745														MYOD1	2.44719	0.0442834		TMPRSS3	2.07399	0.031982		OR13G1	2.03143	0.0433256
LINC00678	1.89337	0.0457394														EPYC	2.443	0.0147229		KCNK17	2.05552	0.0442676		NRG4	2.01196	0.0462018
LINC00399	1.89111	0.0441978														GDF5	2.44193	0.0102969		SPRR2D	2.0548	0.0182395		SAG	2.00945	0.0333714
ANKRD62P1-PARP4P3	1.88244	0.0342335														SPDYE8	2.4411	0.0153198		PRAMEF13	2.04056	0.0214002		TPK1	1.98998	0.0225515
TUSC8	1.88182	0.0332405														SPDYE11	2.4411	0.0153198		EFCAB9	2.03968	0.0281553		CATSPER2	1.97371	0.0258157
HCCAT5	1.87876	0.0350318														FAM166B	2.43322	0.00350431		FAM217A	2.03349	0.0497649		METTL7A	1.95794	0.0456176
RASAL2-AS1	1.85178	0.00300759														CTSW	2.43204	0.00390793		XAGE3	2.02038	0.0341333		DNAH14	1.93202	0.0497183
LINC01734	1.84666	0.00563361														PHOX2A	2.43045	0.0401279		BTNL2	2.00467	0.0115604		MEGF10	1.89594	0.0302158
HHATL-AS1	1.83842	0.0176911														NEUROG1	2.42794	0.0209894		S100A12	2.00245	0.0154462		THRB	1.86654	0.0156359
LINC01436	1.83483	0.0347119														FAM151A	2.42624	0.0180584		DKKL1	1.98893	0.0262238		MMS19	1.84872	0.0392573
GACAT1	1.83311	0.0155108														PTF1A	2.41652	0.0170358		CELA1	1.97727	0.0130998		ZNF773	1.82356	0.033597
ADARB2-AS1	1.8291	0.0440182														IRGC	2.40022	0.00208946		OR10A5	1.94654	0.0327854		SCN2A	1.80816	0.043308
EPB41L4A-DT	1.82216	0.00504423														PCDH8	2.38694	0.000183142		UCMA	1.9306	0.0342161		CAV2	1.80411	0.0481589
LINC01789	1.81035	0.0217514														CYP2W1	2.34374	0.0326248		LGALS7B	1.90463	0.0420984		ENPP2	1.80025	0.0433038
LINC01738	1.80986	0.0173513														CCL21	2.34046	0.002237		LHFPL1	1.89996	0.0393606		CDKL3	1.79968	0.038895
LINC02434	1.79839	0.0266435														MOG	2.33869	0.0420841		CIB4	1.89762	0.0415304		TRPC4	1.76244	0.0382812
MIR2117HG	1.78978	0.0386446														SCRT1	2.33532	0.0424987		LCK	1.89013	0.0447856		OR2A5	1.74044	0.0207798
LINC01616	1.73266	0.0213335														IFNA7	2.32543	0.0284089		CLPTM1L	1.88573	0.0201412		CYB5R4	1.73979	0.04217
LINC02105	1.71188	0.0233938														CYYR1	2.32379	0.0142726		OR4B1	1.88446	0.0246192		TMEM178A	1.73264	0.0449192
LINC02679	1.70778	0.0404902														RBP3	2.31311	0.0118345		PRSS2	1.86083	0.0322587		NDNF	1.72804	0.0391187
LINC01097	1.70174	0.0475872														ZBTB22	2.31276	0.0278971		TSPYL6	1.85203	0.0274143		CDC27	1.70343	0.0316756
LHX1-DT	1.68633	0.0420373														GLTPD2	2.31044	0.0219238		SLC38A5	1.8165	0.0396689		GARNL3	1.70026	0.0343398
LINC01251	1.68518	0.0298624														GSX1	2.30943	0.0226518		TNNT3	1.81471	0.0355966		ADGRV1	1.68026	0.0402721
LINC02163	1.65482	0.0247876														P2RX1	2.30046	0.0298708		LILRA1	1.81111	0.0363122		UACA	1.67803	0.0287291
DST-AS1	1.6421	0.0498256														TMPRSS11D	2.29415	0.0228652		GABRA3	1.79867	0.0196655		FDX1	1.67422	0.0461978
BCAR4	1.63716	0.0256228														OR51T1	2.29205	0.010015		SIRPD	1.78967	0.0125806		PIWIL2	1.67363	0.0321927
FAM230H	1.63368	0.0414723														GLIS2	2.29025	0.000750132		NEUROG3	1.78451	0.0309304		SAMD15	1.66958	0.040676
ARHGEF38-IT1	1.62014	0.0418582														MAGEB4	2.28747	0.00344259		OR51G1	1.73199	0.0133784		TDRD6	1.64197	0.0433749
TRIM67-AS1	1.61426	0.0490007														DUSP13	2.28693	0.0140684		FEV	1.71893	0.0429457		NFATC2	1.6006	0.0418365
LINC01483	1.54607	0.00862114														ZSCAN10	2.28297	0.0341734		KRTAP19-1	1.60572	0.0217982		COBLL1	1.55284	0.0375131
LINC01884	1.5401	0.0392485														OR5K4	2.26861	0.0118049		INSL5	1.58867	0.0412901		ACTN2	1.54143	0.033935
SMAD1-AS1	1.53666	0.0458327														PWP2	2.268	0.000164845		EPHA10	1.57252	0.0248221		C7orf25	1.53834	0.0322729
OPCML-IT1	1.48782	0.0197632														RRAD	2.25844	0.00156738		RHOV	1.56602	0.045886		SPATA48	1.52479	0.0415595
LINC00517	1.47302	0.0265502														ADGRE1	2.25675	0.026426		ADAP1	1.55791	0.0358878		CA13	1.50587	0.0310209
TBX2-AS1	1.43099	0.0178767														AMTN	2.2565	0.00619074		PRRT4	1.50609	0.039793		WARS2	1.45736	0.0426234
GS1-594A7.3	1.43011	0.0316258														TRARG1	2.25504	0.0292534		CT47B1	1.4977	0.0376624		ZEB2	1.40135	0.0271862
WDR5-DT	1.36823	0.0441754														KHDRBS2	2.25446	0.0386893		CATSPERG	1.4862	0.0195357		TPD52L1	1.39883	0.0362875
LINC01970	1.33267	0.0460859														RGS18	2.23795	0.0362676		NANOS2	1.44806	0.0490119		KCNC4	1.35658	0.039356
LINC02370	1.30576	0.0413717														KLK8	2.23397	0.0194291		APOBEC1	1.43717	0.0378268		FAM181B	1.29947	0.0390141
ITPK1-AS1	1.08473	0.0332274														CDA	2.22326	0.0308999		USP43	1.41021	0.0402845

## Sheet: Table S5
Table S5. GBM6, GBM39, and GBM59 cells, 15k EV (LEV) and 167k EV (SEV) proteomics data.
	G39_cell.avg	G39_Lev.avg	G39_Sev.avg	G59_cell.avg	G59_Lev.avg	G59_Sev.avg	G6_cell.avg	G6_Lev.avg	G6_Sev.avg	SEVvsCELLinG59.p	SEVvsCELLinG59.FDR	SEVvsCELLinG59.logFC	SEVvsCELLinG59.FC	LEVvsCELLinG59.p	LEVvsCELLinG59.FDR	LEVvsCELLinG59.logFC	LEVvsCELLinG59.FC	SEVvsCELLinG39.p	SEVvsCELLinG39.FDR	SEVvsCELLinG39.logFC	SEVvsCELLinG39.FC	LEVvsCELLinG39.p	LEVvsCELLinG39.FDR	LEVvsCELLinG39.logFC	LEVvsCELLinG39.FC	SEVvsCELLinG6.p	SEVvsCELLinG6.FDR	SEVvsCELLinG6.logFC	SEVvsCELLinG6.FC	LEVvsCELLinG6.p	LEVvsCELLinG6.FDR	LEVvsCELLinG6.logFC	LEVvsCELLinG6.FC	Group.ID	Collapsed.	Unique.Peptides	Razor.Peptides	Gene	Description	SeqLen
sp|P00966|ASSY_HUMAN	10.7	10.5	5.69	5.45	6.3	10.4	5.96	6.82	6.21	2.01e-13	7.58e-10	4.95	31	0.0229	0.0755	0.849	1.8	1.88e-13	7.11e-10	-4.97	-31.3	0.665	0.923	-0.153	-1.11	0.487	0.64	0.247	1.19	0.0211	0.083	0.862	1.82	1372	C	23	80	ASS1	Argininosuccinate synthase OS=Homo sapiens OX=9606 GN=ASS1 PE=1 SV=2	412
sp|Q9P273|TEN3_HUMAN	3.5	3.59	7.98	8.19	9.39	3.23	5.69	8.23	8.92	2.34e-11	1.15e-08	-4.96	-31.1	0.0111	0.0453	1.2	2.29	1.98e-10	1.07e-07	4.47	22.2	0.846	0.923	0.0857	1.06	9.52e-08	5.7e-06	3.23	9.37	4.47e-06	0.000157	2.54	5.83	147	C	572	1	TENM3	Teneurin-3 OS=Homo sapiens OX=9606 GN=TENM3 PE=2 SV=3	2699
tr|A0A1B0GTF3|A0A1B0GTF3_HUMAN	8.68	8.99	4.47	4.47	4.64	9.02	5.29	5.12	4.75	1.05e-11	6.62e-09	4.55	23.4	0.665	0.78	0.169	1.12	5.21e-11	4.91e-08	-4.21	-18.5	0.436	0.815	0.305	1.24	0.17	0.298	-0.544	-1.46	0.661	0.78	-0.171	-1.13	1587	C	0	67	HSPA12A	Heat shock 70 kDa protein 12A OS=Homo sapiens OX=9606 GN=HSPA12A PE=1 SV=1	692
sp|Q9H7D0|DOCK5_HUMAN	7.11	3.62	3.24	3.46	3.24	7.8	3.16	3.54	3.35	5.97e-12	4.5e-09	4.34	20.3	0.535	0.673	-0.225	-1.17	6.53e-11	4.92e-08	-3.88	-14.7	5.3e-10	5.34e-07	-3.5	-11.3	0.616	0.741	0.182	1.13	0.302	0.475	0.378	1.3	530	C	2	55	DOCK5	Dedicator of cytokinesis protein 5 OS=Homo sapiens OX=9606 GN=DOCK5 PE=1 SV=3	1870
sp|P46934-4|NEDD4_HUMAN	9.65	9.87	4.12	6.09	8.47	9.57	4.48	4.69	5.54	1.06e-08	8.68e-07	3.48	11.1	5.84e-06	0.000202	2.38	5.21	8.19e-13	1.54e-09	-5.52	-46	0.59	0.9	0.227	1.17	0.0173	0.0517	1.06	2.09	0.621	0.752	0.208	1.16	1618	C	10	83	NEDD4	Isoform 4 of E3 ubiquitin-protein ligase NEDD4 OS=Homo sapiens OX=9606 GN=NEDD4	900
sp|Q14980|NUMA1_HUMAN	3.9	4	4.68	3.14	3.61	3.67	7.95	3.94	3.68	0.0626	0.139	0.534	1.45	0.0975	0.21	0.471	1.39	0.00866	0.0463	0.78	1.72	0.696	0.923	0.108	1.08	2.24e-14	8.44e-11	-4.27	-19.3	9.14e-14	3.45e-10	-4.01	-16.1	125	C	0	71	NUMA1	Nuclear mitotic apparatus protein 1 OS=Homo sapiens OX=9606 GN=NUMA1 PE=1 SV=2	2115
sp|Q02241-3|KIF23_HUMAN	5.63	5.86	9.12	10.5	8.37	5.18	5.79	5.66	8.45	1.65e-12	2.79e-09	-5.3	-39.5	2.76e-05	0.000639	-2.11	-4.32	8.36e-09	1.5e-06	3.49	11.3	0.588	0.899	0.226	1.17	9.39e-07	3.17e-05	2.66	6.33	0.762	0.854	-0.126	-1.09	364	C	0	13	KIF23	Isoform 3 of Kinesin-like protein KIF23 OS=Homo sapiens OX=9606 GN=KIF23	673
sp|Q9Y6Q1|CAN6_HUMAN	7.64	9.17	5.73	5.5	6.06	9.54	6.01	6.88	6.25	2.22e-12	2.79e-09	4.04	16.5	0.0933	0.203	0.556	1.47	3.04e-06	0.000133	-1.91	-3.75	6.18e-05	0.00265	1.53	2.89	0.459	0.615	0.239	1.18	0.0119	0.0544	0.864	1.82	740	C	67	0	CAPN6	Calpain-6 OS=Homo sapiens OX=9606 GN=CAPN6 PE=1 SV=2	641
sp|P42704|LPPRC_HUMAN	7.98	4.87	9.22	9.1	4.99	4.76	10.2	8.32	8.78	4.63e-11	1.75e-08	-4.33	-20.2	1.38e-10	1.04e-07	-4.11	-17.3	0.00433	0.0291	1.24	2.36	2.92e-08	1.38e-05	-3.12	-8.67	0.00149	0.00782	-1.41	-2.65	7.61e-05	0.00123	-1.86	-3.63	651	C	255	137	LRPPRC	Leucine-rich PPR motif-containing protein, mitochondrial OS=Homo sapiens OX=9606 GN=LRPPRC PE=1 SV=3	1394
sp|P08962|CD63_HUMAN	2.66	2.75	7.96	6.66	8.33	9.58	4	6.43	8.52	1.57e-06	4.27e-05	2.92	7.54	0.00145	0.0107	1.67	3.18	2.42e-11	3.04e-08	5.3	39.3	0.857	0.923	0.0852	1.06	6.31e-10	1.98e-07	4.52	22.9	2.25e-05	0.000484	2.43	5.38	2197	C	0	36	CD63	CD63 antigen OS=Homo sapiens OX=9606 GN=CD63 PE=1 SV=2	238
sp|P32189|GLPK_HUMAN	7.77	8.76	4.75	4.71	4.95	7.84	5.12	5.49	5.06	5.62e-10	1.08e-07	3.13	8.75	0.456	0.603	0.243	1.18	1.17e-09	2.66e-07	-3.02	-8.09	0.00478	0.058	0.996	1.99	0.849	0.898	-0.0619	-1.04	0.264	0.438	0.367	1.29	1694	C	0	30	GK	Glycerol kinase OS=Homo sapiens OX=9606 GN=GK PE=1 SV=3	559
sp|Q96MM6|HS12B_HUMAN	7.99	8.65	4.48	4.13	4.65	7.71	5.3	5.13	4.76	3.47e-10	8.18e-08	3.58	12	0.16	0.296	0.52	1.43	5.12e-10	1.53e-07	-3.51	-11.4	0.0799	0.389	0.655	1.58	0.144	0.264	-0.541	-1.46	0.639	0.765	-0.171	-1.13	1587	C	1	8	HSPA12B	Heat shock 70 kDa protein 12B OS=Homo sapiens OX=9606 GN=HSPA12B PE=1 SV=2	686
tr|A0A3B3IUC4|A0A3B3IUC4_HUMAN	7.97	8.89	4.96	4.62	5.17	7.27	5.36	5.77	5.29	5.07e-09	5.62e-07	2.65	6.29	0.0803	0.183	0.556	1.47	4.41e-10	1.53e-07	-3.01	-8.03	0.0059	0.0682	0.918	1.89	0.805	0.871	-0.0762	-1.05	0.199	0.366	0.403	1.32	1102	C	0	21	GLA	Alpha-galactosidase A OS=Homo sapiens OX=9606 GN=GLA PE=4 SV=1	470
sp|O95817|BAG3_HUMAN	7.74	8.75	5.24	4.96	6.42	8.36	5.42	6.59	5.64	6.63e-11	2.27e-08	3.41	10.6	9.52e-05	0.00152	1.46	2.75	2.71e-08	3.3e-06	-2.5	-5.67	0.00375	0.0484	1.01	2.01	0.501	0.652	0.215	1.16	0.00103	0.00889	1.17	2.25	3169	C	40	0	BAG3	BAG family molecular chaperone regulator 3 OS=Homo sapiens OX=9606 GN=BAG3 PE=1 SV=3	575
sp|P20591|MX1_HUMAN	5.65	5.89	5.76	11.1	10	5.65	5.33	8.46	10.5	2.93e-11	1.23e-08	-5.48	-44.6	0.0282	0.0878	-1.14	-2.2	0.836	0.902	0.102	1.07	0.638	0.918	0.232	1.17	1.08e-10	6.8e-08	5.14	35.4	9.62e-07	5.41e-05	3.14	8.81	444	C	0	279	MX1	Interferon-induced GTP-binding protein Mx1 OS=Homo sapiens OX=9606 GN=MX1 PE=1 SV=4	662
sp|O95239|KIF4A_HUMAN	4.19	4.29	8.95	8.08	3.87	4.55	4.04	4.22	7.1	2.72e-07	1.15e-05	-3.53	-11.6	1.2e-08	2.63e-06	-4.22	-18.6	1.2e-09	2.66e-07	4.76	27	0.847	0.923	0.0988	1.07	2.6e-06	6.26e-05	3.07	8.39	0.719	0.826	0.185	1.14	2112	C	6	85	KIF4A	Chromosome-associated kinesin KIF4A OS=Homo sapiens OX=9606 GN=KIF4A PE=1 SV=3	1232
tr|A0A087X2H1|A0A087X2H1_HUMAN	3.04	3.15	5.66	5.84	4.72	4.7	2.97	3.07	6.13	0.00141	0.00729	-1.14	-2.2	0.00165	0.0118	-1.12	-2.17	1.2e-08	1.89e-06	2.63	6.18	0.714	0.923	0.117	1.08	3.34e-10	1.4e-07	3.16	8.94	0.742	0.843	0.105	1.08	2820	C	0	65	HECTD1	E3 ubiquitin-protein ligase HECTD1 OS=Homo sapiens OX=9606 GN=HECTD1 PE=1 SV=1	2614
sp|Q9Y4L1|HYOU1_HUMAN	8.57	5.64	9.49	9.54	8.62	5.33	9.93	9.83	9.82	9.04e-11	2.84e-08	-4.21	-18.5	0.0288	0.0893	-0.917	-1.89	0.0287	0.104	0.918	1.89	9.53e-08	2.99e-05	-2.93	-7.61	0.775	0.853	-0.114	-1.08	0.798	0.878	-0.102	-1.07	169	C	0	381	HYOU1	Hypoxia up-regulated protein 1 OS=Homo sapiens OX=9606 GN=HYOU1 PE=1 SV=1	999
sp|P31937|3HIDH_HUMAN	7.4	7.55	9.7	8.95	6.19	6.3	10.8	7.02	6.73	7.1e-07	2.33e-05	-2.65	-6.27	3.7e-07	3.33e-05	-2.76	-6.75	6.08e-06	0.000218	2.3	4.93	0.704	0.923	0.155	1.11	2.66e-10	1.25e-07	-4.07	-16.8	1.17e-09	6.58e-07	-3.78	-13.8	2004	C	73	31	HIBADH	3-hydroxyisobutyrate dehydrogenase, mitochondrial OS=Homo sapiens OX=9606 GN=HIBADH PE=1 SV=2	336
sp|Q15058|KIF14_HUMAN	4.22	4.32	8.35	9.12	7.15	3.95	5.08	4.25	7.22	3.15e-10	7.92e-08	-5.18	-36.2	0.000798	0.00671	-1.97	-3.92	2.47e-08	3.11e-06	4.13	17.5	0.85	0.923	0.0991	1.07	0.000343	0.00254	2.14	4.41	0.121	0.27	-0.831	-1.78	757	C	171	0	KIF14	Kinesin-like protein KIF14 OS=Homo sapiens OX=9606 GN=KIF14 PE=1 SV=1	1648
sp|Q7L1T6|NB5R4_HUMAN	8.13	5.82	4.87	4.82	5.06	7.72	4.96	5.64	5.17	1.91e-09	2.82e-07	2.9	7.45	0.449	0.597	0.243	1.18	1.79e-10	1.07e-07	-3.26	-9.6	1.26e-07	3.39e-05	-2.31	-4.95	0.508	0.656	0.213	1.16	0.0422	0.136	0.678	1.6	2149	C	11	0	CYB5R4	Cytochrome b5 reductase 4 OS=Homo sapiens OX=9606 GN=CYB5R4 PE=1 SV=1	521
sp|Q96PU5|NED4L_HUMAN	8.61	9.2	4.03	6.59	9.91	9.03	4.37	4.56	5.74	1.63e-05	0.000232	2.44	5.43	1.4e-07	1.6e-05	3.32	9.98	3.28e-10	1.53e-07	-4.58	-24	0.212	0.676	0.587	1.5	0.00624	0.0235	1.37	2.58	0.675	0.792	0.194	1.14	1618	C	0	170	NEDD4L	E3 ubiquitin-protein ligase NEDD4-like OS=Homo sapiens OX=9606 GN=NEDD4L PE=1 SV=2	975
sp|Q6PCE3|PGM2L_HUMAN	6.22	6.59	10.1	8.87	9.5	6.28	8	9.81	9.55	6.73e-07	2.23e-05	-2.59	-6.01	0.121	0.243	0.631	1.55	4.44e-10	1.53e-07	3.87	14.6	0.358	0.782	0.368	1.29	0.000564	0.00374	1.55	2.93	0.000107	0.0016	1.8	3.49	1630	C	227	0	PGM2L1	Glucose 1,6-bisphosphate synthase OS=Homo sapiens OX=9606 GN=PGM2L1 PE=1 SV=3	622
sp|P78527|PRKDC_HUMAN	4.29	4.39	9.09	8.27	6.77	4.68	10.2	7.32	7.73	1.43e-07	6.85e-06	-3.6	-12.1	0.00582	0.0287	-1.5	-2.83	6.76e-10	1.82e-07	4.8	27.8	0.839	0.923	0.102	1.07	3.43e-05	0.000413	-2.5	-5.67	4.23e-06	0.000153	-2.91	-7.52	138	C	30	1057	PRKDC	DNA-dependent protein kinase catalytic subunit OS=Homo sapiens OX=9606 GN=PRKDC PE=1 SV=3	4128
sp|Q13085-4|ACACA_HUMAN	8.14	4.01	7.17	7.43	6.05	8.59	6.9	3.94	7.27	0.0112	0.036	1.16	2.24	0.00319	0.0186	-1.38	-2.61	0.0296	0.105	-0.978	-1.97	5.38e-10	5.34e-07	-4.13	-17.6	0.396	0.556	0.366	1.29	2.6e-07	2.09e-05	-2.96	-7.77	829	C	0	282	ACACA	Isoform 4 of Acetyl-CoA carboxylase 1 OS=Homo sapiens OX=9606 GN=ACACA	2383
sp|Q8WXH0-2|SYNE2_HUMAN	1.55	1.55	1.55	3.32	1.55	1.55	5.42	1.55	1.55	1.91e-05	0.000263	-1.77	-3.42	1.91e-05	0.000477	-1.77	-3.42	1	1	0	1	1	1	0	1	1.82e-11	3.42e-08	-3.87	-14.7	1.82e-11	3.42e-08	-3.87	-14.7	989	C	0	60	SYNE2	Isoform 2 of Nesprin-2 OS=Homo sapiens OX=9606 GN=SYNE2	6907
sp|P47989|XDH_HUMAN	8.24	9.06	5.21	4.92	5.49	6.69	5.39	6.15	5.6	6.01e-06	0.000103	1.77	3.42	0.0789	0.181	0.569	1.48	5.28e-10	1.53e-07	-3.03	-8.17	0.0143	0.128	0.818	1.76	0.493	0.645	0.216	1.16	0.0211	0.083	0.764	1.7	4015	C	47	5	XDH	Xanthine dehydrogenase/oxidase OS=Homo sapiens OX=9606 GN=XDH PE=1 SV=4	1333
sp|P55084|ECHB_HUMAN	7.96	7.14	8.98	10	5.92	6.94	11	9.67	9.33	3.55e-09	4.31e-07	-3.09	-8.54	1.1e-11	2.07e-08	-4.11	-17.3	0.00704	0.0403	1.03	2.04	0.0285	0.203	-0.812	-1.76	7.25e-05	0.000716	-1.66	-3.15	0.000868	0.00784	-1.32	-2.5	145	C	0	212	HADHB	Trifunctional enzyme subunit beta, mitochondrial OS=Homo sapiens OX=9606 GN=HADHB PE=1 SV=3	474
sp|Q8IUX7|AEBP1_HUMAN	8.57	8.66	5.7	5.47	6.03	8.99	5.98	6.85	6.23	5.71e-10	1.08e-07	3.52	11.5	0.14	0.271	0.552	1.47	2.86e-08	3.37e-06	-2.87	-7.29	0.812	0.923	0.0869	1.06	0.507	0.655	0.244	1.18	0.0248	0.0919	0.864	1.82	2583	C	0	69	AEBP1	Adipocyte enhancer-binding protein 1 OS=Homo sapiens OX=9606 GN=AEBP1 PE=1 SV=1	1158
tr|R4GMU1|R4GMU1_HUMAN	8.29	5.04	7.23	5.9	4.47	6.3	9.48	9.13	4.59	0.407	0.539	0.398	1.32	0.00572	0.0283	-1.43	-2.69	0.033	0.114	-1.07	-2.09	3.27e-07	6.48e-05	-3.25	-9.53	1.61e-10	8.7e-08	-4.89	-29.7	0.466	0.631	-0.35	-1.27	2478	C	0	109	H6PD	GDH/6PGL endoplasmic bifunctional protein OS=Homo sapiens OX=9606 GN=H6PD PE=1 SV=1	802
sp|P16144-3|ITB4_HUMAN	5.29	5.46	7.72	9.89	10.4	5.32	6.61	6.21	9.42	2.56e-09	3.35e-07	-4.57	-23.8	0.309	0.466	0.527	1.44	6.63e-05	0.00134	2.42	5.37	0.741	0.923	0.17	1.12	9.53e-06	0.000163	2.81	7	0.432	0.6	-0.405	-1.32	2525	C	6	8	ITGB4	Isoform Beta-4B of Integrin beta-4 OS=Homo sapiens OX=9606 GN=ITGB4	1805
sp|Q7L9B9|EEPD1_HUMAN	5.42	5.61	5.83	9.45	10.1	4.99	5.56	6.06	9.7	4.6e-09	5.26e-07	-4.45	-21.9	0.221	0.371	0.64	1.56	0.426	0.606	0.412	1.33	0.714	0.923	0.189	1.14	1.77e-08	1.71e-06	4.14	17.7	0.341	0.513	0.494	1.41	2277	C	131	0	EEPD1	Endonuclease/exonuclease/phosphatase family domain-containing protein 1 OS=Homo sapiens OX=9606 GN=EEPD1 PE=1 SV=2	569
sp|P09914|IFIT1_HUMAN	6.07	6.4	5.47	10.1	6.96	5.54	5.37	6.13	7.6	5.66e-12	4.5e-09	-4.55	-23.4	1.04e-08	2.46e-06	-3.13	-8.78	0.124	0.277	-0.596	-1.51	0.384	0.79	0.332	1.26	3.14e-06	7e-05	2.24	4.71	0.0534	0.157	0.76	1.69	972	C	0	57	IFIT1	Interferon-induced protein with tetratricopeptide repeats 1 OS=Homo sapiens OX=9606 GN=IFIT1 PE=1 SV=2	478
sp|P16144|ITB4_HUMAN	5.27	5.44	7.69	9.83	10.3	5.3	6.54	6.19	9.38	2.93e-09	3.69e-07	-4.52	-23	0.343	0.497	0.489	1.4	6.43e-05	0.00131	2.42	5.36	0.738	0.923	0.171	1.13	7.65e-06	0.000139	2.84	7.17	0.495	0.654	-0.35	-1.27	2525	C	2	506	ITGB4	Integrin beta-4 OS=Homo sapiens OX=9606 GN=ITGB4 PE=1 SV=5	1822
sp|Q9NTI5|PDS5B_HUMAN	4.63	4.74	6.71	5.71	4.21	4.29	7.86	4.66	4.65	0.000276	0.0021	-1.43	-2.69	0.000149	0.002	-1.51	-2.84	1.83e-06	9.57e-05	2.09	4.24	0.737	0.923	0.115	1.08	8.92e-10	2.32e-07	-3.21	-9.23	9.32e-10	6.58e-07	-3.2	-9.19	2114	C	0	99	PDS5B	Sister chromatid cohesion protein PDS5 homolog B OS=Homo sapiens OX=9606 GN=PDS5B PE=1 SV=1	1447
sp|Q08431|MFGM_HUMAN	6.67	7.18	10.5	10	11	9.37	7.85	10.5	10.5	0.106	0.205	-0.657	-1.58	0.0161	0.0592	1.01	2.02	5.25e-10	1.53e-07	3.83	14.2	0.202	0.663	0.513	1.43	4.18e-07	1.79e-05	2.66	6.31	3.63e-07	2.63e-05	2.68	6.41	716	C	0	251	MFGE8	Lactadherin OS=Homo sapiens OX=9606 GN=MFGE8 PE=1 SV=3	387
sp|P25705|ATPA_HUMAN	10.9	9.67	10.5	11.1	6.46	9.89	11.3	10.5	9.57	0.00408	0.0165	-1.2	-2.3	5.51e-12	2.07e-08	-4.63	-24.8	0.34	0.524	-0.37	-1.29	0.00412	0.0519	-1.2	-2.3	9.03e-05	0.000847	-1.77	-3.42	0.037	0.123	-0.839	-1.79	1644	C	0	558	ATP5F1A	ATP synthase subunit alpha, mitochondrial OS=Homo sapiens OX=9606 GN=ATP5F1A PE=1 SV=1	553
sp|Q9HCC0|MCCB_HUMAN	6.15	6.5	6.97	8.04	5.54	5.6	10	6.22	5.65	3.42e-06	6.75e-05	-2.44	-5.44	2.35e-06	0.000103	-2.5	-5.68	0.0573	0.167	0.82	1.77	0.399	0.799	0.353	1.28	9.58e-11	6.8e-08	-4.37	-20.7	1.52e-09	6.58e-07	-3.81	-14	625	C	0	95	MCCC2	Methylcrotonoyl-CoA carboxylase beta chain, mitochondrial OS=Homo sapiens OX=9606 GN=MCCC2 PE=1 SV=1	563
sp|Q8TDW0|LRC8C_HUMAN	9.62	7.82	4.9	4.54	5.1	9.19	5	5.69	5.53	2.38e-09	3.32e-07	4.64	25	0.286	0.443	0.56	1.47	1.79e-09	3.74e-07	-4.71	-26.2	0.00183	0.0296	-1.79	-3.46	0.311	0.468	0.531	1.45	0.195	0.363	0.683	1.61	712	C	53	9	LRRC8C	Volume-regulated anion channel subunit LRRC8C OS=Homo sapiens OX=9606 GN=LRRC8C PE=1 SV=2	803
sp|P38646|GRP75_HUMAN	11	9.64	10.5	10.4	6.96	10	11.3	10.5	10.4	0.321	0.458	-0.309	-1.24	3.66e-11	4.6e-08	-3.4	-10.5	0.161	0.327	-0.441	-1.36	0.000203	0.00599	-1.33	-2.51	0.00311	0.0136	-0.999	-2	0.0134	0.0594	-0.813	-1.76	1269	C	428	473	HSPA9	Stress-70 protein, mitochondrial OS=Homo sapiens OX=9606 GN=HSPA9 PE=1 SV=2	679
sp|P29762|RABP1_HUMAN	11.8	12	9.56	9.86	9.52	10.9	9.93	9.31	9.73	0.000132	0.00117	1.05	2.06	0.146	0.279	-0.348	-1.27	7.91e-10	1.99e-07	-2.22	-4.65	0.358	0.782	0.217	1.16	0.409	0.568	-0.195	-1.14	0.013	0.0582	-0.619	-1.54	1054	C	17	59	CRABP1	Cellular retinoic acid-binding protein 1 OS=Homo sapiens OX=9606 GN=CRABP1 PE=1 SV=2	137
sp|Q93052|LPP_HUMAN	8.62	8.89	5.24	4.95	5.81	7.5	5.42	7.08	5.99	7.39e-07	2.38e-05	2.55	5.86	0.037	0.107	0.858	1.81	5.16e-09	9.73e-07	-3.38	-10.4	0.496	0.85	0.269	1.21	0.152	0.275	0.575	1.49	0.00025	0.00305	1.66	3.16	3317	C	0	30	LPP	Lipoma-preferred partner OS=Homo sapiens OX=9606 GN=LPP PE=1 SV=1	612
sp|Q5KU26|COL12_HUMAN	8.57	6.2	4.37	3.98	4.52	8.83	4.71	4.99	4.63	1.22e-09	2e-07	4.86	28.9	0.305	0.463	0.543	1.46	1.98e-08	2.76e-06	-4.19	-18.3	0.000114	0.00414	-2.37	-5.17	0.876	0.916	-0.082	-1.06	0.6	0.738	0.276	1.21	888	C	43	0	COLEC12	Collectin-12 OS=Homo sapiens OX=9606 GN=COLEC12 PE=1 SV=3	742
sp|P19320|VCAM1_HUMAN	7.72	8.61	4.77	4.41	4.98	6.68	5.84	5.51	5.08	1.86e-06	4.75e-05	2.28	4.84	0.135	0.264	0.569	1.48	2.33e-08	3.03e-06	-2.95	-7.73	0.0241	0.183	0.884	1.85	0.0488	0.117	-0.763	-1.7	0.377	0.548	-0.331	-1.26	3061	C	0	23	VCAM1	Vascular cell adhesion protein 1 OS=Homo sapiens OX=9606 GN=VCAM1 PE=1 SV=1	739
sp|Q9HCD6|TANC2_HUMAN	4.23	7.66	3.75	4.79	4.82	3.96	3.76	4.26	3.94	0.024	0.0656	-0.827	-1.77	0.926	0.949	0.0324	1.02	0.178	0.35	-0.478	-1.39	3.46e-10	5.34e-07	3.43	10.8	0.602	0.73	0.182	1.13	0.156	0.318	0.503	1.42	2508	C	0	18	TANC2	Protein TANC2 OS=Homo sapiens OX=9606 GN=TANC2 PE=1 SV=3	1990
sp|Q13576|IQGA2_HUMAN	6.88	8	9	9.61	9.96	5.41	6.59	7.77	9.9	1.13e-08	9.08e-07	-4.2	-18.3	0.49	0.632	0.353	1.28	0.000293	0.00396	2.12	4.34	0.0362	0.236	1.12	2.17	7.06e-07	2.66e-05	3.31	9.92	0.0281	0.101	1.17	2.26	928	C	8	362	IQGAP2	Ras GTPase-activating-like protein IQGAP2 OS=Homo sapiens OX=9606 GN=IQGAP2 PE=1 SV=4	1575
sp|P42566|EPS15_HUMAN	5.3	5.48	7.26	8.13	8.21	4.89	6.56	5.33	7.57	8.97e-09	8.05e-07	-3.24	-9.47	0.854	0.903	0.0716	1.05	2.9e-05	0.000728	1.96	3.89	0.658	0.923	0.172	1.13	0.0141	0.0443	1.02	2.02	0.00385	0.0234	-1.22	-2.34	930	C	0	119	EPS15	Epidermal growth factor receptor substrate 15 OS=Homo sapiens OX=9606 GN=EPS15 PE=1 SV=2	896
sp|O94788|AL1A2_HUMAN	5.57	5.78	5.2	4.48	5.04	8.77	5.22	5.6	6.23	2.44e-11	1.15e-08	4.3	19.7	0.152	0.286	0.56	1.47	0.345	0.528	-0.365	-1.29	0.573	0.894	0.216	1.16	0.0134	0.043	1.01	2.01	0.325	0.498	0.381	1.3	10	C	0	34	ALDH1A2	Retinal dehydrogenase 2 OS=Homo sapiens OX=9606 GN=ALDH1A2 PE=1 SV=3	518
sp|O15075|DCLK1_HUMAN	8.72	9.47	4.97	6.18	6.59	8.24	6.24	5.39	7.36	9.89e-05	0.000934	2.06	4.16	0.367	0.522	0.409	1.33	8.86e-09	1.52e-06	-3.75	-13.5	0.105	0.469	0.747	1.68	0.018	0.0532	1.13	2.18	0.0699	0.189	-0.842	-1.79	1862	C	0	86	DCLK1	Serine/threonine-protein kinase DCLK1 OS=Homo sapiens OX=9606 GN=DCLK1 PE=1 SV=2	740
sp|P98160|PGBM_HUMAN	2.99	3.11	4.89	2.4	3.09	6.46	3.56	3.03	2.85	1.22e-10	3.54e-08	4.06	16.7	0.0851	0.19	0.694	1.62	4.73e-05	0.00104	1.9	3.73	0.762	0.923	0.119	1.09	0.0764	0.164	-0.716	-1.64	0.181	0.345	-0.533	-1.45	1240	C	46	19	HSPG2	Basement membrane-specific heparan sulfate proteoglycan core protein OS=Homo sapiens OX=9606 GN=HSPG2 PE=1 SV=4	4391
sp|Q99715|COCA1_HUMAN	7.16	3.49	6.32	4.78	9.1	8.95	7.16	7.61	3.91	1.99e-07	8.81e-06	4.17	18	1.07e-07	1.35e-05	4.33	20	0.166	0.333	-0.84	-1.79	1.61e-06	0.00019	-3.67	-12.7	9.44e-06	0.000163	-3.26	-9.56	0.453	0.621	0.448	1.36	556	C	0	461	COL12A1	Collagen alpha-1(XII) chain OS=Homo sapiens OX=9606 GN=COL12A1 PE=1 SV=2	3063
sp|Q86VI3|IQGA3_HUMAN	7.25	7.95	9.75	9.62	8.25	5.97	6.36	8.05	9.77	1.73e-08	1.21e-06	-3.65	-12.5	0.00538	0.0273	-1.37	-2.58	8.21e-06	0.000281	2.5	5.67	0.128	0.522	0.705	1.63	5.79e-08	3.7e-06	3.41	10.6	0.000912	0.00815	1.68	3.22	928	C	0	300	IQGAP3	Ras GTPase-activating-like protein IQGAP3 OS=Homo sapiens OX=9606 GN=IQGAP3 PE=1 SV=2	1631
sp|P11498|PYC_HUMAN	8.77	5.06	5.85	6.34	4.49	7.57	8.97	4.96	4.61	0.0353	0.0894	1.23	2.34	0.00253	0.0159	-1.85	-3.61	1.76e-05	0.000519	-2.92	-7.56	4.85e-07	8.7e-05	-3.71	-13.1	2.99e-08	2.35e-06	-4.36	-20.5	1.3e-07	1.22e-05	-4.01	-16.1	256	C	51	102	PC	Pyruvate carboxylase, mitochondrial OS=Homo sapiens OX=9606 GN=PC PE=1 SV=2	1178
sp|P12429|ANXA3_HUMAN	9.71	10.3	5.9	9.04	7.13	9.58	6.23	7.07	6.79	0.229	0.36	0.541	1.45	0.000192	0.00235	-1.91	-3.77	4.99e-09	9.73e-07	-3.81	-14.1	0.195	0.656	0.584	1.5	0.213	0.349	0.561	1.48	0.0668	0.184	0.84	1.79	1113	C	0	66	ANXA3	Annexin A3 OS=Homo sapiens OX=9606 GN=ANXA3 PE=1 SV=3	323
sp|Q04695|K1C17_HUMAN_contaminant	8.78	11.4	7.36	5.08	8.49	9.15	5.5	9.87	8.72	4.22e-07	1.61e-05	4.08	16.9	6.48e-06	0.000219	3.42	10.7	0.0257	0.0962	-1.43	-2.69	0.000173	0.00543	2.65	6.28	1.5e-05	0.000232	3.22	9.32	1.29e-07	1.22e-05	4.37	20.7	292	C	0	34	KRT17	Keratin, type I cytoskeletal 17 OS=Homo sapiens GN=KRT17 PE=1 SV=2	432
sp|P46439|GSTM5_HUMAN	9.46	9.47	7.2	6.82	6.2	9.35	6.18	7.59	6.4	2.59e-07	1.12e-05	2.53	5.79	0.0985	0.211	-0.623	-1.54	1.69e-06	9.18e-05	-2.26	-4.78	0.969	0.979	0.0143	1.01	0.55	0.693	0.22	1.16	0.000694	0.00661	1.4	2.65	3351	C	0	11	GSTM5	Glutathione S-transferase Mu 5 OS=Homo sapiens OX=9606 GN=GSTM5 PE=1 SV=3	218
sp|P62993|GRB2_HUMAN	9.45	9.99	5.83	6.5	11.1	10.7	6.48	7	6.97	6.95e-08	3.8e-06	4.15	17.8	9.91e-09	2.46e-06	4.62	24.6	7.04e-07	4.74e-05	-3.62	-12.3	0.337	0.764	0.54	1.45	0.384	0.544	0.488	1.4	0.354	0.527	0.52	1.43	1568	C	0	96	GRB2	Growth factor receptor-bound protein 2 OS=Homo sapiens OX=9606 GN=GRB2 PE=1 SV=1	217
sp|Q9NS86|LANC2_HUMAN	5.8	6.06	7.63	10.5	10.1	6.46	5.44	7.7	10.1	9.93e-08	4.99e-06	-4.02	-16.2	0.524	0.664	-0.352	-1.28	0.0025	0.0198	1.83	3.55	0.64	0.92	0.257	1.2	6.47e-09	8.14e-07	4.67	25.4	0.000327	0.00373	2.26	4.8	2294	C	144	0	LANCL2	LanC-like protein 2 OS=Homo sapiens OX=9606 GN=LANCL2 PE=1 SV=1	450
sp|Q7Z460|CLAP1_HUMAN	7.72	4.56	5.32	6.32	6.33	7.55	5.51	4.48	6.3	0.000844	0.00488	1.23	2.35	0.978	0.984	0.00915	1.01	1.02e-07	9.6e-06	-2.4	-5.27	5.66e-10	5.34e-07	-3.16	-8.95	0.0224	0.0633	0.791	1.73	0.00412	0.0247	-1.03	-2.04	1427	C	0	112	CLASP1	CLIP-associating protein 1 OS=Homo sapiens OX=9606 GN=CLASP1 PE=1 SV=1	1538
tr|A0A2R8YD85|A0A2R8YD85_HUMAN	3.86	3.95	5.89	8.95	10	3.63	5.71	4.98	8.31	1.58e-08	1.12e-06	-5.32	-40	0.104	0.219	1.1	2.14	0.0045	0.0297	2.03	4.09	0.887	0.929	0.0935	1.07	0.000503	0.00344	2.6	6.06	0.268	0.441	-0.737	-1.67	554	C	0	368	DOCK10	Dedicator of cytokinesis protein 10 OS=Homo sapiens OX=9606 GN=DOCK10 PE=1 SV=1	2199
tr|H0YFD6|H0YFD6_HUMAN	6.95	6.28	9.4	9.72	5.39	5.76	11.2	8.73	7.78	1.49e-07	7.04e-06	-3.96	-15.5	3.04e-08	5.46e-06	-4.33	-20.1	0.000154	0.00248	2.44	5.44	0.23	0.691	-0.675	-1.6	1.86e-06	5.1e-05	-3.39	-10.5	0.000163	0.00218	-2.43	-5.4	309	C	0	352	HADHA	Trifunctional enzyme subunit alpha, mitochondrial OS=Homo sapiens OX=9606 GN=HADHA PE=1 SV=2	792
sp|Q02880|TOP2B_HUMAN	4.76	4.87	6.43	5.68	4.32	4.72	7.5	4.78	4.44	0.00787	0.0272	-0.958	-1.94	0.000379	0.00393	-1.36	-2.57	3.28e-05	0.000813	1.67	3.19	0.725	0.923	0.118	1.09	1.57e-09	2.96e-07	-3.06	-8.36	1.45e-08	2.61e-06	-2.72	-6.61	2268	C	0	120	TOP2B	DNA topoisomerase 2-beta OS=Homo sapiens OX=9606 GN=TOP2B PE=1 SV=3	1626
sp|Q96S97|MYADM_HUMAN	6.51	9.79	6.98	5.56	7.13	8.15	5.74	8.37	5.98	2.61e-06	5.58e-05	2.59	6.04	0.00116	0.00891	1.57	2.98	0.287	0.473	0.467	1.38	5.5e-08	1.89e-05	3.28	9.7	0.583	0.718	0.239	1.18	2.09e-06	9.34e-05	2.63	6.2	1203	C	0	28	MYADM	Myeloid-associated differentiation marker OS=Homo sapiens OX=9606 GN=MYADM PE=1 SV=2	322
sp|Q9P2B2|FPRP_HUMAN	6.03	9.22	9.36	9.57	11	10.5	5.71	8.59	9.77	0.0712	0.152	0.892	1.86	0.0047	0.0247	1.47	2.77	2.27e-07	1.97e-05	3.33	10	4.65e-07	8.7e-05	3.19	9.11	6.43e-09	8.14e-07	4.06	16.7	2.25e-06	9.58e-05	2.89	7.39	254	C	450	0	PTGFRN	Prostaglandin F2 receptor negative regulator OS=Homo sapiens OX=9606 GN=PTGFRN PE=1 SV=2	879
sp|Q12965|MYO1E_HUMAN	7.32	6.26	7.18	8.75	9.7	7.14	5.28	6.01	9.14	0.000575	0.00372	-1.6	-3.04	0.0268	0.0847	0.957	1.94	0.736	0.841	-0.138	-1.1	0.0155	0.134	-1.06	-2.08	9.23e-10	2.32e-07	3.86	14.5	0.0851	0.213	0.729	1.66	179	C	84	139	MYO1E	Unconventional myosin-Ie OS=Homo sapiens OX=9606 GN=MYO1E PE=1 SV=2	1108
sp|Q96DT6|ATG4C_HUMAN	5.77	6.02	4.99	5.3	5.21	8.37	5.4	5.81	5.33	3.93e-10	8.71e-08	3.07	8.41	0.774	0.847	-0.0901	-1.06	0.0192	0.079	-0.776	-1.71	0.427	0.813	0.25	1.19	0.816	0.877	-0.073	-1.05	0.199	0.366	0.409	1.33	1681	C	0	11	ATG4C	Cysteine protease ATG4C OS=Homo sapiens OX=9606 GN=ATG4C PE=1 SV=1	458
sp|Q7L2E3-2|DHX30_HUMAN	4.86	4.99	5.9	5.97	4.43	4.5	7.77	4.89	4.55	0.000192	0.00159	-1.47	-2.77	0.000107	0.00164	-1.54	-2.92	0.00501	0.0316	1.03	2.05	0.701	0.923	0.131	1.09	7.58e-10	2.2e-07	-3.22	-9.34	6.71e-09	1.61e-06	-2.88	-7.36	1202	C	0	83	DHX30	Isoform 2 of ATP-dependent RNA helicase DHX30 OS=Homo sapiens OX=9606 GN=DHX30	1222
sp|P11388-4|TOP2A_HUMAN	4.65	4.76	6.68	6.28	4.23	5.01	8.18	4.68	4.34	0.00683	0.0246	-1.27	-2.41	6.92e-05	0.0012	-2.05	-4.14	7.48e-05	0.00146	2.04	4.11	0.786	0.923	0.118	1.09	3.17e-09	5.34e-07	-3.84	-14.3	1.76e-08	3.02e-06	-3.5	-11.3	2268	C	0	86	TOP2A	Isoform 4 of DNA topoisomerase 2-alpha OS=Homo sapiens OX=9606 GN=TOP2A	1612
sp|O14578-4|CTRO_HUMAN	3.79	3.89	8.45	8.91	6.31	3.58	4.51	6.37	7.77	2.91e-08	1.86e-06	-5.33	-40.2	0.000729	0.00629	-2.59	-6.03	3.07e-07	2.52e-05	4.65	25.2	0.891	0.93	0.0928	1.07	5.59e-05	0.000597	3.26	9.6	0.0107	0.0505	1.86	3.63	272	C	0	207	CIT	Isoform 4 of Citron Rho-interacting kinase OS=Homo sapiens OX=9606 GN=CIT	2069
sp|P78330|SERB_HUMAN	7.53	8.22	6.48	10.1	10.3	7.94	6.96	7.56	9.86	2.91e-06	6.03e-05	-2.16	-4.48	0.629	0.751	0.177	1.13	0.00739	0.0415	-1.05	-2.07	0.066	0.348	0.694	1.62	2.15e-08	1.84e-06	2.9	7.48	0.109	0.253	0.599	1.51	1250	C	0	71	PSPH	Phosphoserine phosphatase OS=Homo sapiens OX=9606 GN=PSPH PE=1 SV=2	225
sp|Q14258|TRI25_HUMAN	5.74	5.98	8.24	9.34	7.88	5.27	7.2	6.26	8.83	4.05e-09	4.77e-07	-4.07	-16.8	0.00429	0.0231	-1.45	-2.74	1.36e-05	0.000429	2.5	5.64	0.604	0.905	0.243	1.18	0.0017	0.00859	1.63	3.09	0.0525	0.156	-0.942	-1.92	1076	C	0	120	TRIM25	E3 ubiquitin/ISG15 ligase TRIM25 OS=Homo sapiens OX=9606 GN=TRIM25 PE=1 SV=2	630
sp|P08727|K1C19_HUMAN_contaminant	8.88	10.8	7.48	5.17	8.64	9.08	5.59	9.63	8.83	3.41e-07	1.38e-05	3.91	15	2.27e-06	0.000103	3.47	11.1	0.0207	0.0833	-1.4	-2.65	0.003	0.0411	1.87	3.65	6.52e-06	0.000122	3.23	9.39	2e-07	1.75e-05	4.03	16.4	292	C	0	1	KRT19	Keratin, type I cytoskeletal 19 OS=Homo sapiens GN=KRT19 PE=1 SV=4	400
sp|Q9BUQ8|DDX23_HUMAN	5.53	5.75	6.05	4.45	5.01	5.1	8.25	5.57	5.12	0.035	0.0886	0.646	1.56	0.0632	0.155	0.563	1.48	0.0895	0.223	0.512	1.43	0.47	0.834	0.212	1.16	6.72e-11	6.34e-08	-3.13	-8.75	1.49e-09	6.58e-07	-2.68	-6.42	1448	C	23	27	DDX23	Probable ATP-dependent RNA helicase DDX23 OS=Homo sapiens OX=9606 GN=DDX23 PE=1 SV=3	820
sp|O43795|MYO1B_HUMAN	9.34	9.78	6.93	7.02	7.25	9.96	7.48	7.84	7.59	3.09e-08	1.94e-06	2.94	7.68	0.533	0.672	0.236	1.18	9.54e-07	5.9e-05	-2.4	-5.29	0.251	0.714	0.439	1.36	0.769	0.85	0.111	1.08	0.35	0.523	0.355	1.28	179	C	0	144	MYO1B	Unconventional myosin-Ib OS=Homo sapiens OX=9606 GN=MYO1B PE=1 SV=3	1136
sp|P04626|ERBB2_HUMAN	4.31	4.42	5.04	3.74	5.45	6.6	3.82	7.19	5.61	5.6e-08	3.2e-06	2.86	7.26	0.000119	0.00172	1.71	3.26	0.0619	0.176	0.733	1.66	0.776	0.923	0.108	1.08	6.97e-05	0.000692	1.78	3.45	2.7e-09	9.27e-07	3.37	10.3	1118	C	0	31	ERBB2	Receptor tyrosine-protein kinase erbB-2 OS=Homo sapiens OX=9606 GN=ERBB2 PE=1 SV=1	1255
sp|P21810|PGS1_HUMAN	9.94	7.56	5.23	4.95	5.51	9.37	5.72	6.18	5.63	3.57e-08	2.21e-06	4.42	21.4	0.324	0.482	0.569	1.48	1.16e-08	1.89e-06	-4.7	-26	0.000298	0.00784	-2.37	-5.18	0.867	0.91	-0.0955	-1.07	0.425	0.594	0.458	1.37	1803	C	35	25	BGN	Biglycan OS=Homo sapiens OX=9606 GN=BGN PE=1 SV=2	368
sp|P05783|K1C18_HUMAN_contaminant	6.61	9.11	5.57	5.32	6.77	7.07	5.82	6.68	6.39	3.83e-05	0.00045	1.75	3.37	0.000347	0.00371	1.45	2.74	0.00676	0.0393	-1.04	-2.05	1.75e-07	4.13e-05	2.51	5.68	0.117	0.226	0.57	1.48	0.0211	0.083	0.863	1.82	292	C	0	2	KRT18	Keratin, type I cytoskeletal 18 OS=Homo sapiens GN=KRT18 PE=1 SV=2	430
sp|P08779|K1C16_HUMAN_contaminant	9.27	12.1	7.66	5.6	9.28	9.68	5.35	10.5	9.56	5.06e-06	8.97e-05	4.09	17	2.2e-05	0.000532	3.68	12.8	0.0316	0.111	-1.61	-3.05	0.000468	0.0112	2.84	7.18	3.24e-06	7.18e-05	4.21	18.5	1.15e-07	1.14e-05	5.18	36.1	292	C	0	205	KRT16	Keratin, type I cytoskeletal 16 OS=Homo sapiens GN=KRT16 PE=1 SV=4	473
sp|P02533|K1C14_HUMAN_contaminant	9.47	12.3	8.07	5.96	9.58	10	5.36	10.6	9.8	6.13e-06	0.000104	4.04	16.4	2.78e-05	0.000639	3.62	12.3	0.0599	0.172	-1.4	-2.63	0.000422	0.0104	2.88	7.34	1.44e-06	4.24e-05	4.45	21.8	8.81e-08	9.77e-06	5.26	38.4	292	C	0	105	KRT14	Keratin, type I cytoskeletal 14 OS=Homo sapiens GN=KRT14 PE=1 SV=4	472
sp|Q02241|KIF23_HUMAN	5.04	5.19	9.29	10.3	8.27	4.67	5.61	5.85	8.07	1.02e-08	8.53e-07	-5.59	-48.2	0.00631	0.0304	-1.99	-3.97	1.16e-06	6.86e-05	4.25	19	0.827	0.923	0.147	1.11	0.00111	0.00623	2.46	5.5	0.724	0.83	0.239	1.18	364	C	10	165	KIF23	Kinesin-like protein KIF23 OS=Homo sapiens OX=9606 GN=KIF23 PE=1 SV=3	960
sp|P21796|VDAC1_HUMAN	10.7	10.8	10.7	10.4	6.74	10.7	11	10.5	10.2	0.384	0.518	0.339	1.26	8.57e-10	4.62e-07	-3.64	-12.5	0.899	0.942	-0.0488	-1.03	0.892	0.93	0.0522	1.04	0.0384	0.0979	-0.835	-1.78	0.221	0.39	-0.48	-1.39	4055	C	31	173	VDAC1	Voltage-dependent anion-selective channel protein 1 OS=Homo sapiens OX=9606 GN=VDAC1 PE=1 SV=2	283
sp|Q14697-2|GANAB_HUMAN	8.1	7.86	9.99	10.3	9.29	7.57	10.3	9.7	10.2	5.58e-09	5.84e-07	-2.72	-6.57	0.00392	0.0217	-0.998	-2	2.72e-06	0.000125	1.89	3.71	0.449	0.821	-0.242	-1.18	0.731	0.822	-0.109	-1.08	0.059	0.169	-0.621	-1.54	410	C	0	518	GANAB	Isoform 2 of Neutral alpha-glucosidase AB OS=Homo sapiens OX=9606 GN=GANAB	966
sp|P10809|CH60_HUMAN	10	6.64	9.36	9.96	6.42	8.47	11.1	9.18	8.87	0.00464	0.0183	-1.5	-2.82	1.07e-07	1.35e-05	-3.54	-11.6	0.18	0.351	-0.665	-1.59	2.3e-07	5.11e-05	-3.38	-10.4	7.64e-05	0.000738	-2.27	-4.84	0.000411	0.0044	-1.96	-3.89	1123	C	216	170	HSPD1	60 kDa heat shock protein, mitochondrial OS=Homo sapiens OX=9606 GN=HSPD1 PE=1 SV=2	573
sp|P23469|PTPRE_HUMAN	6.37	6.78	6.69	8.72	10.3	5.76	6.69	6.7	8.32	3.16e-07	1.31e-05	-2.96	-7.76	0.00104	0.00813	1.59	3.01	0.454	0.628	0.326	1.25	0.344	0.772	0.413	1.33	0.000828	0.00504	1.63	3.09	0.989	0.994	0.00596	1	393	C	0	127	PTPRE	Receptor-type tyrosine-protein phosphatase epsilon OS=Homo sapiens OX=9606 GN=PTPRE PE=1 SV=1	700
sp|P51659|DHB4_HUMAN	6.4	6.1	9.48	8.75	5.56	6.41	9.76	9.88	8.22	2.83e-05	0.000357	-2.34	-5.05	2.62e-07	2.67e-05	-3.19	-9.12	4.85e-07	3.66e-05	3.07	8.41	0.514	0.861	-0.303	-1.23	0.00248	0.0113	-1.54	-2.9	0.791	0.873	0.123	1.09	1616	C	0	171	HSD17B4	Peroxisomal multifunctional enzyme type 2 OS=Homo sapiens OX=9606 GN=HSD17B4 PE=1 SV=3	736
sp|Q5K651|SAMD9_HUMAN	4.84	4.97	6.2	7.32	6.74	4.48	5.11	4.87	6.61	6.68e-09	6.63e-07	-2.84	-7.14	0.0917	0.2	-0.58	-1.5	0.000399	0.00498	1.35	2.55	0.701	0.923	0.128	1.09	0.000119	0.00106	1.51	2.84	0.485	0.647	-0.235	-1.18	604	C	36	58	SAMD9	Sterile alpha motif domain-containing protein 9 OS=Homo sapiens OX=9606 GN=SAMD9 PE=1 SV=1	1589
sp|P36894|BMR1A_HUMAN	5.59	5.81	4.86	4.79	7.81	7.89	4.95	5.63	5.16	7e-10	1.26e-07	3.1	8.56	1.16e-09	5.45e-07	3.02	8.11	0.0326	0.113	-0.728	-1.66	0.499	0.853	0.221	1.17	0.513	0.662	0.213	1.16	0.0463	0.145	0.675	1.6	2233	C	13	4	BMPR1A	Bone morphogenetic protein receptor type-1A OS=Homo sapiens OX=9606 GN=BMPR1A PE=1 SV=2	532
sp|P54802|ANAG_HUMAN	5.36	5.54	4.96	6.17	4.88	6.4	7.64	5.39	4.97	0.447	0.574	0.226	1.17	0.000165	0.00216	-1.29	-2.45	0.184	0.355	-0.4	-1.32	0.541	0.878	0.181	1.13	1.98e-09	3.56e-07	-2.67	-6.37	4.6e-08	5.98e-06	-2.26	-4.78	2464	C	34	0	NAGLU	Alpha-N-acetylglucosaminidase OS=Homo sapiens OX=9606 GN=NAGLU PE=1 SV=2	743
sp|Q14697|GANAB_HUMAN	8.12	7.89	9.96	10.3	9.33	7.6	10.3	9.74	10.3	6.95e-09	6.68e-07	-2.68	-6.4	0.00551	0.0277	-0.952	-1.93	4.17e-06	0.000167	1.83	3.57	0.462	0.829	-0.234	-1.18	0.786	0.86	-0.086	-1.06	0.0662	0.183	-0.602	-1.52	410	C	0	5	GANAB	Neutral alpha-glucosidase AB OS=Homo sapiens OX=9606 GN=GANAB PE=1 SV=3	944
sp|Q9UQ03|COR2B_HUMAN	6.34	6.74	5.39	9.13	8.99	5.75	7.05	6.41	7.59	1.95e-09	2.82e-07	-3.38	-10.4	0.709	0.807	-0.14	-1.1	0.0161	0.0708	-0.954	-1.94	0.286	0.735	0.403	1.32	0.155	0.278	0.541	1.46	0.0962	0.233	-0.639	-1.56	2463	C	0	87	CORO2B	Coronin-2B OS=Homo sapiens OX=9606 GN=CORO2B PE=1 SV=4	480
sp|P02452|CO1A1_HUMAN	4.51	4.61	4.31	3.6	4.1	7.36	4.79	5.06	4.2	1.98e-10	5.33e-08	3.76	13.5	0.185	0.326	0.499	1.41	0.581	0.735	-0.205	-1.15	0.785	0.923	0.101	1.07	0.118	0.227	-0.594	-1.51	0.479	0.642	0.264	1.2	1090	C	67	0	COL1A1	Collagen alpha-1(I) chain OS=Homo sapiens OX=9606 GN=COL1A1 PE=1 SV=5	1464
sp|P12956|XRCC6_HUMAN	6.05	6.38	9.91	8.52	6.35	5.52	9.69	9.07	5.89	2.66e-05	0.000343	-3	-8	0.000991	0.00787	-2.18	-4.53	6.41e-07	4.4e-05	3.86	14.5	0.58	0.895	0.327	1.25	8.46e-07	2.98e-05	-3.8	-13.9	0.296	0.469	-0.624	-1.54	2124	C	0	169	XRCC6	X-ray repair cross-complementing protein 6 OS=Homo sapiens OX=9606 GN=XRCC6 PE=1 SV=2	609
sp|Q96DX4|RSPRY_HUMAN	5.46	5.65	4.75	6	8.22	5.02	4.82	5.49	5.06	0.00355	0.0149	-0.984	-1.98	1.34e-07	1.58e-05	2.22	4.65	0.029	0.104	-0.708	-1.63	0.523	0.868	0.198	1.15	0.457	0.613	0.231	1.17	0.0403	0.131	0.661	1.58	1261	C	12	6	RSPRY1	RING finger and SPRY domain-containing protein 1 OS=Homo sapiens OX=9606 GN=RSPRY1 PE=1 SV=1	576
tr|F5H5D3|F5H5D3_HUMAN	12.2	11.5	12.2	12.6	11	11.2	12.5	11.4	12.4	3.43e-07	1.38e-05	-1.38	-2.61	2.93e-08	5.46e-06	-1.59	-3.01	0.803	0.884	0.0507	1.04	0.00121	0.0224	-0.735	-1.66	0.665	0.778	-0.0882	-1.06	1.28e-05	0.000332	-1.09	-2.13	617	C	0	2183	TUBA1C	Tubulin alpha chain OS=Homo sapiens OX=9606 GN=TUBA1C PE=1 SV=1	519
sp|Q9C0B5|ZDHC5_HUMAN	5.09	5.24	4.47	4.72	8.68	8	4.5	5.12	5.87	1.46e-08	1.08e-06	3.28	9.7	3.85e-10	2.42e-07	3.96	15.5	0.133	0.288	-0.619	-1.54	0.711	0.923	0.15	1.11	0.00213	0.0101	1.37	2.58	0.135	0.291	0.615	1.53	366	C	0	49	ZDHHC5	Palmitoyltransferase ZDHHC5 OS=Homo sapiens OX=9606 GN=ZDHHC5 PE=1 SV=2	715
sp|P48029|SC6A8_HUMAN	5.3	5.48	4.63	4.57	7.89	8.19	4.7	5.34	6.03	9.62e-10	1.65e-07	3.62	12.3	5.29e-09	1.66e-06	3.31	9.94	0.0884	0.221	-0.677	-1.6	0.656	0.923	0.172	1.13	0.00181	0.009	1.33	2.52	0.109	0.252	0.635	1.55	4068	C	7	22	SLC6A8	Sodium- and chloride-dependent creatine transporter 1 OS=Homo sapiens OX=9606 GN=SLC6A8 PE=1 SV=1	635
sp|Q53GQ0|DHB12_HUMAN	7.1	7.73	9.88	9.99	7.53	6.44	9.38	9.93	9.76	7.08e-09	6.68e-07	-3.55	-11.7	3.5e-06	0.000139	-2.46	-5.51	5.12e-07	3.75e-05	2.78	6.89	0.142	0.558	0.63	1.55	0.375	0.535	0.375	1.3	0.198	0.365	0.549	1.46	4375	C	0	100	HSD17B12	Very-long-chain 3-oxoacyl-CoA reductase OS=Homo sapiens OX=9606 GN=HSD17B12 PE=1 SV=2	312
sp|Q9Y6C2|EMIL1_HUMAN	5.16	5.33	5.8	4.18	4.72	6.56	6.59	5.19	4.81	9.22e-09	8.08e-07	2.39	5.23	0.0697	0.166	0.537	1.45	0.0337	0.115	0.636	1.55	0.569	0.89	0.163	1.12	1.4e-06	4.23e-05	-1.78	-3.44	4.49e-05	0.000818	-1.4	-2.63	1320	C	37	15	EMILIN1	EMILIN-1 OS=Homo sapiens OX=9606 GN=EMILIN1 PE=1 SV=3	1016
sp|Q9UJS0-2|CMC2_HUMAN	9.18	6.17	9.5	9.18	5.32	5.4	10.1	7.53	6.98	1.02e-06	3.08e-05	-3.78	-13.8	7.26e-07	5.17e-05	-3.87	-14.6	0.596	0.746	0.316	1.25	2.83e-05	0.00155	-3.01	-8.06	1.74e-05	0.000258	-3.12	-8.71	0.000192	0.00245	-2.57	-5.96	1507	C	0	111	SLC25A13	Isoform 2 of Calcium-binding mitochondrial carrier protein Aralar2 OS=Homo sapiens OX=9606 GN=SLC25A13	676
sp|Q03252|LMNB2_HUMAN	6.4	6.82	6.87	6.46	5.72	6.08	10.1	7.76	5.88	0.331	0.469	-0.383	-1.3	0.0677	0.162	-0.739	-1.67	0.228	0.408	0.478	1.39	0.283	0.734	0.424	1.34	5.42e-11	6.34e-08	-4.22	-18.7	2.43e-06	0.000101	-2.35	-5.1	234	C	81	3	LMNB2	Lamin-B2 OS=Homo sapiens OX=9606 GN=LMNB2 PE=1 SV=4	620
sp|P06576|ATPB_HUMAN	11.6	9.52	10.8	11.7	7.98	10.5	12.1	10.7	10.3	0.0067	0.0243	-1.25	-2.37	3.82e-09	1.31e-06	-3.72	-13.2	0.0636	0.178	-0.818	-1.76	4.91e-05	0.00223	-2.06	-4.18	0.000298	0.00227	-1.77	-3.41	0.00272	0.0186	-1.4	-2.64	766	C	380	631	ATP5F1B	ATP synthase subunit beta, mitochondrial OS=Homo sapiens OX=9606 GN=ATP5F1B PE=1 SV=3	529
sp|O60218|AK1BA_HUMAN	8.41	8.22	5.99	5.84	6.64	9.13	6.36	7.18	6.57	1.36e-08	1.03e-06	3.29	9.76	0.0563	0.143	0.798	1.74	2.35e-06	0.000114	-2.42	-5.37	0.635	0.918	-0.191	-1.14	0.6	0.73	0.211	1.16	0.0499	0.152	0.821	1.77	830	C	18	0	AKR1B10	Aldo-keto reductase family 1 member B10 OS=Homo sapiens OX=9606 GN=AKR1B10 PE=1 SV=2	316
sp|Q13332|PTPRS_HUMAN	4.48	4.58	3.98	3.57	6.87	5.44	4.83	4.5	4.17	2.57e-06	5.58e-05	1.87	3.66	8.67e-11	8.17e-08	3.3	9.87	0.116	0.264	-0.504	-1.42	0.737	0.923	0.105	1.08	0.0442	0.108	-0.656	-1.58	0.302	0.476	-0.326	-1.25	87	C	0	33	PTPRS	Receptor-type tyrosine-protein phosphatase S OS=Homo sapiens OX=9606 GN=PTPRS PE=1 SV=3	1948
tr|A2A274|A2A274_HUMAN	9.06	7.29	8.84	8.72	6.01	7.95	9.34	8.33	7.39	0.0385	0.0949	-0.772	-1.71	4.93e-08	8.09e-06	-2.71	-6.56	0.533	0.697	-0.223	-1.17	3.56e-05	0.00183	-1.77	-3.42	9.49e-06	0.000163	-1.95	-3.88	0.00839	0.0419	-1.01	-2.02	2150	C	0	202	ACO2	Aconitate hydratase, mitochondrial OS=Homo sapiens OX=9606 GN=ACO2 PE=1 SV=1	805
sp|P18583-9|SON_HUMAN	3.18	3.28	3.22	3.06	2.89	2.89	6.38	3.21	3	0.623	0.721	-0.171	-1.13	0.625	0.748	-0.17	-1.12	0.908	0.946	0.0399	1.03	0.778	0.923	0.0975	1.07	4.29e-10	1.62e-07	-3.38	-10.4	1.48e-09	6.58e-07	-3.18	-9.03	687	C	0	37	SON	Isoform I of Protein SON OS=Homo sapiens OX=9606 GN=SON	2466
sp|P08195-4|4F2_HUMAN	7.32	7.72	10.5	10.1	10.5	10.4	8	10.3	10.3	0.527	0.641	0.255	1.19	0.354	0.509	0.375	1.3	2.09e-08	2.81e-06	3.2	9.18	0.325	0.756	0.399	1.32	5.8e-06	0.000112	2.27	4.83	4.65e-06	0.000159	2.31	4.95	297	C	0	418	SLC3A2	Isoform 4 of 4F2 cell-surface antigen heavy chain OS=Homo sapiens OX=9606 GN=SLC3A2	661
sp|Q8NCN5|PDPR_HUMAN	4.76	4.88	4.59	5.1	4.33	4.4	7.74	4.78	4.45	0.0493	0.114	-0.697	-1.62	0.0319	0.096	-0.767	-1.7	0.624	0.768	-0.167	-1.12	0.727	0.923	0.119	1.09	5.36e-10	1.84e-07	-3.29	-9.78	4.32e-09	1.25e-06	-2.96	-7.76	2546	C	0	23	PDPR	Pyruvate dehydrogenase phosphatase regulatory subunit, mitochondrial OS=Homo sapiens OX=9606 GN=PDPR PE=1 SV=2	879
sp|P43121|MUC18_HUMAN	7.38	8.08	9.06	8.96	10.1	6.75	8.29	8.82	9.66	2.31e-06	5.41e-05	-2.22	-4.64	0.00553	0.0277	1.1	2.15	9.82e-05	0.00178	1.68	3.21	0.0665	0.348	0.698	1.62	0.000918	0.00535	1.37	2.58	0.153	0.314	0.536	1.45	1335	C	121	91	MCAM	Cell surface glycoprotein MUC18 OS=Homo sapiens OX=9606 GN=MCAM PE=1 SV=2	646
sp|Q01650|LAT1_HUMAN	5.6	5.82	7.67	6.43	7.69	7.76	5.25	8.2	8.33	0.0028	0.0126	1.33	2.51	0.00431	0.0231	1.26	2.39	2.4e-05	0.00065	2.07	4.2	0.586	0.899	0.221	1.17	4.84e-08	3.21e-06	3.08	8.46	1.03e-07	1.09e-05	2.95	7.74	4086	C	58	0	SLC7A5	Large neutral amino acids transporter small subunit 1 OS=Homo sapiens OX=9606 GN=SLC7A5 PE=1 SV=2	507
sp|O94906|PRP6_HUMAN	4.62	4.74	5.83	4.33	4.2	4.28	7.89	4.65	4.31	0.896	0.937	-0.05	-1.04	0.735	0.824	-0.13	-1.09	0.0039	0.027	1.2	2.3	0.762	0.923	0.116	1.08	1.01e-09	2.38e-07	-3.57	-11.9	6.85e-09	1.61e-06	-3.23	-9.41	51	C	0	52	PRPF6	Pre-mRNA-processing factor 6 OS=Homo sapiens OX=9606 GN=PRPF6 PE=1 SV=1	941
sp|P15090|FABP4_HUMAN	9.51	9.8	8.14	6.79	7.05	10.3	7.69	9.52	7.39	2.64e-08	1.72e-06	3.55	11.7	0.558	0.692	0.265	1.2	0.005	0.0316	-1.37	-2.59	0.53	0.872	0.284	1.22	0.506	0.654	-0.301	-1.23	0.000378	0.00418	1.83	3.56	3476	C	6	35	FABP4	Fatty acid-binding protein, adipocyte OS=Homo sapiens OX=9606 GN=FABP4 PE=1 SV=3	132
sp|Q9Y6N7-2|ROBO1_HUMAN	3.76	3.85	3.43	3.94	7.5	3.55	4.92	3.79	3.57	0.354	0.492	-0.396	-1.32	8.17e-09	2.37e-06	3.55	11.7	0.434	0.613	-0.333	-1.26	0.835	0.923	0.0882	1.06	0.00347	0.0147	-1.35	-2.56	0.0122	0.0555	-1.13	-2.19	158	C	0	45	ROBO1	Isoform 2 of Roundabout homolog 1 OS=Homo sapiens OX=9606 GN=ROBO1	1655
sp|P26006|ITA3_HUMAN	6.03	8.53	8.92	10.3	10.7	8.82	7.5	8.55	10.1	0.0019	0.00912	-1.43	-2.69	0.247	0.401	0.488	1.4	2.3e-07	1.97e-05	2.89	7.42	2.36e-06	0.000268	2.5	5.67	1.77e-06	4.93e-05	2.55	5.85	0.0177	0.0731	1.04	2.06	74	C	2	518	ITGA3	Integrin alpha-3 OS=Homo sapiens OX=9606 GN=ITGA3 PE=1 SV=5	1051
sp|Q9UHN6|CEIP2_HUMAN	3.95	4.07	6.73	8.98	10.3	6.65	3.86	5.24	8.9	0.00136	0.00712	-2.34	-5.05	0.0539	0.139	1.31	2.48	0.000239	0.00341	2.78	6.85	0.864	0.923	0.113	1.08	4.09e-08	2.86e-06	5.03	32.7	0.0442	0.14	1.37	2.59	71	C	0	300	CEMIP2	Cell surface hyaluronidase OS=Homo sapiens OX=9606 GN=CEMIP2 PE=1 SV=1	1383
sp|Q92620|PRP16_HUMAN	4.79	4.91	5.64	5.77	4.36	4.43	7.9	4.81	4.83	0.00114	0.00624	-1.34	-2.54	0.000682	0.006	-1.42	-2.67	0.0284	0.103	0.852	1.8	0.751	0.923	0.117	1.08	9.96e-09	1.16e-06	-3.07	-8.4	8.84e-09	1.96e-06	-3.09	-8.51	3545	C	25	54	DHX38	Pre-mRNA-splicing factor ATP-dependent RNA helicase PRP16 OS=Homo sapiens OX=9606 GN=DHX38 PE=1 SV=2	1227
sp|Q92769|HDAC2_HUMAN	5.74	5.98	7.24	6.26	5.19	7.2	9	5.78	5.82	0.0306	0.0799	0.944	1.92	0.0151	0.0565	-1.07	-2.11	0.00127	0.0115	1.5	2.82	0.56	0.886	0.243	1.18	4.58e-08	3.14e-06	-3.18	-9.05	3.65e-08	4.91e-06	-3.22	-9.31	2039	C	0	68	HDAC2	Histone deacetylase 2 OS=Homo sapiens OX=9606 GN=HDAC2 PE=1 SV=2	488
sp|Q32NB8|PGPS1_HUMAN	8.05	5.7	5.14	5.39	4.99	5.06	7.56	5.53	5.1	0.388	0.522	-0.329	-1.26	0.296	0.453	-0.4	-1.32	3.95e-08	4.26e-06	-2.91	-7.52	1.42e-06	0.000185	-2.35	-5.1	6.68e-07	2.6e-05	-2.47	-5.53	1.22e-05	0.000323	-2.03	-4.09	5293	C	0	36	PGS1	CDP-diacylglycerol--glycerol-3-phosphate 3-phosphatidyltransferase, mitochondrial OS=Homo sapiens OX=9606 GN=PGS1 PE=2 SV=1	556
sp|O75746|CMC1_HUMAN	9.47	6.16	8.27	8.82	5.31	5.39	9.74	7.12	6.78	2.49e-06	5.58e-05	-3.43	-10.7	1.72e-06	8.89e-05	-3.51	-11.4	0.045	0.143	-1.19	-2.29	4.29e-06	0.000405	-3.3	-9.88	2.02e-05	0.000286	-2.96	-7.79	9.8e-05	0.00148	-2.62	-6.13	1507	C	0	156	SLC25A12	Calcium-binding mitochondrial carrier protein Aralar1 OS=Homo sapiens OX=9606 GN=SLC25A12 PE=1 SV=2	678
sp|Q9NZN3|EHD3_HUMAN	10	10.7	9.55	9.6	10.8	11	6.78	8.76	9.29	6.89e-05	0.000704	1.43	2.7	0.000366	0.00384	1.24	2.36	0.109	0.254	-0.499	-1.41	0.0493	0.288	0.62	1.54	1.13e-08	1.21e-06	2.5	5.67	6.74e-07	4.36e-05	1.98	3.94	308	C	45	0	EHD3	EH domain-containing protein 3 OS=Homo sapiens OX=9606 GN=EHD3 PE=1 SV=2	535
sp|Q96RQ3|MCCA_HUMAN	5.09	5.24	6.14	4.41	4.64	4.72	7.84	5.12	4.75	0.357	0.495	0.31	1.24	0.488	0.631	0.232	1.17	0.00383	0.0268	1.05	2.08	0.652	0.923	0.151	1.11	1.21e-09	2.54e-07	-3.09	-8.54	1.41e-08	2.61e-06	-2.72	-6.59	2991	C	0	20	MCCC1	Methylcrotonoyl-CoA carboxylase subunit alpha, mitochondrial OS=Homo sapiens OX=9606 GN=MCCC1 PE=1 SV=3	725
sp|A6NHR9|SMHD1_HUMAN	4.13	4.24	6.17	5.53	3.8	3.87	6.92	4.17	4.18	0.000386	0.00272	-1.66	-3.16	0.000245	0.0028	-1.73	-3.32	3.39e-05	0.000835	2.04	4.12	0.798	0.923	0.105	1.08	4.44e-07	1.86e-05	-2.74	-6.69	4.03e-07	2.81e-05	-2.76	-6.76	1301	C	0	86	SMCHD1	Structural maintenance of chromosomes flexible hinge domain-containing protein 1 OS=Homo sapiens OX=9606 GN=SMCHD1 PE=1 SV=2	2005
tr|A0A087WZT2|A0A087WZT2_HUMAN	7.12	7.77	7.28	9.37	6.36	6.47	9.41	7.19	6.99	1.82e-07	8.15e-06	-2.9	-7.49	9.62e-08	1.3e-05	-3.01	-8.08	0.693	0.812	0.162	1.12	0.123	0.514	0.65	1.57	3.36e-06	7.38e-05	-2.42	-5.36	1.17e-05	0.000318	-2.22	-4.66	2230	C	0	33	METTL7B	Methyltransferase-like protein 7B OS=Homo sapiens OX=9606 GN=METTL7B PE=1 SV=1	276
sp|Q15173|2A5B_HUMAN	7.9	5.95	5.29	6.23	5.16	7.48	5.05	5.75	5.27	0.00115	0.00626	1.25	2.38	0.00413	0.0225	-1.07	-2.1	4.84e-08	4.93e-06	-2.62	-6.13	5.4e-06	0.000473	-1.96	-3.88	0.534	0.68	0.214	1.16	0.0518	0.154	0.695	1.62	2649	C	0	25	PPP2R5B	Serine/threonine-protein phosphatase 2A 56 kDa regulatory subunit beta isoform OS=Homo sapiens OX=9606 GN=PPP2R5B PE=1 SV=1	497
sp|Q8WUM4|PDC6I_HUMAN	9.8	10.4	10.8	9.42	10.3	9.76	7.84	10.7	9.88	0.26	0.397	0.348	1.27	0.00648	0.031	0.895	1.86	0.00307	0.023	0.988	1.98	0.0773	0.382	0.555	1.47	4.44e-07	1.86e-05	2.04	4.1	9.71e-10	6.58e-07	2.85	7.23	217	C	0	13	PDCD6IP	Programmed cell death 6-interacting protein OS=Homo sapiens OX=9606 GN=PDCD6IP PE=1 SV=1	868
sp|P52948|NUP98_HUMAN	3.63	3.71	3.95	3.8	3.34	3.4	7.05	3.64	3.43	0.317	0.453	-0.393	-1.31	0.245	0.398	-0.458	-1.37	0.407	0.589	0.324	1.25	0.847	0.923	0.075	1.05	1.1e-09	2.44e-07	-3.62	-12.3	3.32e-09	1.04e-06	-3.42	-10.7	3536	C	0	35	NUP98	Nuclear pore complex protein Nup98-Nup96 OS=Homo sapiens OX=9606 GN=NUP98 PE=1 SV=4	1817
sp|B0I1T2|MYO1G_HUMAN	7.67	6.73	5.38	5.09	5.68	7.33	5.59	6.4	5.82	2.05e-07	8.98e-06	2.23	4.7	0.0753	0.175	0.586	1.5	1.32e-07	1.21e-05	-2.29	-4.9	0.00638	0.0733	-0.94	-1.92	0.461	0.616	0.236	1.18	0.0159	0.0674	0.816	1.76	2576	C	0	23	MYO1G	Unconventional myosin-Ig OS=Homo sapiens OX=9606 GN=MYO1G PE=1 SV=2	1018
sp|Q9H0Q0|FA49A_HUMAN	6.36	6.76	9.05	9.85	9.94	7.79	6.43	7.72	9.87	0.000243	0.0019	-2.06	-4.16	0.851	0.901	0.0912	1.07	8.19e-06	0.000281	2.69	6.45	0.405	0.802	0.408	1.33	1.7e-07	9.17e-06	3.44	10.9	0.0123	0.0557	1.3	2.46	1762	C	23	10	FAM49A	Protein FAM49A OS=Homo sapiens OX=9606 GN=FAM49A PE=2 SV=1	323
sp|Q71U36|TBA1A_HUMAN	12.4	11.7	12.5	12.7	11.4	11.5	12.6	11.7	12.8	1.89e-06	4.77e-05	-1.19	-2.29	3.71e-07	3.33e-05	-1.32	-2.5	0.829	0.9	0.0422	1.03	0.00048	0.0112	-0.776	-1.71	0.357	0.517	0.182	1.13	0.000124	0.00178	-0.877	-1.84	617	C	0	380	TUBA1A	Tubulin alpha-1A chain OS=Homo sapiens OX=9606 GN=TUBA1A PE=1 SV=1	451
sp|Q9NVP1|DDX18_HUMAN	5.79	6.05	5.98	6.55	5.23	5.31	9.08	5.84	5.7	0.00352	0.0148	-1.25	-2.37	0.00213	0.0141	-1.33	-2.51	0.64	0.777	0.183	1.14	0.519	0.863	0.253	1.19	4.75e-09	7.17e-07	-3.38	-10.4	1.02e-08	2.14e-06	-3.24	-9.46	3107	C	46	23	DDX18	ATP-dependent RNA helicase DDX18 OS=Homo sapiens OX=9606 GN=DDX18 PE=1 SV=2	670
sp|P43304|GPDM_HUMAN	9.09	6.24	9.67	9.5	5.36	6.43	10.3	7.49	6.92	5.24e-05	0.000575	-3.07	-8.42	7.27e-07	5.17e-05	-4.14	-17.6	0.364	0.548	0.583	1.5	0.00013	0.00455	-2.85	-7.22	1.65e-05	0.00025	-3.36	-10.2	0.000169	0.00222	-2.79	-6.9	998	C	0	233	GPD2	Glycerol-3-phosphate dehydrogenase, mitochondrial OS=Homo sapiens OX=9606 GN=GPD2 PE=1 SV=3	727
sp|P20340-2|RAB6A_HUMAN	10.8	9.93	9.87	10.4	8.17	10.7	8.07	10.3	9.85	0.309	0.445	0.37	1.29	1.91e-06	9.24e-05	-2.2	-4.6	0.0128	0.0607	-0.957	-1.94	0.0177	0.146	-0.906	-1.87	4.02e-05	0.000467	1.77	3.42	1.98e-06	8.98e-05	2.2	4.58	569	C	0	100	RAB6A	Isoform 2 of Ras-related protein Rab-6A OS=Homo sapiens OX=9606 GN=RAB6A	208
sp|P19525|E2AK2_HUMAN	5.95	6.24	8.9	9.14	8.15	5.44	7.15	8.55	8.88	1.14e-07	5.58e-06	-3.7	-13	0.0593	0.147	-0.999	-2	4.32e-06	0.000172	2.95	7.75	0.568	0.89	0.293	1.22	0.00216	0.0103	1.73	3.31	0.0105	0.0498	1.4	2.64	2041	C	17	112	EIF2AK2	Interferon-induced, double-stranded RNA-activated protein kinase OS=Homo sapiens OX=9606 GN=EIF2AK2 PE=1 SV=2	551
sp|P10253|LYAG_HUMAN	4.93	5.06	4.64	6.14	6.69	5.1	9.25	4.96	5.57	0.0347	0.0882	-1.04	-2.06	0.247	0.401	0.554	1.47	0.551	0.711	-0.282	-1.22	0.772	0.923	0.137	1.1	3.16e-08	2.41e-06	-3.68	-12.8	1.73e-09	6.58e-07	-4.3	-19.7	750	C	77	15	GAA	Lysosomal alpha-glucosidase OS=Homo sapiens OX=9606 GN=GAA PE=1 SV=4	952
sp|Q6V0I7|FAT4_HUMAN	2.85	1.96	1.96	1.55	1.96	6.21	1.83	1.96	2.51	1.48e-09	2.32e-07	4.66	25.3	0.416	0.566	0.416	1.33	0.0905	0.224	-0.885	-1.85	0.0905	0.423	-0.885	-1.85	0.189	0.318	0.68	1.6	0.792	0.874	0.134	1.1	389	C	0	27	FAT4	Protocadherin Fat 4 OS=Homo sapiens OX=9606 GN=FAT4 PE=1 SV=2	4981
sp|P00167|CYB5_HUMAN	10.5	10.3	7.08	6.96	6.87	9.96	7.03	8.23	7.16	3.55e-06	6.94e-05	3.01	8.03	0.859	0.906	-0.0911	-1.07	5.42e-07	3.85e-05	-3.39	-10.5	0.668	0.923	-0.22	-1.16	0.805	0.871	0.127	1.09	0.0271	0.0982	1.19	2.29	3341	C	0	32	CYB5A	Cytochrome b5 OS=Homo sapiens OX=9606 GN=CYB5A PE=1 SV=2	134
sp|P18206|VINC_HUMAN	10.3	10.5	9.14	9.4	9.94	10.6	7.65	9.71	9.67	0.000228	0.00181	1.24	2.37	0.0757	0.175	0.535	1.45	0.000456	0.00541	-1.17	-2.24	0.543	0.878	0.178	1.13	2.46e-07	1.24e-05	2.02	4.06	1.84e-07	1.66e-05	2.06	4.17	666	C	0	705	VCL	Vinculin OS=Homo sapiens OX=9606 GN=VCL PE=1 SV=4	1134
sp|Q92823|NRCAM_HUMAN	4.17	4.27	5.52	4.89	7.75	3.91	6.23	4.2	4.76	0.0408	0.0992	-0.977	-1.97	1.28e-06	7.18e-05	2.87	7.29	0.00628	0.0374	1.35	2.55	0.829	0.923	0.0986	1.07	0.00329	0.0142	-1.47	-2.77	0.000145	0.00202	-2.03	-4.08	2797	C	0	68	NRCAM	Neuronal cell adhesion molecule OS=Homo sapiens OX=9606 GN=NRCAM PE=1 SV=3	1304
sp|Q13505|MTX1_HUMAN	5.82	6.08	5.37	4.99	5.25	5.88	9.1	5.86	5.37	0.036	0.0905	0.89	1.85	0.521	0.661	0.261	1.2	0.28	0.466	-0.444	-1.36	0.522	0.866	0.261	1.2	1.41e-09	2.79e-07	-3.73	-13.3	2.06e-08	3.38e-06	-3.24	-9.44	4844	C	0	27	MTX1	Metaxin-1 OS=Homo sapiens OX=9606 GN=MTX1 PE=1 SV=3	466
sp|P00367|DHE3_HUMAN	10.8	8.68	8.38	9.96	5.58	9.21	10.3	9.04	6.36	0.252	0.388	-0.75	-1.68	3.52e-07	3.32e-05	-4.38	-20.9	0.000831	0.00836	-2.43	-5.39	0.00273	0.0388	-2.13	-4.37	2.14e-06	5.52e-05	-3.92	-15.1	0.0653	0.181	-1.23	-2.35	957	C	0	297	GLUD1	Glutamate dehydrogenase 1, mitochondrial OS=Homo sapiens OX=9606 GN=GLUD1 PE=1 SV=2	558
sp|Q9UIG0|BAZ1B_HUMAN	4.51	4.61	5.26	5.78	4.09	4.17	7	4.53	4.55	6.3e-05	0.000663	-1.61	-3.05	3.39e-05	0.000747	-1.69	-3.23	0.0327	0.114	0.759	1.69	0.768	0.923	0.1	1.07	1.21e-07	6.97e-06	-2.45	-5.47	1.04e-07	1.09e-05	-2.47	-5.55	734	C	0	63	BAZ1B	Tyrosine-protein kinase BAZ1B OS=Homo sapiens OX=9606 GN=BAZ1B PE=1 SV=2	1483
tr|F5H2F4|F5H2F4_HUMAN	7.41	8.67	10	9.85	10.2	8.06	9.86	10.2	9.98	1.28e-05	0.000189	-1.79	-3.47	0.357	0.512	0.311	1.24	3.24e-08	3.7e-06	2.6	6.08	0.000839	0.017	1.26	2.39	0.725	0.818	0.118	1.09	0.326	0.499	0.332	1.26	181	C	0	548	MTHFD1	C-1-tetrahydrofolate synthase, cytoplasmic OS=Homo sapiens OX=9606 GN=MTHFD1 PE=1 SV=1	1020
sp|C9JRZ8-2|AK1BF_HUMAN	9.36	9.89	6.53	6.08	7.39	8.62	6.09	8.29	7.41	1.34e-05	0.000196	2.55	5.84	0.0101	0.0426	1.31	2.48	2.98e-06	0.000132	-2.82	-7.08	0.273	0.728	0.529	1.44	0.00959	0.0332	1.32	2.5	8.65e-05	0.00134	2.2	4.61	830	C	0	57	AKR1B15	Isoform 2 of Aldo-keto reductase family 1 member B15 OS=Homo sapiens OX=9606 GN=AKR1B15	344
sp|Q13641|TPBG_HUMAN	6.3	6.69	6.28	9.5	10.3	7.1	6.32	7.39	9.28	8.14e-06	0.000132	-2.41	-5.31	0.081	0.184	0.783	1.72	0.971	0.984	-0.0157	-1.01	0.37	0.786	0.393	1.31	3.42e-07	1.56e-05	2.96	7.76	0.02	0.08	1.07	2.1	634	C	102	0	TPBG	Trophoblast glycoprotein OS=Homo sapiens OX=9606 GN=TPBG PE=1 SV=1	420
sp|P00387-3|NB5R3_HUMAN	10.9	7.55	9.91	9.86	8.03	9.11	10.8	9.51	10.2	0.0691	0.149	-0.747	-1.68	9.35e-05	0.00151	-1.83	-3.55	0.0193	0.079	-0.983	-1.98	7.59e-09	4.09e-06	-3.35	-10.2	0.144	0.264	-0.594	-1.51	0.00314	0.0201	-1.29	-2.44	1333	C	0	230	CYB5R3	Isoform 3 of NADH-cytochrome b5 reductase 3 OS=Homo sapiens OX=9606 GN=CYB5R3	334
sp|O14917|PCD17_HUMAN	4.35	4.46	3.86	4.37	7.9	4.06	3.87	4.38	4.6	0.467	0.592	-0.31	-1.24	9.32e-09	2.46e-06	3.53	11.5	0.25	0.433	-0.493	-1.41	0.79	0.923	0.113	1.08	0.0949	0.193	0.728	1.66	0.234	0.403	0.512	1.43	1190	C	0	30	PCDH17	Protocadherin-17 OS=Homo sapiens OX=9606 GN=PCDH17 PE=2 SV=2	1159
sp|Q9BT88|SYT11_HUMAN	6.02	6.34	5.86	5.16	10.3	5.5	5.75	6.07	7.14	0.549	0.659	0.346	1.27	2.49e-09	9.38e-07	5.14	35.3	0.778	0.867	-0.163	-1.12	0.58	0.895	0.32	1.25	0.0223	0.0632	1.39	2.62	0.575	0.719	0.324	1.25	1902	C	48	0	SYT11	Synaptotagmin-11 OS=Homo sapiens OX=9606 GN=SYT11 PE=1 SV=2	431
sp|P15260|INGR1_HUMAN	5.66	5.89	4.91	4.55	7.41	6.88	5.31	5.7	5.22	7.83e-08	4.04e-06	2.33	5.03	1.79e-09	7.49e-07	2.86	7.25	0.0246	0.0932	-0.745	-1.68	0.463	0.83	0.232	1.17	0.785	0.86	-0.0858	-1.06	0.218	0.386	0.393	1.31	1388	C	0	13	IFNGR1	Interferon gamma receptor 1 OS=Homo sapiens OX=9606 GN=IFNGR1 PE=1 SV=1	489
tr|A0A0A0MTC1|A0A0A0MTC1_HUMAN	5.38	2.88	6.22	7.62	6.03	4.37	5.57	3.82	6.76	2.59e-06	5.58e-05	-3.25	-9.52	0.00662	0.0315	-1.59	-3.02	0.132	0.286	0.837	1.79	9.19e-05	0.00358	-2.5	-5.67	0.0356	0.092	1.19	2.29	0.00328	0.0207	-1.75	-3.36	61	C	0	322	RNF213	E3 ubiquitin-protein ligase RNF213 OS=Homo sapiens OX=9606 GN=RNF213 PE=1 SV=1	5256
sp|P35658-5|NU214_HUMAN	3.41	3.5	3.09	4.38	3.12	3.12	5.82	3.43	3.22	0.000479	0.00323	-1.26	-2.39	0.000454	0.00441	-1.26	-2.4	0.317	0.502	-0.32	-1.25	0.764	0.923	0.0953	1.07	1.24e-08	1.3e-06	-2.6	-6.05	5.64e-08	6.86e-06	-2.39	-5.24	176	C	0	30	NUP214	Isoform 5 of Nuclear pore complex protein Nup214 OS=Homo sapiens OX=9606 GN=NUP214	2093
sp|P51809|VAMP7_HUMAN	7.44	9.89	6.36	6.33	6.72	9.35	6.81	7.49	7.36	1.19e-06	3.46e-05	3.02	8.1	0.417	0.568	0.392	1.31	0.0322	0.113	-1.08	-2.11	2.53e-05	0.00145	2.45	5.45	0.26	0.408	0.547	1.46	0.168	0.33	0.675	1.6	575	C	0	20	VAMP7	Vesicle-associated membrane protein 7 OS=Homo sapiens OX=9606 GN=VAMP7 PE=1 SV=3	220
sp|P53999|TCP4_HUMAN	7.93	8.52	10.6	9.4	7.73	7.42	8.95	10.6	7.67	0.00014	0.00123	-1.98	-3.94	0.000851	0.00704	-1.67	-3.18	2.27e-06	0.000112	2.69	6.44	0.19	0.646	0.593	1.51	0.00763	0.0277	-1.28	-2.43	0.00114	0.0096	1.62	3.07	1897	C	50	0	SUB1	Activated RNA polymerase II transcriptional coactivator p15 OS=Homo sapiens OX=9606 GN=SUB1 PE=1 SV=3	127
sp|P78347|GTF2I_HUMAN	5.21	5.38	7.62	6.69	5.07	4.81	9.17	5.96	7.27	0.000333	0.00243	-1.87	-3.66	0.00146	0.0107	-1.61	-3.06	1.49e-05	0.000455	2.42	5.33	0.711	0.923	0.169	1.12	0.000284	0.00219	-1.9	-3.73	1.85e-07	1.66e-05	-3.21	-9.25	690	C	0	128	GTF2I	General transcription factor II-I OS=Homo sapiens OX=9606 GN=GTF2I PE=1 SV=2	998
sp|Q8WUM4-2|PDC6I_HUMAN	9.78	10.3	10.7	9.4	10.2	9.75	7.83	10.7	9.88	0.27	0.406	0.348	1.27	0.0121	0.0483	0.835	1.78	0.00503	0.0317	0.948	1.93	0.0798	0.389	0.563	1.48	5.7e-07	2.36e-05	2.05	4.15	1.75e-09	6.58e-07	2.83	7.13	217	C	7	638	PDCD6IP	Isoform 2 of Programmed cell death 6-interacting protein OS=Homo sapiens OX=9606 GN=PDCD6IP	873
sp|Q14642|I5P1_HUMAN	8.95	8.75	5.21	5.23	8.23	10.2	5.39	6.15	6.43	4.43e-08	2.69e-06	4.98	31.6	9.18e-05	0.0015	3	8	4.79e-06	0.000179	-3.74	-13.4	0.754	0.923	-0.204	-1.15	0.118	0.227	1.04	2.06	0.247	0.418	0.764	1.7	1055	C	0	62	INPP5A	Type I inositol 1,4,5-trisphosphate 5-phosphatase OS=Homo sapiens OX=9606 GN=INPP5A PE=1 SV=1	412
sp|Q8N163|CCAR2_HUMAN	5.38	5.56	7.5	6.73	4.9	4.95	8.35	6.1	5.32	0.000364	0.0026	-1.78	-3.44	0.000266	0.00299	-1.84	-3.57	4.64e-05	0.00103	2.13	4.37	0.676	0.923	0.183	1.14	2.45e-07	1.24e-05	-3.03	-8.17	2.26e-05	0.000485	-2.25	-4.75	240	C	0	110	CCAR2	Cell cycle and apoptosis regulator protein 2 OS=Homo sapiens OX=9606 GN=CCAR2 PE=1 SV=2	923
sp|P30530|UFO_HUMAN	4.66	4.78	4.13	5.07	7.24	8.34	4.49	4.7	4.36	4.44e-10	9.3e-08	3.27	9.67	7.54e-07	5.17e-05	2.17	4.52	0.125	0.278	-0.527	-1.44	0.714	0.923	0.123	1.09	0.691	0.793	-0.134	-1.1	0.533	0.685	0.21	1.16	378	C	0	31	AXL	Tyrosine-protein kinase receptor UFO OS=Homo sapiens OX=9606 GN=AXL PE=1 SV=4	894
sp|P14625|ENPL_HUMAN	11.1	10.3	11.3	11.3	9.93	10.4	12.1	10.9	11.2	0.000162	0.00138	-0.918	-1.89	7.53e-07	5.17e-05	-1.35	-2.56	0.503	0.671	0.141	1.1	0.000251	0.00701	-0.883	-1.84	0.000505	0.00344	-0.826	-1.77	1.04e-05	0.000295	-1.14	-2.2	295	C	753	604	HSP90B1	Endoplasmin OS=Homo sapiens OX=9606 GN=HSP90B1 PE=1 SV=1	803
sp|P35354|PGH2_HUMAN	7.42	8.25	5.79	5.59	6.13	7.93	6.1	6.95	6.33	5.75e-07	2.03e-05	2.34	5.05	0.14	0.271	0.535	1.45	9.62e-05	0.00176	-1.63	-3.09	0.0265	0.195	0.828	1.78	0.522	0.67	0.228	1.17	0.0231	0.0886	0.85	1.8	1046	C	12	0	PTGS2	Prostaglandin G/H synthase 2 OS=Homo sapiens OX=9606 GN=PTGS2 PE=1 SV=2	604
sp|O00507|USP9Y_HUMAN	7.39	3.82	5.9	5.48	4.77	6.95	4.52	6.57	5.64	0.00365	0.0152	1.47	2.78	0.134	0.262	-0.713	-1.64	0.00334	0.0243	-1.49	-2.81	3.97e-08	1.66e-05	-3.58	-11.9	0.0226	0.0638	1.12	2.17	0.000151	0.00206	2.05	4.15	1901	C	0	1	USP9Y	Probable ubiquitin carboxyl-terminal hydrolase FAF-Y OS=Homo sapiens OX=9606 GN=USP9Y PE=2 SV=2	2555
tr|A0A3B3ITK0|A0A3B3ITK0_HUMAN	6.75	4.96	5.9	3.89	4.8	8.5	5.08	4.87	4.52	2.58e-09	3.35e-07	4.61	24.4	0.0877	0.194	0.909	1.88	0.106	0.249	-0.859	-1.81	0.00178	0.029	-1.79	-3.46	0.284	0.438	-0.56	-1.47	0.673	0.79	-0.219	-1.16	1423	C	0	73	THBS2	Thrombospondin-2 OS=Homo sapiens OX=9606 GN=THBS2 PE=4 SV=1	1177
sp|P22307|NLTP_HUMAN	7.8	6.69	9.05	7.87	6.22	6.75	9.86	9.69	6.8	0.018	0.0523	-1.12	-2.17	0.000974	0.00775	-1.65	-3.14	0.00901	0.0476	1.25	2.38	0.0189	0.153	-1.11	-2.16	2.86e-07	1.38e-05	-3.07	-8.37	0.707	0.817	-0.168	-1.12	1649	C	0	120	SCP2	Non-specific lipid-transfer protein OS=Homo sapiens OX=9606 GN=SCP2 PE=1 SV=2	547
sp|Q8TCS8|PNPT1_HUMAN	5.85	6.12	6.74	8.64	5.28	5.36	8.15	5.9	6.89	1.05e-07	5.21e-06	-3.28	-9.71	6.94e-08	1.03e-05	-3.36	-10.3	0.0573	0.166	0.888	1.85	0.549	0.881	0.271	1.21	0.00909	0.0317	-1.26	-2.4	3.23e-05	0.000614	-2.25	-4.77	1993	C	68	37	PNPT1	Polyribonucleotide nucleotidyltransferase 1, mitochondrial OS=Homo sapiens OX=9606 GN=PNPT1 PE=1 SV=2	783
sp|P26012|ITB8_HUMAN	4.97	5.11	6.11	6.01	7.75	4.61	4.41	5.01	6.6	0.00172	0.0085	-1.4	-2.64	0.000204	0.00243	1.74	3.33	0.00882	0.0468	1.13	2.2	0.725	0.923	0.142	1.1	1.09e-05	0.000182	2.19	4.56	0.148	0.308	0.596	1.51	163	C	0	44	ITGB8	Integrin beta-8 OS=Homo sapiens OX=9606 GN=ITGB8 PE=1 SV=1	769
tr|A0A087X1Z3|A0A087X1Z3_HUMAN	9.74	8.29	9.64	9.67	9.85	6.9	7.7	9.55	9.77	8.07e-07	2.58e-05	-2.77	-6.83	0.676	0.785	0.18	1.13	0.809	0.888	-0.104	-1.07	0.00216	0.0324	-1.45	-2.74	5.39e-05	0.000588	2.07	4.19	0.000208	0.0026	1.85	3.59	623	C	0	123	PSME2	Proteasome activator complex subunit 2 OS=Homo sapiens OX=9606 GN=PSME2 PE=1 SV=1	254
tr|A0A3B3ITH3|A0A3B3ITH3_HUMAN	7.67	6.77	5.4	5.46	5.7	8.68	5.62	6.43	5.85	6.9e-08	3.8e-06	3.22	9.35	0.577	0.709	0.242	1.18	1.66e-05	0.000497	-2.27	-4.84	0.0451	0.27	-0.902	-1.87	0.596	0.728	0.23	1.17	0.0682	0.187	0.815	1.76	4519	C	0	21	IMPACT	Protein IMPACT OS=Homo sapiens OX=9606 GN=IMPACT PE=4 SV=1	332
tr|Q5SRN5|Q5SRN5_HUMAN	8.66	8.54	9.93	12.4	13.2	10	9.68	9.81	12.5	4.43e-05	0.000501	-2.37	-5.17	0.1	0.213	0.82	1.77	0.0139	0.0646	1.27	2.41	0.809	0.923	-0.117	-1.08	3.52e-06	7.59e-05	2.84	7.18	0.793	0.874	0.128	1.09	1396	C	0	19	HLA-A	HLA class I histocompatibility antigen, A-3 alpha chain OS=Homo sapiens OX=9606 GN=HLA-A PE=1 SV=2	371
sp|Q01432-4|AMPD3_HUMAN	7.87	7.04	5.54	5.28	5.85	7.54	5.78	6.64	6.02	6.03e-07	2.11e-05	2.26	4.79	0.109	0.226	0.566	1.48	3.77e-07	3.02e-05	-2.33	-5.01	0.0229	0.177	-0.826	-1.77	0.479	0.633	0.245	1.19	0.0183	0.0747	0.86	1.82	3939	C	0	23	AMPD3	Isoform 2 of AMP deaminase 3 OS=Homo sapiens OX=9606 GN=AMPD3	776
sp|P62760|VISL1_HUMAN	7.42	8.12	10.2	10.2	10.4	6.79	7.83	8.34	9.73	8.36e-07	2.65e-05	-3.45	-10.9	0.767	0.843	0.159	1.12	2.23e-05	0.000619	2.76	6.76	0.199	0.658	0.699	1.62	0.0014	0.00746	1.9	3.74	0.338	0.51	0.518	1.43	3661	C	26	52	VSNL1	Visinin-like protein 1 OS=Homo sapiens OX=9606 GN=VSNL1 PE=1 SV=2	191
sp|Q07065|CKAP4_HUMAN	8.76	7.5	10.5	10.3	7.95	7.53	10.1	10.2	9.72	6.43e-07	2.16e-05	-2.8	-6.97	7.8e-06	0.000249	-2.38	-5.2	0.000455	0.00541	1.71	3.27	0.00653	0.0746	-1.26	-2.39	0.321	0.48	-0.429	-1.35	0.926	0.957	0.0398	1.03	1557	C	293	0	CKAP4	Cytoskeleton-associated protein 4 OS=Homo sapiens OX=9606 GN=CKAP4 PE=1 SV=2	602
sp|Q13555-6|KCC2G_HUMAN	8.97	5.55	6.67	6.78	6.99	8.45	5.52	5.39	7.3	0.000945	0.00534	1.67	3.17	0.645	0.764	0.207	1.15	2.36e-05	0.000646	-2.3	-4.93	4.66e-08	1.76e-05	-3.43	-10.7	0.000491	0.00338	1.78	3.43	0.777	0.862	-0.127	-1.09	645	C	0	41	CAMK2G	Isoform 6 of Calcium/calmodulin-dependent protein kinase type II subunit gamma OS=Homo sapiens OX=9606 GN=CAMK2G	588
sp|Q14699|RFTN1_HUMAN	5.89	6.16	7.78	4.74	5.66	7.99	6.4	8.28	6.17	1.68e-07	7.72e-06	3.25	9.53	0.053	0.137	0.923	1.9	0.000329	0.0043	1.89	3.7	0.548	0.881	0.277	1.21	0.623	0.746	-0.226	-1.17	0.000336	0.00381	1.89	3.7	3771	C	0	52	RFTN1	Raftlin OS=Homo sapiens OX=9606 GN=RFTN1 PE=1 SV=4	578
sp|Q14839-2|CHD4_HUMAN	4.21	4.3	6.19	5.19	3.87	3.94	7.88	4.23	4.25	0.0184	0.0532	-1.26	-2.39	0.0138	0.0527	-1.32	-2.49	0.000502	0.00575	1.99	3.97	0.844	0.923	0.0988	1.07	1.18e-07	6.96e-06	-3.64	-12.4	1.11e-07	1.13e-05	-3.65	-12.6	237	C	0	110	CHD4	Isoform 2 of Chromodomain-helicase-DNA-binding protein 4 OS=Homo sapiens OX=9606 GN=CHD4	1940
sp|Q9UKV3|ACINU_HUMAN	4.06	4.17	4.96	3.92	4.27	3.81	7.01	4.1	3.81	0.753	0.828	-0.118	-1.09	0.363	0.517	0.343	1.27	0.0227	0.0882	0.897	1.86	0.769	0.923	0.11	1.08	5.39e-09	7.81e-07	-3.2	-9.2	3.22e-08	4.56e-06	-2.91	-7.5	4843	C	0	36	ACIN1	Apoptotic chromatin condensation inducer in the nucleus OS=Homo sapiens OX=9606 GN=ACIN1 PE=1 SV=2	1341
sp|P52565|GDIR1_HUMAN	9.39	10.4	8.26	8.63	8.83	9.87	6.57	10.1	9.57	0.0127	0.0399	1.23	2.35	0.668	0.781	0.199	1.15	0.0211	0.0838	-1.13	-2.19	0.0299	0.209	1.06	2.08	7.58e-07	2.8e-05	3	8.02	4.92e-08	6.19e-06	3.53	11.5	382	C	0	116	ARHGDIA	Rho GDP-dissociation inhibitor 1 OS=Homo sapiens OX=9606 GN=ARHGDIA PE=1 SV=3	204
sp|Q9UMS4|PRP19_HUMAN	5.68	5.91	6.97	4.87	6.08	5.22	8.67	6.29	5.24	0.394	0.527	0.346	1.27	0.00545	0.0275	1.21	2.32	0.00337	0.0244	1.29	2.45	0.567	0.89	0.232	1.17	6.06e-09	8.14e-07	-3.44	-10.8	3.09e-06	0.000119	-2.39	-5.23	1165	C	29	20	PRPF19	Pre-mRNA-processing factor 19 OS=Homo sapiens OX=9606 GN=PRPF19 PE=1 SV=1	504
sp|P05091|ALDH2_HUMAN	10.3	8.19	6.52	4.89	5.46	9.39	6.95	6.12	6.38	1.57e-07	7.32e-06	4.5	22.7	0.371	0.526	0.571	1.49	2.76e-06	0.000125	-3.77	-13.6	0.00256	0.0367	-2.1	-4.29	0.366	0.528	-0.576	-1.49	0.193	0.361	-0.837	-1.79	10	C	0	112	ALDH2	Aldehyde dehydrogenase, mitochondrial OS=Homo sapiens OX=9606 GN=ALDH2 PE=1 SV=2	517
sp|P0DPH7|TBA3C_HUMAN	11.9	11.2	11.9	12.3	11	11.2	12.2	11.2	12.3	9.77e-06	0.000155	-1.1	-2.15	1.48e-06	8.03e-05	-1.25	-2.38	0.903	0.943	-0.0245	-1.02	0.00188	0.0303	-0.693	-1.62	0.756	0.84	0.0626	1.04	2.86e-05	0.00057	-1.02	-2.02	617	C	0	2	TUBA3C	Tubulin alpha-3C chain OS=Homo sapiens OX=9606 GN=TUBA3C PE=1 SV=1	450
sp|Q9Y3B7|RM11_HUMAN	7.41	8.11	9.69	8.81	6.69	6.78	8.56	7.46	6.95	1.24e-05	0.000186	-2.03	-4.09	6.71e-06	0.000222	-2.12	-4.35	2.36e-06	0.000114	2.28	4.84	0.0743	0.371	0.697	1.62	0.000231	0.00184	-1.61	-3.05	0.00711	0.0373	-1.1	-2.14	694	C	0	28	MRPL11	39S ribosomal protein L11, mitochondrial OS=Homo sapiens OX=9606 GN=MRPL11 PE=1 SV=1	192
sp|P28330|ACADL_HUMAN	8.34	7.33	5.71	5.48	6.03	7.07	5.99	6.86	6.24	5.14e-05	0.000566	1.58	3	0.103	0.218	0.549	1.46	1.86e-08	2.7e-06	-2.63	-6.2	0.0045	0.0549	-1.01	-2.02	0.46	0.616	0.244	1.18	0.0131	0.0584	0.867	1.82	4137	C	18	0	ACADL	Long-chain specific acyl-CoA dehydrogenase, mitochondrial OS=Homo sapiens OX=9606 GN=ACADL PE=1 SV=2	430
sp|P27824-2|CALX_HUMAN	10.3	8.88	10.2	11	8.71	8.39	10.6	9.78	10.7	5.55e-08	3.2e-06	-2.6	-6.06	5.18e-07	4.44e-05	-2.28	-4.86	0.859	0.915	-0.0612	-1.04	0.000427	0.0105	-1.38	-2.61	0.777	0.854	0.0976	1.07	0.0253	0.0932	-0.81	-1.75	367	C	0	407	CANX	Isoform 2 of Calnexin OS=Homo sapiens OX=9606 GN=CANX	627
sp|P51674|GPM6A_HUMAN	6.58	7.06	8.05	7.98	8.96	5.95	7.19	7.21	8.87	2.64e-05	0.000342	-2.03	-4.09	0.0204	0.0692	0.98	1.97	0.000984	0.00952	1.48	2.78	0.232	0.693	0.484	1.4	0.000267	0.00209	1.68	3.2	0.945	0.968	0.0277	1.02	2350	C	0	51	GPM6A	Neuronal membrane glycoprotein M6-a OS=Homo sapiens OX=9606 GN=GPM6A PE=1 SV=2	278
sp|Q8IXQ6|PARP9_HUMAN	5.22	5.38	6.36	8.52	6.78	4.82	6.04	5.25	8.1	7.37e-08	3.86e-06	-3.7	-13	0.00158	0.0114	-1.75	-3.36	0.029	0.104	1.14	2.21	0.739	0.923	0.166	1.12	0.000312	0.00236	2.06	4.18	0.122	0.273	-0.789	-1.73	907	C	0	80	PARP9	Poly [ADP-ribose] polymerase 9 OS=Homo sapiens OX=9606 GN=PARP9 PE=1 SV=2	854
sp|Q9HDC9|APMAP_HUMAN	7.86	8.01	9.94	10.5	9.34	6.68	10.5	10.1	9.46	1.85e-08	1.27e-06	-3.82	-14.1	0.0215	0.0723	-1.15	-2.23	0.000164	0.00258	2.08	4.24	0.755	0.923	0.149	1.11	0.0437	0.107	-1	-2	0.431	0.599	-0.377	-1.3	2701	C	20	178	APMAP	Adipocyte plasma membrane-associated protein OS=Homo sapiens OX=9606 GN=APMAP PE=1 SV=2	416
sp|Q13509|TBB3_HUMAN	12.3	11.2	12.2	12.6	11.9	10.9	12.1	11.6	12.2	5.05e-08	3.02e-06	-1.68	-3.21	0.00181	0.0126	-0.765	-1.7	0.851	0.91	-0.0416	-1.03	6.43e-05	0.00272	-1.05	-2.07	0.548	0.691	0.133	1.1	0.028	0.101	-0.511	-1.43	146	C	0	1358	TUBB3	Tubulin beta-3 chain OS=Homo sapiens OX=9606 GN=TUBB3 PE=1 SV=2	450
sp|Q9BTW9-4|TBCD_HUMAN	4.61	4.73	7.48	7.22	7.16	4.73	5.63	5.45	7.52	3.28e-05	0.000399	-2.49	-5.63	0.893	0.926	-0.0671	-1.05	4.64e-06	0.000177	2.87	7.31	0.814	0.923	0.117	1.08	0.000753	0.0047	1.89	3.72	0.724	0.83	-0.176	-1.13	156	C	0	106	TBCD	Isoform 4 of Tubulin-specific chaperone D OS=Homo sapiens OX=9606 GN=TBCD	1248
sp|Q9HC56|PCDH9_HUMAN	4.52	4.63	5.84	3.61	4.11	4.18	7.66	4.55	4.65	0.155	0.272	0.575	1.49	0.214	0.364	0.5	1.41	0.0025	0.0198	1.32	2.49	0.786	0.923	0.107	1.08	4.86e-08	3.21e-06	-3.02	-8.09	2.71e-08	4.09e-06	-3.12	-8.67	1742	C	0	56	PCDH9	Protocadherin-9 OS=Homo sapiens OX=9606 GN=PCDH9 PE=1 SV=2	1237
sp|P62070|RRAS2_HUMAN	12	11.9	9.99	9.98	10.2	12.7	8.44	10.1	10.6	2.52e-06	5.58e-05	2.72	6.59	0.695	0.799	0.178	1.13	0.000131	0.00223	-2.03	-4.08	0.848	0.923	-0.0871	-1.06	4.86e-05	0.000542	2.2	4.6	0.00116	0.00973	1.65	3.13	686	C	1	147	RRAS2	Ras-related protein R-Ras2 OS=Homo sapiens OX=9606 GN=RRAS2 PE=1 SV=1	204
sp|Q92878-2|RAD50_HUMAN	4.25	4.35	7.37	4.86	3.91	3.99	7.48	4.29	4.97	0.0961	0.19	-0.875	-1.83	0.0725	0.171	-0.949	-1.93	1.94e-06	0.0001	3.12	8.67	0.843	0.923	0.101	1.07	4.05e-05	0.000468	-2.51	-5.71	1.3e-06	6.73e-05	-3.2	-9.17	2214	C	0	74	RAD50	Isoform 2 of DNA repair protein RAD50 OS=Homo sapiens OX=9606 GN=RAD50	1318
sp|Q93008|USP9X_HUMAN	8.23	4	6.89	6.59	6.52	7.72	5.96	6.72	6.16	0.0228	0.063	1.13	2.19	0.878	0.918	-0.0722	-1.05	0.00812	0.0445	-1.34	-2.53	2.15e-09	1.62e-06	-4.24	-18.9	0.665	0.778	0.205	1.15	0.115	0.262	0.761	1.69	1901	C	0	264	USP9X	Probable ubiquitin carboxyl-terminal hydrolase FAF-X OS=Homo sapiens OX=9606 GN=USP9X PE=1 SV=3	2570
sp|P28300|LYOX_HUMAN	8.11	7.38	5.75	5.53	6.08	7.1	6.03	6.9	6.27	2.72e-05	0.000347	1.58	2.99	0.0844	0.189	0.554	1.47	5.3e-08	5.26e-06	-2.36	-5.12	0.0273	0.198	-0.723	-1.65	0.444	0.6	0.24	1.18	0.00941	0.0454	0.867	1.82	6281	C	11	0	LOX	Protein-lysine 6-oxidase OS=Homo sapiens OX=9606 GN=LOX PE=1 SV=2	417
sp|Q9Y2J2|E41L3_HUMAN	8.69	9.43	4.78	7.79	9.39	9.21	5.15	5.52	7.53	0.0258	0.0696	1.42	2.67	0.0129	0.0504	1.6	3.03	7.53e-07	4.98e-05	-3.91	-15	0.225	0.687	0.743	1.67	0.000523	0.00353	2.38	5.19	0.542	0.694	0.369	1.29	641	C	5	178	EPB41L3	Band 4.1-like protein 3 OS=Homo sapiens OX=9606 GN=EPB41L3 PE=1 SV=2	1087
sp|Q9Y250|LZTS1_HUMAN	5.42	5.61	4.72	4.64	8.34	4.99	4.8	5.45	6.12	0.442	0.569	0.349	1.27	1.25e-08	2.63e-06	3.7	13	0.131	0.286	-0.696	-1.62	0.675	0.923	0.189	1.14	0.00653	0.0244	1.33	2.51	0.155	0.317	0.655	1.57	1459	C	0	14	LZTS1	Leucine zipper putative tumor suppressor 1 OS=Homo sapiens OX=9606 GN=LZTS1 PE=1 SV=3	596
sp|Q15370-2|ELOB_HUMAN	9.55	9.46	6.7	8.88	9.45	8.52	6.94	9.63	8.62	0.422	0.553	-0.36	-1.28	0.203	0.349	0.576	1.49	9.19e-07	5.78e-05	-2.85	-7.2	0.85	0.923	-0.0844	-1.06	0.000807	0.00494	1.68	3.2	2.35e-06	9.84e-05	2.68	6.42	3410	C	0	45	ELOB	Isoform 2 of Elongin-B OS=Homo sapiens OX=9606 GN=ELOB	161
sp|P19012|K1C15_HUMAN_contaminant	8.72	10.8	7.26	5.68	8.87	9.04	5.41	9.48	8.9	5.9e-05	0.000634	3.36	10.3	0.000114	0.00171	3.18	9.09	0.0475	0.147	-1.45	-2.74	0.00544	0.0647	2.12	4.35	3.58e-05	0.000428	3.49	11.3	4.26e-06	0.000153	4.07	16.8	292	C	0	2	KRT15	Keratin, type I cytoskeletal 15 OS=Homo sapiens GN=KRT15 PE=1 SV=3	456
sp|Q8NBX0|SCPDL_HUMAN	6.61	7.1	8.81	8.03	6.77	5.98	9.8	8.08	6.76	9.71e-05	0.000922	-2.06	-4.16	0.00871	0.0386	-1.26	-2.4	4.1e-05	0.000948	2.2	4.61	0.28	0.734	0.491	1.4	3.72e-07	1.63e-05	-3.03	-8.19	0.000706	0.00667	-1.71	-3.28	684	C	78	0	SCCPDH	Saccharopine dehydrogenase-like oxidoreductase OS=Homo sapiens OX=9606 GN=SCCPDH PE=1 SV=1	429
sp|P55212|CASP6_HUMAN	7.98	7.4	6.06	5.54	7.27	8.67	6.05	6.91	6.28	2.13e-08	1.41e-06	3.13	8.77	0.000156	0.00205	1.73	3.32	4.51e-05	0.00101	-1.92	-3.78	0.146	0.562	-0.584	-1.5	0.549	0.692	0.236	1.18	0.0359	0.121	0.863	1.82	3673	C	0	22	CASP6	Caspase-6 OS=Homo sapiens OX=9606 GN=CASP6 PE=1 SV=2	293
sp|Q15477|SKIV2_HUMAN	4.92	5.05	8.11	7.43	6.03	4.56	7.48	6.17	7.16	4.52e-06	8.2e-05	-2.87	-7.29	0.00906	0.0399	-1.39	-2.62	8.5e-07	5.53e-05	3.19	9.15	0.784	0.923	0.136	1.1	0.511	0.66	-0.328	-1.26	0.0129	0.0579	-1.32	-2.49	759	C	95	60	SKIV2L	Helicase SKI2W OS=Homo sapiens OX=9606 GN=SKIV2L PE=1 SV=3	1246
sp|Q15645|PCH2_HUMAN	6.59	6.14	9.18	9.93	9.54	5.94	5.5	7.19	8.63	1.92e-06	4.79e-05	-3.99	-15.8	0.554	0.689	-0.388	-1.31	0.000494	0.0057	2.59	6.01	0.495	0.85	-0.448	-1.36	5.49e-05	0.000593	3.14	8.8	0.0148	0.0643	1.69	3.23	3127	C	72	25	TRIP13	Pachytene checkpoint protein 2 homolog OS=Homo sapiens OX=9606 GN=TRIP13 PE=1 SV=2	432
sp|Q86UP2|KTN1_HUMAN	4.39	4.51	4.98	5.3	4.9	6.22	8.53	4.43	4.6	0.0762	0.16	0.924	1.9	0.433	0.582	-0.398	-1.32	0.248	0.43	0.591	1.51	0.817	0.923	0.117	1.08	3.19e-08	2.41e-06	-3.93	-15.2	1.44e-08	2.61e-06	-4.11	-17.2	1458	C	0	107	KTN1	Kinectin OS=Homo sapiens OX=9606 GN=KTN1 PE=1 SV=1	1357
sp|Q9UNK0|STX8_HUMAN	8.12	9.38	5.74	5.52	6.07	9.02	6.36	6.89	6.27	9.86e-07	3.07e-05	3.51	11.4	0.319	0.476	0.554	1.47	0.00019	0.00291	-2.38	-5.21	0.0295	0.207	1.26	2.39	0.871	0.912	-0.0896	-1.06	0.334	0.507	0.537	1.45	4215	C	0	18	STX8	Syntaxin-8 OS=Homo sapiens OX=9606 GN=STX8 PE=1 SV=2	236
sp|Q13683-3|ITA7_HUMAN	4.34	4.46	6.53	4.06	5.48	8.4	4.92	5.04	4.05	1.57e-08	1.12e-06	4.34	20.3	0.0131	0.051	1.42	2.67	0.000373	0.00469	2.18	4.54	0.832	0.923	0.114	1.08	0.111	0.216	-0.878	-1.84	0.821	0.893	0.121	1.09	375	C	0	67	ITGA7	Isoform Alpha-7X1B of Integrin alpha-7 OS=Homo sapiens OX=9606 GN=ITGA7	1141
sp|O94925|GLSK_HUMAN	9.18	6.19	9.07	6.89	5.33	7.1	9.33	8.71	5.77	0.71	0.795	0.21	1.16	0.00988	0.0422	-1.56	-2.95	0.838	0.903	-0.116	-1.08	1.47e-05	0.00097	-3	-7.98	1.14e-06	3.65e-05	-3.56	-11.8	0.277	0.451	-0.621	-1.54	2055	C	0	146	GLS	Glutaminase kidney isoform, mitochondrial OS=Homo sapiens OX=9606 GN=GLS PE=1 SV=1	669
sp|Q8WUJ3|CEMIP_HUMAN	7.71	6.37	5.18	4.87	5.44	7	5.35	7.01	5.56	1.2e-05	0.000182	2.13	4.37	0.155	0.291	0.573	1.49	8.82e-07	5.64e-05	-2.53	-5.78	0.00213	0.0323	-1.34	-2.53	0.598	0.729	0.209	1.16	0.00026	0.00313	1.66	3.16	4365	C	6	35	CEMIP	Cell migration-inducing and hyaluronan-binding protein OS=Homo sapiens OX=9606 GN=CEMIP PE=1 SV=2	1361
sp|Q9P0V3|SH3B4_HUMAN	5.03	5.17	8.15	9.01	9.3	6.15	5.68	6.78	8.86	7.81e-05	0.000775	-2.86	-7.25	0.642	0.763	0.285	1.22	2.51e-05	0.000664	3.13	8.72	0.812	0.923	0.145	1.11	1.98e-05	0.000282	3.18	9.07	0.0803	0.205	1.1	2.15	7	C	85	104	SH3BP4	SH3 domain-binding protein 4 OS=Homo sapiens OX=9606 GN=SH3BP4 PE=1 SV=1	963
sp|Q9Y5L4|TIM13_HUMAN	7.85	8.47	6.92	7.5	7.24	9.38	9.96	7.83	7.58	6.79e-05	0.000701	1.88	3.69	0.522	0.661	-0.257	-1.19	0.0265	0.0985	-0.93	-1.91	0.125	0.516	0.626	1.54	2.71e-06	6.44e-05	-2.38	-5.2	1.35e-05	0.000344	-2.13	-4.38	5055	C	24	2	TIMM13	Mitochondrial import inner membrane translocase subunit Tim13 OS=Homo sapiens OX=9606 GN=TIMM13 PE=1 SV=1	95
sp|P40763|STAT3_HUMAN	7.93	5.61	6.13	9.71	8.48	6.62	5.6	6.2	8.18	1.39e-06	3.91e-05	-3.1	-8.55	0.0186	0.065	-1.24	-2.36	0.00123	0.0113	-1.79	-3.46	7.86e-05	0.00319	-2.32	-4.99	2.04e-05	0.000288	2.57	5.95	0.239	0.409	0.594	1.51	855	C	0	138	STAT3	Signal transducer and activator of transcription 3 OS=Homo sapiens OX=9606 GN=STAT3 PE=1 SV=2	770
sp|Q92797|SYMPK_HUMAN	4.3	4.4	4.44	4.9	3.95	4.03	6.85	4.33	4.01	0.0164	0.0489	-0.872	-1.83	0.00947	0.0411	-0.952	-1.93	0.672	0.8	0.145	1.11	0.757	0.923	0.106	1.08	1.01e-08	1.16e-06	-2.84	-7.15	8.79e-08	9.77e-06	-2.52	-5.73	474	C	0	34	SYMPK	Symplekin OS=Homo sapiens OX=9606 GN=SYMPK PE=1 SV=2	1274
sp|Q9Y4A5|TRRAP_HUMAN	2.45	2.53	3.38	2.26	2.22	2.29	5.8	2.57	2.37	0.949	0.969	0.0267	1.02	0.917	0.944	-0.0436	-1.03	0.0321	0.113	0.935	1.91	0.849	0.923	0.0792	1.06	1.12e-08	1.21e-06	-3.43	-10.8	3.27e-08	4.56e-06	-3.24	-9.43	424	C	0	69	TRRAP	Transformation/transcription domain-associated protein OS=Homo sapiens OX=9606 GN=TRRAP PE=1 SV=3	3859
sp|Q14847|LASP1_HUMAN	10.7	10.6	9.46	6.92	9.63	10.8	8.86	10.5	9.31	1.27e-08	9.82e-07	3.84	14.3	4.45e-06	0.000168	2.7	6.52	0.0125	0.0599	-1.25	-2.38	0.768	0.923	-0.138	-1.1	0.349	0.509	0.443	1.36	0.002	0.0145	1.6	3.03	3298	C	0	160	LASP1	LIM and SH3 domain protein 1 OS=Homo sapiens OX=9606 GN=LASP1 PE=1 SV=2	261
sp|P08133|ANXA6_HUMAN	10.6	10.9	10.3	11	10.6	10.9	9.28	11.2	10.8	0.565	0.673	-0.133	-1.1	0.114	0.232	-0.374	-1.3	0.18	0.351	-0.314	-1.24	0.124	0.516	0.363	1.29	4.18e-07	1.79e-05	1.55	2.92	6.77e-09	1.61e-06	1.95	3.87	859	C	0	738	ANXA6	Annexin A6 OS=Homo sapiens OX=9606 GN=ANXA6 PE=1 SV=3	673
sp|Q6YN16|HSDL2_HUMAN	6.56	7.04	7.69	8.3	5.85	5.94	8.85	6.64	6.03	1.35e-05	0.000197	-2.36	-5.14	8.28e-06	0.000256	-2.45	-5.45	0.0161	0.0708	1.13	2.19	0.281	0.734	0.482	1.4	9.43e-07	3.17e-05	-2.83	-7.09	3.34e-05	0.000631	-2.21	-4.62	1926	C	10	39	HSDL2	Hydroxysteroid dehydrogenase-like protein 2 OS=Homo sapiens OX=9606 GN=HSDL2 PE=1 SV=1	418
sp|Q8WXE0|CSKI2_HUMAN	4.24	4.34	4.69	5.47	7.03	3.97	4.08	4.27	6.66	0.00221	0.0104	-1.5	-2.82	0.00145	0.0107	1.57	2.97	0.312	0.496	0.453	1.37	0.822	0.923	0.0996	1.07	3.96e-06	8.3e-05	2.58	5.97	0.669	0.787	0.19	1.14	656	C	0	38	CASKIN2	Caskin-2 OS=Homo sapiens OX=9606 GN=CASKIN2 PE=1 SV=2	1202
sp|P35527|K1C9_HUMAN_contaminant	10.2	12.6	9.77	8.9	10	10.2	7.36	10.7	10.6	0.0189	0.0543	1.32	2.49	0.0384	0.11	1.15	2.21	0.413	0.593	-0.436	-1.35	0.000135	0.00458	2.36	5.14	1.94e-06	5.18e-05	3.23	9.39	1.15e-06	6.3e-05	3.34	10.1	292	C	0	556	KRT9	Keratin, type I cytoskeletal 9 OS=Homo sapiens GN=KRT9 PE=1 SV=3	623
sp|Q8N556-2|AFAP1_HUMAN	7.65	4.98	5.8	4.88	4.42	7	6.1	5.52	6.83	3.94e-05	0.000462	2.12	4.36	0.292	0.451	-0.459	-1.37	0.000208	0.0031	-1.85	-3.6	1.5e-06	0.000188	-2.67	-6.37	0.0996	0.2	0.729	1.66	0.184	0.349	-0.582	-1.5	93	C	0	54	AFAP1	Isoform 2 of Actin filament-associated protein 1 OS=Homo sapiens OX=9606 GN=AFAP1	814
tr|E7ESC6|E7ESC6_HUMAN	4.83	4.95	8.09	6.76	6.94	5.7	5.49	5.39	7.29	0.032	0.0827	-1.06	-2.08	0.691	0.797	0.188	1.14	2.51e-07	2.11e-05	3.26	9.6	0.8	0.923	0.12	1.09	0.000698	0.00441	1.8	3.49	0.832	0.901	-0.1	-1.07	143	C	0	109	XPO7	Exportin-7 OS=Homo sapiens OX=9606 GN=XPO7 PE=1 SV=1	1088
sp|P62195|PRS8_HUMAN	10.7	8.83	10.7	10.4	8.83	11	10.2	9.94	9.92	0.123	0.229	0.516	1.43	4.18e-05	0.000856	-1.6	-3.04	0.793	0.879	0.0856	1.06	7.34e-06	0.000591	-1.82	-3.53	0.417	0.576	-0.267	-1.2	0.448	0.616	-0.249	-1.19	1377	C	0	326	PSMC5	26S proteasome regulatory subunit 8 OS=Homo sapiens OX=9606 GN=PSMC5 PE=1 SV=1	406
tr|G5E9Q6|G5E9Q6_HUMAN	7.58	8.75	8.44	10.9	9.89	6.99	9.98	9.46	10.5	6.63e-09	6.63e-07	-3.9	-14.9	0.0364	0.106	-1.01	-2.01	0.0717	0.193	0.855	1.81	0.0165	0.14	1.17	2.25	0.238	0.382	0.55	1.46	0.27	0.443	-0.513	-1.43	1213	C	0	102	PFN2	Profilin OS=Homo sapiens OX=9606 GN=PFN2 PE=1 SV=1	188
sp|Q9NYI0|PSD3_HUMAN	5.04	5.19	6.3	6.74	9.35	5.8	6.42	5.57	7.65	0.0546	0.124	-0.938	-1.92	7.86e-06	0.000249	2.61	6.1	0.0126	0.0602	1.25	2.38	0.755	0.923	0.147	1.11	0.0142	0.0445	1.23	2.34	0.0779	0.202	-0.855	-1.81	596	C	0	115	PSD3	PH and SEC7 domain-containing protein 3 OS=Homo sapiens OX=9606 GN=PSD3 PE=1 SV=2	1048
sp|Q658P3-2|STEA3_HUMAN	7.14	8.84	5.26	5.18	7.7	7.4	5.03	8.14	7.21	0.000771	0.00457	2.22	4.65	0.000204	0.00243	2.52	5.73	0.0034	0.0246	-1.88	-3.67	0.00704	0.0786	1.7	3.25	0.000921	0.00535	2.18	4.52	1.47e-05	0.00036	3.11	8.62	2641	C	0	40	STEAP3	Isoform 2 of Metalloreductase STEAP3 OS=Homo sapiens OX=9606 GN=STEAP3	498
sp|O95631|NET1_HUMAN	5.37	5.55	4.68	6.01	8.57	4.94	4.75	5.4	4.98	0.0151	0.0461	-1.07	-2.1	1.53e-06	8.12e-05	2.56	5.9	0.106	0.249	-0.686	-1.61	0.658	0.923	0.183	1.14	0.579	0.715	0.23	1.17	0.126	0.279	0.648	1.57	2683	C	21	0	NTN1	Netrin-1 OS=Homo sapiens OX=9606 GN=NTN1 PE=1 SV=2	604
sp|O14763|TR10B_HUMAN	5.89	6.16	5.08	5.75	8.3	5.39	5.22	5.93	7.95	0.439	0.566	-0.363	-1.29	1.02e-05	0.000299	2.54	5.83	0.0932	0.229	-0.806	-1.75	0.557	0.884	0.275	1.21	3.6e-06	7.68e-05	2.73	6.65	0.134	0.289	0.715	1.64	1866	C	0	25	TNFRSF10B	Tumor necrosis factor receptor superfamily member 10B OS=Homo sapiens OX=9606 GN=TNFRSF10B PE=1 SV=2	440
sp|P78539|SRPX_HUMAN	7.21	7.89	8	9.95	9.6	7.89	8.06	7.98	9.98	3.01e-06	6.14e-05	-2.06	-4.17	0.314	0.471	-0.354	-1.28	0.0297	0.106	0.793	1.73	0.0595	0.32	0.68	1.6	8.57e-06	0.000152	1.92	3.78	0.816	0.888	-0.0811	-1.06	2559	C	0	156	SRPX	Sushi repeat-containing protein SRPX OS=Homo sapiens OX=9606 GN=SRPX PE=1 SV=1	464
sp|Q9BV44|THUM3_HUMAN	5.6	5.82	7.86	8.32	7.84	5.15	5.25	5.63	7.73	2.71e-06	5.74e-05	-3.17	-8.98	0.365	0.52	-0.485	-1.4	0.000231	0.00334	2.26	4.78	0.678	0.923	0.221	1.17	7.73e-05	0.000744	2.48	5.58	0.472	0.636	0.384	1.3	166	C	0	47	THUMPD3	THUMP domain-containing protein 3 OS=Homo sapiens OX=9606 GN=THUMPD3 PE=1 SV=1	507
sp|P11177|ODPB_HUMAN	9.3	7.63	9.04	9.15	6.26	6.96	10.7	8.54	8.65	5.12e-05	0.000565	-2.19	-4.56	9.58e-07	6.12e-05	-2.89	-7.42	0.555	0.715	-0.268	-1.2	0.00102	0.0196	-1.67	-3.18	0.000124	0.0011	-2.04	-4.1	6.31e-05	0.00106	-2.15	-4.45	1841	C	0	148	PDHB	Pyruvate dehydrogenase E1 component subunit beta, mitochondrial OS=Homo sapiens OX=9606 GN=PDHB PE=1 SV=3	359
sp|P20700|LMNB1_HUMAN	6.48	6.94	7.52	7.62	5.78	6.15	10.9	7.49	6.52	0.0117	0.0374	-1.47	-2.77	0.00228	0.0147	-1.84	-3.57	0.067	0.184	1.04	2.05	0.409	0.802	0.454	1.37	1.72e-08	1.71e-06	-4.4	-21.2	1.2e-06	6.37e-05	-3.44	-10.8	234	C	20	117	LMNB1	Lamin-B1 OS=Homo sapiens OX=9606 GN=LMNB1 PE=1 SV=2	586
sp|Q9H223|EHD4_HUMAN	9.58	10.5	10.3	10.8	11.4	10.6	7.36	9.06	10.4	0.622	0.72	-0.172	-1.13	0.0904	0.199	0.605	1.52	0.0526	0.158	0.7	1.62	0.0167	0.142	0.882	1.84	4.55e-09	7.15e-07	3.01	8.03	4.14e-05	0.000762	1.71	3.26	308	C	284	38	EHD4	EH domain-containing protein 4 OS=Homo sapiens OX=9606 GN=EHD4 PE=1 SV=1	541
sp|Q9HD20|AT131_HUMAN	8.21	5.04	7.39	7.39	5.15	4.55	8.13	7.93	7.15	3.78e-06	7.26e-05	-2.84	-7.16	9.42e-05	0.00152	-2.24	-4.71	0.1	0.241	-0.822	-1.77	6.91e-07	0.000109	-3.17	-8.99	0.0508	0.121	-0.988	-1.98	0.67	0.788	-0.208	-1.15	436	C	0	143	ATP13A1	Manganese-transporting ATPase 13A1 OS=Homo sapiens OX=9606 GN=ATP13A1 PE=1 SV=2	1204
sp|P33991|MCM4_HUMAN	5.48	5.69	7.19	5.94	4.98	6.78	7.4	5.52	6.14	0.021	0.0591	0.843	1.79	0.00944	0.041	-0.962	-1.95	3.88e-05	0.000914	1.71	3.26	0.559	0.885	0.203	1.15	0.00109	0.00617	-1.26	-2.4	9.98e-06	0.000287	-1.89	-3.7	938	C	0	77	MCM4	DNA replication licensing factor MCM4 OS=Homo sapiens OX=9606 GN=MCM4 PE=1 SV=5	863
tr|A0A0C4DG89|A0A0C4DG89_HUMAN	4.5	4.6	7.77	5.16	4.08	4.16	7.04	5.19	4.72	0.0523	0.12	-0.996	-1.99	0.0367	0.106	-1.08	-2.11	5.17e-07	3.75e-05	3.27	9.66	0.836	0.923	0.102	1.07	7.4e-05	0.000725	-2.31	-4.98	0.000883	0.00795	-1.84	-3.59	1006	C	0	93	DDX46	Probable ATP-dependent RNA helicase DDX46 OS=Homo sapiens OX=9606 GN=DDX46 PE=1 SV=1	1032
sp|O75306|NDUS2_HUMAN	8.25	6.83	6.51	7.41	5.73	5.8	9	6.48	6.28	0.000879	0.00502	-1.61	-3.05	0.000582	0.00529	-1.68	-3.2	0.000411	0.00504	-1.74	-3.33	0.00277	0.0388	-1.42	-2.67	1.16e-06	3.65e-05	-2.71	-6.56	3.69e-06	0.000137	-2.52	-5.73	1349	C	0	50	NDUFS2	NADH dehydrogenase [ubiquinone] iron-sulfur protein 2, mitochondrial OS=Homo sapiens OX=9606 GN=NDUFS2 PE=1 SV=2	463
sp|Q14651|PLSI_HUMAN	9.17	9.29	6.58	6.22	7.18	7.66	6.31	8.73	7.89	0.0033	0.0141	1.45	2.72	0.0409	0.115	0.959	1.94	4.53e-06	0.000176	-2.59	-6.03	0.794	0.923	0.117	1.08	0.00152	0.00794	1.58	3	1.2e-05	0.00032	2.42	5.36	693	C	9	0	PLS1	Plastin-1 OS=Homo sapiens OX=9606 GN=PLS1 PE=1 SV=2	629
sp|P23229|ITA6_HUMAN	6.25	7.68	9.29	10	10.9	7.47	8.41	9.21	9.84	4.73e-05	0.000525	-2.55	-5.85	0.106	0.221	0.871	1.83	4.17e-06	0.000167	3.04	8.23	0.0111	0.105	1.42	2.68	0.0108	0.0363	1.43	2.69	0.14	0.297	0.792	1.73	353	C	0	492	ITGA6	Integrin alpha-6 OS=Homo sapiens OX=9606 GN=ITGA6 PE=1 SV=5	1130
sp|P11021|BIP_HUMAN	11.4	11.3	11.7	11.9	10.6	10.8	12.6	11.9	11.5	7.95e-06	0.00013	-1.1	-2.15	4.21e-07	3.69e-05	-1.34	-2.52	0.205	0.38	0.256	1.19	0.542	0.878	-0.122	-1.09	7.96e-06	0.000142	-1.1	-2.15	0.00152	0.0118	-0.701	-1.63	627	C	1748	108	HSPA5	Endoplasmic reticulum chaperone BiP OS=Homo sapiens OX=9606 GN=HSPA5 PE=1 SV=2	654
sp|Q14344|GNA13_HUMAN	9.35	9.92	9.4	10.4	10.3	9.87	6.98	9.44	10.4	0.201	0.329	-0.51	-1.42	0.785	0.856	-0.107	-1.08	0.892	0.936	0.0534	1.04	0.155	0.579	0.569	1.48	3.26e-09	5.34e-07	3.45	11	1.24e-06	6.47e-05	2.46	5.51	1224	C	37	133	GNA13	Guanine nucleotide-binding protein subunit alpha-13 OS=Homo sapiens OX=9606 GN=GNA13 PE=1 SV=2	377
sp|P18754-2|RCC1_HUMAN	5.84	6.11	6.46	6.83	5.27	5.35	9.32	5.89	5.39	0.0063	0.023	-1.48	-2.79	0.00427	0.0231	-1.56	-2.95	0.221	0.398	0.623	1.54	0.596	0.902	0.267	1.2	2.88e-08	2.31e-06	-3.93	-15.3	3.07e-07	2.32e-05	-3.43	-10.8	2403	C	0	69	RCC1	Isoform 2 of Regulator of chromosome condensation OS=Homo sapiens OX=9606 GN=RCC1	452
sp|Q9H0D6|XRN2_HUMAN	4.64	4.76	5.19	4.01	4.22	4.3	7.32	4.67	4.33	0.422	0.553	0.289	1.22	0.569	0.702	0.205	1.15	0.131	0.285	0.554	1.47	0.744	0.923	0.117	1.08	9.3e-09	1.13e-06	-2.99	-7.92	8.22e-08	9.69e-06	-2.65	-6.27	1713	C	0	36	XRN2	5'-3' exoribonuclease 2 OS=Homo sapiens OX=9606 GN=XRN2 PE=1 SV=1	950
sp|P48735|IDHP_HUMAN	9.5	8.62	9.79	9.87	7.2	9.62	10.4	8.81	9.35	0.527	0.641	-0.243	-1.18	2.22e-07	2.44e-05	-2.67	-6.35	0.456	0.629	0.287	1.22	0.0286	0.203	-0.88	-1.84	0.013	0.042	-1.01	-2.02	0.000382	0.0042	-1.55	-2.93	1571	C	0	227	IDH2	Isocitrate dehydrogenase [NADP], mitochondrial OS=Homo sapiens OX=9606 GN=IDH2 PE=1 SV=2	452
sp|O14656|TOR1A_HUMAN	7.65	8.33	9.47	10.2	8.86	7.08	8.6	7.68	9.82	2.61e-07	1.12e-05	-3.15	-8.91	0.00549	0.0276	-1.37	-2.59	0.000454	0.00541	1.82	3.54	0.144	0.56	0.682	1.6	0.0124	0.0404	1.22	2.33	0.0505	0.153	-0.929	-1.9	1248	C	58	24	TOR1A	Torsin-1A OS=Homo sapiens OX=9606 GN=TOR1A PE=1 SV=1	332
sp|Q14627|I13R2_HUMAN	6.07	6.4	6.69	4.89	5.47	8.69	5.67	6.13	5.58	7.26e-09	6.68e-07	3.8	13.9	0.21	0.358	0.573	1.49	0.177	0.348	0.619	1.54	0.463	0.831	0.332	1.26	0.838	0.891	-0.0922	-1.07	0.319	0.493	0.453	1.37	3882	C	29	0	IL13RA2	Interleukin-13 receptor subunit alpha-2 OS=Homo sapiens OX=9606 GN=IL13RA2 PE=1 SV=1	380
sp|P18669|PGAM1_HUMAN	10.3	11.2	7.02	9.19	8.5	10.9	6.66	7.93	6.47	0.00506	0.0197	1.72	3.29	0.228	0.379	-0.692	-1.62	4.75e-06	0.000179	-3.25	-9.51	0.127	0.52	0.884	1.85	0.744	0.831	-0.184	-1.14	0.0322	0.112	1.27	2.41	1152	C	41	78	PGAM1	Phosphoglycerate mutase 1 OS=Homo sapiens OX=9606 GN=PGAM1 PE=1 SV=2	254
sp|P01116-2|RASK_HUMAN	9.64	10.5	8.93	9.14	9.89	9	6.7	10	9.11	0.729	0.809	-0.146	-1.11	0.0863	0.192	0.742	1.67	0.102	0.243	-0.706	-1.63	0.0505	0.292	0.853	1.81	4.78e-06	9.75e-05	2.41	5.31	2.26e-08	3.55e-06	3.33	10.1	2510	C	2	5	KRAS	Isoform 2B of GTPase KRas OS=Homo sapiens OX=9606 GN=KRAS	188
sp|Q96PD2-2|DCBD2_HUMAN	5.52	5.73	5.34	4.92	7.81	5.08	4.89	5.55	7.23	0.709	0.795	0.164	1.12	5.46e-07	4.57e-05	2.9	7.46	0.689	0.809	-0.176	-1.13	0.635	0.918	0.208	1.16	1.4e-05	0.000221	2.34	5.06	0.14	0.298	0.662	1.58	692	C	0	45	DCBLD2	Isoform 2 of Discoidin, CUB and LCCL domain-containing protein 2 OS=Homo sapiens OX=9606 GN=DCBLD2	789
sp|P06753-2|TPM3_HUMAN	11.4	11	10.3	10.5	9.17	11.1	9.96	10.1	7.55	0.116	0.22	0.638	1.56	0.00284	0.0171	-1.3	-2.46	0.00687	0.0397	-1.15	-2.23	0.256	0.719	-0.456	-1.37	2.09e-06	5.44e-05	-2.4	-5.28	0.69	0.805	0.158	1.12	29	C	0	101	TPM3	Isoform 2 of Tropomyosin alpha-3 chain OS=Homo sapiens OX=9606 GN=TPM3	248
sp|Q8NFP4-2|MDGA1_HUMAN	4.6	4.72	5.86	3.97	7.76	4.26	4.1	5.54	4.82	0.566	0.674	0.29	1.22	5.93e-08	9.31e-06	3.79	13.9	0.0187	0.0774	1.25	2.39	0.819	0.923	0.115	1.08	0.165	0.291	0.713	1.64	0.0081	0.0409	1.44	2.7	1796	C	0	41	MDGA1	Isoform 2 of MAM domain-containing glycosylphosphatidylinositol anchor protein 1 OS=Homo sapiens OX=9606 GN=MDGA1	973
sp|Q9H0H5|RGAP1_HUMAN	5.22	5.38	8.64	9.9	7.64	4.82	5.41	5.25	8.15	6.23e-07	2.15e-05	-5.09	-34	0.00683	0.0322	-2.27	-4.81	0.000152	0.00248	3.43	10.7	0.83	0.923	0.167	1.12	0.00148	0.00778	2.74	6.7	0.842	0.908	-0.155	-1.11	2575	C	12	94	RACGAP1	Rac GTPase-activating protein 1 OS=Homo sapiens OX=9606 GN=RACGAP1 PE=1 SV=1	632
sp|Q86YV5|PRAG1_HUMAN	3.93	4.04	3.56	3.49	6.61	3.71	3.84	3.97	4.27	0.565	0.673	0.222	1.17	1.48e-08	2.93e-06	3.12	8.72	0.338	0.522	-0.371	-1.29	0.777	0.923	0.109	1.08	0.269	0.418	0.431	1.35	0.722	0.83	0.137	1.1	5003	C	15	0	PRAG1	Inactive tyrosine-protein kinase PRAG1 OS=Homo sapiens OX=9606 GN=PRAG1 PE=1 SV=4	1406
sp|Q13423|NNTM_HUMAN	8.94	5.26	8.52	8.29	4.66	6.66	9.44	8.14	7.3	0.0156	0.0471	-1.63	-3.09	4.9e-06	0.000178	-3.63	-12.4	0.506	0.674	-0.423	-1.34	3.97e-06	0.000396	-3.68	-12.8	0.00217	0.0103	-2.14	-4.41	0.0486	0.149	-1.3	-2.46	12	C	0	217	NNT	NAD(P) transhydrogenase, mitochondrial OS=Homo sapiens OX=9606 GN=NNT PE=1 SV=3	1086
sp|O75643|U520_HUMAN	3.98	4.09	7.72	5.84	4	4.92	9.13	5.09	4.83	0.213	0.343	-0.918	-1.89	0.0167	0.0601	-1.84	-3.58	2.18e-05	0.000613	3.74	13.4	0.877	0.927	0.112	1.08	2.99e-06	6.74e-05	-4.3	-19.7	7.41e-06	0.00022	-4.04	-16.5	261	C	111	183	SNRNP200	U5 small nuclear ribonucleoprotein 200 kDa helicase OS=Homo sapiens OX=9606 GN=SNRNP200 PE=1 SV=2	2136
sp|Q02978|M2OM_HUMAN	8.72	7.66	9.39	8.89	6.28	6.39	10.3	7.54	7.17	5.98e-05	0.000638	-2.51	-5.68	3.55e-05	0.000773	-2.61	-6.11	0.21	0.385	0.67	1.59	0.0535	0.303	-1.05	-2.08	2.72e-06	6.44e-05	-3.13	-8.77	1.71e-05	0.00039	-2.76	-6.76	1753	C	0	88	SLC25A11	Mitochondrial 2-oxoglutarate/malate carrier protein OS=Homo sapiens OX=9606 GN=SLC25A11 PE=1 SV=3	314
sp|Q01995|TAGL_HUMAN	10.4	10.5	10.1	6.35	6.74	11	8.5	11.7	7.81	7.31e-07	2.38e-05	4.66	25.4	0.595	0.725	0.383	1.3	0.619	0.765	-0.358	-1.28	0.913	0.939	0.0788	1.06	0.344	0.503	-0.686	-1.61	0.000157	0.00212	3.17	8.97	45	C	0	140	TAGLN	Transgelin OS=Homo sapiens OX=9606 GN=TAGLN PE=1 SV=4	201
sp|Q9Y2S7|PDIP2_HUMAN	6.17	6.53	6.79	6.62	5.55	5.61	9.11	6.24	5.67	0.0256	0.0692	-1	-2	0.0184	0.0648	-1.06	-2.09	0.158	0.323	0.614	1.53	0.407	0.802	0.355	1.28	1.69e-08	1.71e-06	-3.44	-10.8	3.9e-07	2.77e-05	-2.87	-7.31	3790	C	11	22	POLDIP2	Polymerase delta-interacting protein 2 OS=Homo sapiens OX=9606 GN=POLDIP2 PE=1 SV=1	368
sp|Q03405|UPAR_HUMAN	6.37	6.79	5.41	6.5	8.37	5.77	5.63	6.44	5.85	0.0403	0.0982	-0.733	-1.66	9.85e-06	0.000295	1.87	3.65	0.00857	0.0459	-0.967	-1.95	0.23	0.691	0.416	1.33	0.506	0.654	0.229	1.17	0.0235	0.0893	0.818	1.76	5605	C	0	13	PLAUR	Urokinase plasminogen activator surface receptor OS=Homo sapiens OX=9606 GN=PLAUR PE=1 SV=1	335
sp|Q9UPZ6|THS7A_HUMAN	4.49	4.59	3.98	5.04	7.18	4.15	4	4.51	5.23	0.0227	0.063	-0.892	-1.86	4.63e-06	0.000173	2.14	4.4	0.182	0.353	-0.505	-1.42	0.779	0.923	0.104	1.07	0.00261	0.0118	1.23	2.34	0.18	0.344	0.507	1.42	5253	C	0	38	THSD7A	Thrombospondin type-1 domain-containing protein 7A OS=Homo sapiens OX=9606 GN=THSD7A PE=1 SV=4	1657
tr|H0YIC4|H0YIC4_HUMAN	10.6	9.75	11.6	11.1	9.06	10.8	11.6	12.1	10.4	0.448	0.574	-0.278	-1.21	8.3e-06	0.000256	-2.02	-4.05	0.0113	0.0562	0.988	1.98	0.0315	0.216	-0.822	-1.77	0.00276	0.0123	-1.2	-2.3	0.149	0.308	0.538	1.45	132	C	14	0	CS	Citrate synthase (Fragment) OS=Homo sapiens OX=9606 GN=CS PE=1 SV=1	123
sp|Q9NUT2|ABCB8_HUMAN	5.02	5.17	4.8	5.34	4.58	4.66	7.1	5.05	4.69	0.0305	0.0798	-0.681	-1.6	0.0177	0.0631	-0.754	-1.69	0.465	0.637	-0.22	-1.17	0.629	0.916	0.145	1.11	1.83e-08	1.73e-06	-2.41	-5.31	3.21e-07	2.38e-05	-2.05	-4.13	1033	C	0	16	ABCB8	ATP-binding cassette sub-family B member 8, mitochondrial OS=Homo sapiens OX=9606 GN=ABCB8 PE=1 SV=3	735
sp|P46063|RECQ1_HUMAN	5.94	6.23	8.93	7	5.36	6.08	8.64	7.73	6.14	0.0682	0.148	-0.919	-1.89	0.00222	0.0145	-1.64	-3.13	1.8e-06	9.57e-05	2.99	7.92	0.553	0.882	0.29	1.22	2.35e-05	0.000314	-2.5	-5.65	0.0713	0.191	-0.909	-1.88	1304	C	50	43	RECQL	ATP-dependent DNA helicase Q1 OS=Homo sapiens OX=9606 GN=RECQL PE=1 SV=3	649
tr|A0A0G2JL56|A0A0G2JL56_HUMAN	8.28	8.17	9.82	12.1	12.9	9.73	9.36	9.73	12.4	0.00018	0.00151	-2.38	-5.19	0.174	0.313	0.756	1.69	0.00853	0.0458	1.54	2.92	0.841	0.923	-0.11	-1.08	7.76e-06	0.00014	3.04	8.2	0.502	0.659	0.368	1.29	1396	C	0	632	HLA-A	HLA class I histocompatibility antigen, A-3 alpha chain OS=Homo sapiens OX=9606 GN=HLA-A PE=1 SV=1	394
sp|P13645|K1C10_HUMAN_contaminant	10.1	12.7	10.1	9.69	10.2	9.98	7.89	11.6	10.7	0.583	0.688	0.295	1.23	0.387	0.54	0.466	1.38	0.99	0.994	0.00643	1	4.83e-05	0.00222	2.6	6.06	2.1e-05	0.000293	2.77	6.82	2.69e-07	2.11e-05	3.69	12.9	292	C	0	494	KRT10	Keratin, type I cytoskeletal 10 OS=Homo sapiens GN=KRT10 PE=1 SV=6	584
sp|Q14004|CDK13_HUMAN	3.87	8.04	4.63	3.74	4.13	3.64	4.54	3.91	4.18	0.849	0.905	-0.0941	-1.07	0.428	0.578	0.394	1.31	0.135	0.291	0.756	1.69	7.45e-09	4.09e-06	4.17	18	0.469	0.623	-0.361	-1.28	0.211	0.379	-0.628	-1.55	379	C	0	17	CDK13	Cyclin-dependent kinase 13 OS=Homo sapiens OX=9606 GN=CDK13 PE=1 SV=2	1512
tr|H0Y5N9|H0Y5N9_HUMAN	7.69	6.41	5.98	5.26	8.6	8.59	5.68	6.81	5.59	3.09e-07	1.3e-05	3.34	10.1	3.03e-07	3.01e-05	3.34	10.1	0.0016	0.014	-1.71	-3.27	0.0135	0.123	-1.28	-2.43	0.845	0.895	-0.0956	-1.07	0.0284	0.102	1.12	2.18	556	C	1	0	COL12A1	Collagen alpha-1(XII) chain (Fragment) OS=Homo sapiens OX=9606 GN=COL12A1 PE=1 SV=1	756
tr|A0A0A0MQT0|A0A0A0MQT0_HUMAN	11.5	10.9	8.64	10.7	10.1	11.6	6.63	7.72	9.35	0.0534	0.122	0.956	1.94	0.257	0.413	-0.547	-1.46	2.94e-06	0.000132	-2.83	-7.1	0.263	0.724	-0.54	-1.45	5.17e-06	0.000102	2.72	6.6	0.0295	0.105	1.09	2.13	983	C	0	150	RBP1	Retinol binding protein 1, cellular OS=Homo sapiens OX=9606 GN=RBP1 PE=1 SV=1	197
sp|Q8N122|RPTOR_HUMAN	7.1	4.62	5.65	6.35	5.36	4.64	5.22	4.54	6.16	0.000108	0.00099	-1.71	-3.28	0.0135	0.0519	-0.993	-1.99	0.000705	0.0074	-1.44	-2.72	6.09e-07	9.99e-05	-2.48	-5.56	0.0178	0.0527	0.948	1.93	0.083	0.209	-0.674	-1.6	1015	C	7	49	RPTOR	Regulatory-associated protein of mTOR OS=Homo sapiens OX=9606 GN=RPTOR PE=1 SV=1	1335
sp|Q6P2Q9|PRP8_HUMAN	4.27	4.37	6.75	6.2	4.45	4.31	9.41	5.13	5.11	0.00828	0.0283	-1.9	-3.72	0.0138	0.0526	-1.75	-3.37	0.000905	0.00897	2.49	5.61	0.878	0.927	0.102	1.07	8.23e-07	2.95e-05	-4.3	-19.7	8.94e-07	5.35e-05	-4.28	-19.4	222	C	181	181	PRPF8	Pre-mRNA-processing-splicing factor 8 OS=Homo sapiens OX=9606 GN=PRPF8 PE=1 SV=2	2335
sp|P16152|CBR1_HUMAN	8.88	8.71	11.2	10.5	11.1	9.33	9.13	10.5	10.1	0.00526	0.0203	-1.2	-2.3	0.153	0.287	0.58	1.49	3.68e-06	0.000154	2.32	5	0.656	0.923	-0.177	-1.13	0.022	0.0625	0.96	1.95	0.00213	0.0152	1.35	2.54	3531	C	89	126	CBR1	Carbonyl reductase [NADPH] 1 OS=Homo sapiens OX=9606 GN=CBR1 PE=1 SV=3	277
sp|P08670|VIME_HUMAN	11.5	11.4	11.5	11.6	10.9	11.2	13.5	12.7	11.4	0.0936	0.187	-0.422	-1.34	0.00999	0.0425	-0.675	-1.6	0.84	0.904	0.0493	1.03	0.706	0.923	-0.0923	-1.07	5.75e-09	8.03e-07	-2.09	-4.26	0.00236	0.0166	-0.819	-1.76	327	C	39	2289	VIM	Vimentin OS=Homo sapiens OX=9606 GN=VIM PE=1 SV=4	466
tr|A8MTM1|A8MTM1_HUMAN	8.86	8.04	10.6	10.1	10.4	8.74	8.68	9.9	9.43	0.000867	0.00497	-1.4	-2.64	0.489	0.632	0.26	1.2	8.48e-05	0.0016	1.73	3.33	0.0362	0.236	-0.82	-1.76	0.0538	0.126	0.749	1.68	0.00296	0.0194	1.22	2.33	3531	C	1	0	CBR1	Carbonyl reductase [NADPH] 1 OS=Homo sapiens OX=9606 GN=CBR1 PE=1 SV=1	222
sp|Q96PE2|ARHGH_HUMAN	6.64	3.48	3.07	4.45	3.1	5.84	4.61	3.42	3.74	0.0162	0.0485	1.39	2.62	0.0189	0.0654	-1.35	-2.55	5.97e-07	4.17e-05	-3.57	-11.9	4.02e-06	0.000396	-3.16	-8.93	0.121	0.231	-0.863	-1.82	0.0371	0.123	-1.18	-2.27	4406	C	5	32	ARHGEF17	Rho guanine nucleotide exchange factor 17 OS=Homo sapiens OX=9606 GN=ARHGEF17 PE=1 SV=1	2063
tr|A6NMH8|A6NMH8_HUMAN	6.18	3.22	7.43	5.49	7.2	8.23	6.75	7.75	8.76	0.00012	0.00109	2.74	6.68	0.00912	0.0401	1.7	3.25	0.0489	0.15	1.25	2.37	4.54e-05	0.00217	-2.97	-7.81	0.00271	0.0121	2	4.01	0.112	0.256	0.993	1.99	4535	C	0	20	CD81	Tetraspanin OS=Homo sapiens OX=9606 GN=CD81 PE=1 SV=1	274
sp|Q9Y2J2-2|E41L3_HUMAN	8.98	9.51	5.06	8.58	10.1	9.69	5.49	5.91	8	0.0899	0.181	1.11	2.16	0.022	0.0731	1.54	2.91	1.7e-06	9.18e-05	-3.92	-15.1	0.412	0.803	0.526	1.44	0.000527	0.00355	2.51	5.69	0.508	0.663	0.424	1.34	641	C	0	28	EPB41L3	Isoform 2 of Band 4.1-like protein 3 OS=Homo sapiens OX=9606 GN=EPB41L3	865
sp|Q9P260-2|RELCH_HUMAN	4.15	4.26	5.48	5.13	3.83	7.22	4.47	4.19	4.42	2.78e-05	0.000351	2.1	4.28	0.00404	0.0222	-1.3	-2.46	0.00341	0.0246	1.33	2.51	0.807	0.923	0.101	1.07	0.898	0.928	-0.053	-1.04	0.49	0.65	-0.287	-1.22	1132	C	0	48	RELCH	Isoform 2 of RAB11-binding protein RELCH OS=Homo sapiens OX=9606 GN=RELCH	1250
sp|P48066|S6A11_HUMAN	7.65	7.89	5.28	5	5.56	6.87	5.47	6.25	5.69	6.4e-05	0.000668	1.87	3.65	0.16	0.296	0.565	1.48	2.4e-06	0.000115	-2.37	-5.17	0.541	0.878	0.241	1.18	0.59	0.724	0.213	1.16	0.0564	0.163	0.781	1.72	4017	C	12	0	SLC6A11	Sodium- and chloride-dependent GABA transporter 3 OS=Homo sapiens OX=9606 GN=SLC6A11 PE=2 SV=1	632
sp|P37173-2|TGFR2_HUMAN	7.75	8.52	5.28	5	6.95	8.89	5.48	6.26	5.69	4.11e-07	1.58e-05	3.89	14.8	0.00226	0.0146	1.95	3.86	0.000218	0.00322	-2.47	-5.55	0.191	0.648	0.769	1.7	0.711	0.809	0.215	1.16	0.184	0.349	0.782	1.72	2116	C	0	36	TGFBR2	Isoform 2 of TGF-beta receptor type-2 OS=Homo sapiens OX=9606 GN=TGFBR2	592
tr|V9GYM8|V9GYM8_HUMAN	6.78	5.57	7.64	8	7.3	5.62	7.89	5.82	7.95	1.42e-05	0.000206	-2.37	-5.18	0.128	0.255	-0.695	-1.62	0.0637	0.178	0.857	1.81	0.0113	0.107	-1.21	-2.31	0.892	0.926	0.0604	1.04	8.32e-05	0.00132	-2.07	-4.2	2298	C	0	135	ARHGEF2	Rho guanine nucleotide exchange factor 2 OS=Homo sapiens OX=9606 GN=ARHGEF2 PE=1 SV=1	1031
sp|P09238|MMP10_HUMAN	8.21	8.18	6.06	5.94	6.42	7.85	6.46	7.25	6.66	1.67e-05	0.000235	1.91	3.75	0.194	0.338	0.479	1.39	3.06e-06	0.000133	-2.14	-4.42	0.931	0.951	-0.0313	-1.02	0.6	0.73	0.191	1.14	0.0375	0.124	0.788	1.73	2592	C	6	6	MMP10	Stromelysin-2 OS=Homo sapiens OX=9606 GN=MMP10 PE=1 SV=1	476
sp|Q8IXT5|RB12B_HUMAN	4.57	4.68	4.69	5.28	4.15	4.22	7.63	4.59	4.26	0.0221	0.0615	-1.05	-2.08	0.0151	0.0564	-1.13	-2.19	0.774	0.865	0.126	1.09	0.801	0.923	0.11	1.08	3.76e-08	2.73e-06	-3.37	-10.3	2.28e-07	1.91e-05	-3.04	-8.23	445	C	3	43	RBM12B	RNA-binding protein 12B OS=Homo sapiens OX=9606 GN=RBM12B PE=1 SV=2	1001
sp|P51888|PRELP_HUMAN	8.96	8.26	6.52	6.51	6.85	8.67	7.02	7.59	7.15	7.04e-06	0.000116	2.16	4.47	0.374	0.529	0.346	1.27	1.13e-06	6.79e-05	-2.44	-5.41	0.0819	0.396	-0.693	-1.62	0.732	0.823	0.132	1.1	0.143	0.302	0.578	1.49	4569	C	21	0	PRELP	Prolargin OS=Homo sapiens OX=9606 GN=PRELP PE=1 SV=1	382
sp|O15540|FABP7_HUMAN	7.49	8.18	6.42	11	11.1	6.86	7.28	9.52	9.32	6.43e-07	2.16e-05	-4.18	-18.1	0.908	0.937	0.0742	1.05	0.105	0.248	-1.06	-2.09	0.282	0.734	0.696	1.62	0.00349	0.0148	2.04	4.11	0.00158	0.0122	2.24	4.73	1053	C	54	97	FABP7	Fatty acid-binding protein, brain OS=Homo sapiens OX=9606 GN=FABP7 PE=1 SV=3	132
sp|O00592|PODXL_HUMAN	5.83	6.09	5.94	7.83	8.71	5.34	5.17	6.51	8.1	4.42e-05	0.000501	-2.49	-5.62	0.0908	0.199	0.887	1.85	0.823	0.896	0.114	1.08	0.606	0.906	0.263	1.2	4.67e-06	9.56e-05	2.93	7.63	0.0133	0.0591	1.34	2.54	1583	C	0	52	PODXL	Podocalyxin OS=Homo sapiens OX=9606 GN=PODXL PE=1 SV=2	558
sp|Q15942|ZYX_HUMAN	5.41	5.6	5.92	5	7.3	6.71	5.09	7.83	5.56	0.000437	0.003	1.7	3.26	1.15e-05	0.000333	2.3	4.91	0.237	0.416	0.51	1.42	0.659	0.923	0.188	1.14	0.275	0.426	0.47	1.38	8.13e-07	4.95e-05	2.74	6.68	3470	C	0	38	ZYX	Zyxin OS=Homo sapiens OX=9606 GN=ZYX PE=1 SV=1	572
sp|Q9NPQ8|RIC8A_HUMAN	6.71	6.51	9.52	9.34	8.93	7.09	5.8	7.12	8.74	0.000483	0.00325	-2.25	-4.77	0.47	0.616	-0.412	-1.33	3.72e-05	0.000898	2.81	7.02	0.73	0.923	-0.196	-1.15	1.99e-05	0.000283	2.95	7.71	0.0268	0.0976	1.32	2.5	1084	C	0	112	RIC8A	Synembryn-A OS=Homo sapiens OX=9606 GN=RIC8A PE=1 SV=3	531
sp|P98198-3|AT8B2_HUMAN	4.21	4.31	4.15	3.64	3.88	6.97	4.06	4.24	5.42	7.27e-08	3.86e-06	3.32	10	0.596	0.725	0.238	1.18	0.881	0.931	-0.0669	-1.05	0.824	0.923	0.0994	1.07	0.00494	0.0196	1.36	2.57	0.678	0.794	0.186	1.14	417	C	0	21	ATP8B2	Isoform 3 of Phospholipid-transporting ATPase ID OS=Homo sapiens OX=9606 GN=ATP8B2	1223
sp|P07195|LDHB_HUMAN	8.65	9.08	11.1	10.9	10.9	9.86	11	11.1	11.2	0.00304	0.0132	-1.07	-2.09	0.851	0.901	-0.0617	-1.04	4.76e-08	4.93e-06	2.5	5.67	0.194	0.656	0.433	1.35	0.567	0.705	0.189	1.14	0.763	0.854	0.0992	1.07	3734	C	52	379	LDHB	L-lactate dehydrogenase B chain OS=Homo sapiens OX=9606 GN=LDHB PE=1 SV=2	334
sp|Q05682-3|CALD1_HUMAN	6.32	8.9	7.1	4.81	6	7.62	9.53	8.91	5.68	0.000146	0.00127	2.81	7	0.0686	0.164	1.19	2.29	0.224	0.402	0.781	1.72	0.000366	0.00921	2.58	5.99	2.01e-06	5.26e-05	-3.86	-14.5	0.329	0.502	-0.624	-1.54	2893	C	0	94	CALD1	Isoform 3 of Caldesmon OS=Homo sapiens OX=9606 GN=CALD1	558
sp|Q53TN4|CYBR1_HUMAN	6.54	7.01	5.92	6.37	8.39	5.91	6.08	8.51	7.12	0.283	0.418	-0.457	-1.37	5.36e-05	0.00101	2.02	4.06	0.15	0.313	-0.618	-1.53	0.266	0.724	0.474	1.39	0.019	0.0554	1.04	2.06	4.45e-06	0.000157	2.43	5.38	3330	C	0	26	CYBRD1	Cytochrome b reductase 1 OS=Homo sapiens OX=9606 GN=CYBRD1 PE=1 SV=1	286
sp|P11362-21|FGFR1_HUMAN	5.11	8.52	5.13	5.75	6.22	7.42	5.23	5.15	5.21	0.00173	0.0085	1.67	3.18	0.329	0.485	0.474	1.39	0.974	0.986	0.0157	1.01	1.65e-07	4.13e-05	3.41	10.6	0.966	0.976	-0.0205	-1.01	0.87	0.922	-0.079	-1.06	379	C	0	29	FGFR1	Isoform 21 of Fibroblast growth factor receptor 1 OS=Homo sapiens OX=9606 GN=FGFR1	853
sp|O94921|CDK14_HUMAN	5.77	8.89	5.73	5.97	7.59	6.95	5.57	5.82	6.39	0.0393	0.0965	0.982	1.98	0.00142	0.0105	1.62	3.07	0.933	0.963	-0.0381	-1.03	3.09e-07	6.47e-05	3.12	8.69	0.0827	0.174	0.816	1.76	0.592	0.732	0.245	1.19	379	C	0	2	CDK14	Cyclin-dependent kinase 14 OS=Homo sapiens OX=9606 GN=CDK14 PE=1 SV=3	469
sp|P57740|NU107_HUMAN	5.24	5.41	5.92	4.93	4.78	4.84	8.1	5.28	4.88	0.824	0.886	-0.0898	-1.06	0.704	0.804	-0.154	-1.11	0.0997	0.24	0.683	1.61	0.68	0.923	0.167	1.12	2.03e-08	1.84e-06	-3.22	-9.34	2.09e-07	1.79e-05	-2.82	-7.08	2716	C	0	51	NUP107	Nuclear pore complex protein Nup107 OS=Homo sapiens OX=9606 GN=NUP107 PE=1 SV=1	925
sp|Q9NYU2|UGGG1_HUMAN	7.37	4.71	7.63	8.16	6.04	6.34	9.11	8.44	7.61	0.000723	0.00437	-1.82	-3.52	0.00014	0.00194	-2.12	-4.33	0.579	0.733	0.265	1.2	7.36e-06	0.000591	-2.65	-6.29	0.00389	0.0162	-1.5	-2.83	0.165	0.328	-0.674	-1.6	1309	C	0	295	UGGT1	UDP-glucose:glycoprotein glucosyltransferase 1 OS=Homo sapiens OX=9606 GN=UGGT1 PE=1 SV=3	1555
tr|M0R0P8|M0R0P8_HUMAN	4.37	4.49	7.07	7.89	7.86	4.99	5.74	5.09	7.22	2.35e-05	0.000314	-2.9	-7.44	0.965	0.976	-0.0245	-1.02	5.83e-05	0.00123	2.7	6.5	0.837	0.923	0.117	1.08	0.0139	0.044	1.48	2.79	0.251	0.423	-0.656	-1.58	85	C	0	194	MYO9B	Unconventional myosin-IXb OS=Homo sapiens OX=9606 GN=MYO9B PE=1 SV=1	2157
sp|Q53H12|AGK_HUMAN	6.55	7.03	7.72	9.05	5.84	5.92	10.2	7.1	6.75	2.38e-05	0.000315	-3.12	-8.71	1.66e-05	0.000441	-3.21	-9.23	0.0628	0.177	1.17	2.26	0.434	0.815	0.48	1.39	5.44e-06	0.000106	-3.47	-11.1	2.47e-05	0.000521	-3.11	-8.65	3370	C	0	97	AGK	Acylglycerol kinase, mitochondrial OS=Homo sapiens OX=9606 GN=AGK PE=1 SV=2	422
sp|P09619|PGFRB_HUMAN	4.69	8.35	6.25	3.77	5.44	7.94	5.06	6.86	4.82	1.65e-06	4.43e-05	4.17	17.9	0.0197	0.0674	1.67	3.18	0.0283	0.103	1.56	2.94	1.15e-05	0.000847	3.65	12.6	0.73	0.821	-0.233	-1.18	0.0124	0.0561	1.8	3.49	344	C	39	21	PDGFRB	Platelet-derived growth factor receptor beta OS=Homo sapiens OX=9606 GN=PDGFRB PE=1 SV=1	1106
sp|P49411|EFTU_HUMAN	9.13	8.31	10.7	10.1	6.1	8.25	10.4	9.59	9.05	0.00252	0.0116	-1.83	-3.55	1.19e-07	1.45e-05	-3.98	-15.8	0.00749	0.0419	1.59	3	0.142	0.558	-0.827	-1.77	0.0178	0.0526	-1.38	-2.61	0.136	0.292	-0.838	-1.79	349	C	205	29	TUFM	Elongation factor Tu, mitochondrial OS=Homo sapiens OX=9606 GN=TUFM PE=1 SV=2	452
sp|Q9BYK8|HELZ2_HUMAN	3.71	3.79	3.86	7.12	6.02	3.49	5.12	3.73	5.91	7.34e-08	3.86e-06	-3.63	-12.4	0.0306	0.0931	-1.11	-2.16	0.75	0.85	0.156	1.11	0.867	0.923	0.082	1.06	0.116	0.225	0.787	1.73	0.00806	0.0409	-1.39	-2.63	1299	C	22	86	HELZ2	Helicase with zinc finger domain 2 OS=Homo sapiens OX=9606 GN=HELZ2 PE=1 SV=6	2649
sp|P27105|STOM_HUMAN	11.2	11.2	10.6	10.5	12.6	11.5	8.98	10.5	11.4	0.0144	0.0442	0.973	1.96	7.2e-06	0.000236	2.09	4.25	0.132	0.286	-0.576	-1.49	0.827	0.923	0.0818	1.06	6.81e-07	2.62e-05	2.43	5.4	0.000326	0.00373	1.54	2.91	1235	C	40	347	STOM	Erythrocyte band 7 integral membrane protein OS=Homo sapiens OX=9606 GN=STOM PE=1 SV=3	288
sp|Q16698|DECR_HUMAN	7.43	7.61	9.92	8.08	6.24	6.34	10.7	9.74	8.43	0.00093	0.00528	-1.73	-3.33	0.000519	0.00486	-1.84	-3.58	1.37e-05	0.000432	2.49	5.62	0.697	0.923	0.182	1.13	5.38e-05	0.000588	-2.25	-4.74	0.0534	0.157	-0.937	-1.91	1262	C	0	102	DECR1	2,4-dienoyl-CoA reductase, mitochondrial OS=Homo sapiens OX=9606 GN=DECR1 PE=1 SV=1	335
sp|Q9H313-3|TTYH1_HUMAN	6.69	7.22	5.64	7.21	8.94	6.06	5.91	6.77	7.06	0.00734	0.0258	-1.15	-2.22	0.000184	0.00228	1.72	3.31	0.013	0.0615	-1.05	-2.07	0.196	0.657	0.522	1.44	0.00733	0.0269	1.15	2.22	0.0387	0.127	0.859	1.81	951	C	7	29	TTYH1	Isoform 3 of Protein tweety homolog 1 OS=Homo sapiens OX=9606 GN=TTYH1	460
sp|P20592|MX2_HUMAN	5.88	6.16	5.08	9.08	5.6	5.39	5.21	5.93	7.54	4.98e-07	1.84e-05	-3.69	-12.9	1.27e-06	7.18e-05	-3.48	-11.1	0.154	0.319	-0.808	-1.75	0.622	0.91	0.274	1.21	0.000271	0.00211	2.33	5.02	0.205	0.373	0.715	1.64	444	C	43	19	MX2	Interferon-induced GTP-binding protein Mx2 OS=Homo sapiens OX=9606 GN=MX2 PE=1 SV=1	715
sp|P07910-2|HNRPC_HUMAN	7.15	7.82	10.7	9.99	8.5	9.33	11.8	9.94	8.4	0.274	0.41	-0.662	-1.58	0.0185	0.0649	-1.49	-2.81	3.48e-06	0.000148	3.51	11.4	0.273	0.728	0.664	1.58	4.82e-06	9.77e-05	-3.43	-10.8	0.00369	0.0225	-1.9	-3.72	4107	C	0	69	HNRNPC	Isoform C1 of Heterogeneous nuclear ribonucleoproteins C1/C2 OS=Homo sapiens OX=9606 GN=HNRNPC	293
sp|Q86SQ0|PHLB2_HUMAN	6.91	7.32	4.58	4.24	4.77	7.17	4.95	5.27	4.87	2.52e-06	5.58e-05	2.93	7.61	0.284	0.442	0.529	1.44	6.02e-05	0.00126	-2.33	-5.02	0.404	0.802	0.411	1.33	0.871	0.913	-0.079	-1.06	0.514	0.668	0.32	1.25	1822	C	0	28	PHLDB2	Pleckstrin homology-like domain family B member 2 OS=Homo sapiens OX=9606 GN=PHLDB2 PE=1 SV=2	1253
tr|D6RB85|D6RB85_HUMAN	11.2	9.57	11.7	12.3	10.2	9.79	11.5	9.89	12.1	1.17e-05	0.000179	-2.54	-5.83	0.000144	0.00196	-2.09	-4.25	0.28	0.466	0.515	1.43	0.00214	0.0323	-1.6	-3.02	0.267	0.417	0.529	1.44	0.00173	0.0129	-1.64	-3.11	367	C	14	0	CANX	Calnexin (Fragment) OS=Homo sapiens OX=9606 GN=CANX PE=1 SV=1	144
sp|P20933|ASPG_HUMAN	8.59	6.62	5.32	5.03	5.61	6.22	6.33	6.31	5.74	0.00657	0.0239	1.19	2.27	0.162	0.298	0.576	1.49	1.58e-08	2.38e-06	-3.27	-9.66	4.29e-05	0.00208	-1.98	-3.94	0.154	0.277	-0.588	-1.5	0.968	0.982	-0.0162	-1.01	3800	C	0	14	AGA	N(4)-(beta-N-acetylglucosaminyl)-L-asparaginase OS=Homo sapiens OX=9606 GN=AGA PE=1 SV=2	346
sp|O00194|RB27B_HUMAN	6.96	7.56	10.4	7.27	10.1	6.3	9.6	7.98	8.16	0.143	0.256	-0.971	-1.96	0.000182	0.00227	2.82	7.05	1.2e-05	0.000382	3.49	11.3	0.359	0.783	0.6	1.52	0.0334	0.0874	-1.44	-2.72	0.0181	0.0742	-1.62	-3.08	1655	C	35	13	RAB27B	Ras-related protein Rab-27B OS=Homo sapiens OX=9606 GN=RAB27B PE=1 SV=4	218
sp|Q96RP9|EFGM_HUMAN	7.43	7.09	8.14	8.58	5.89	5.98	8.72	7.11	6.84	2.52e-06	5.58e-05	-2.6	-6.07	1.49e-06	8.03e-05	-2.69	-6.46	0.114	0.262	0.703	1.63	0.436	0.815	-0.34	-1.27	0.000191	0.00156	-1.88	-3.67	0.000943	0.00837	-1.61	-3.05	911	C	0	137	GFM1	Elongation factor G, mitochondrial OS=Homo sapiens OX=9606 GN=GFM1 PE=1 SV=2	751
sp|O94925-3|GLSK_HUMAN	9.32	6.41	9.38	7.22	5.48	7.25	9.58	8.92	5.92	0.964	0.98	0.0283	1.02	0.00978	0.042	-1.75	-3.36	0.926	0.96	0.0586	1.04	9.21e-05	0.00358	-2.91	-7.49	4.05e-06	8.39e-05	-3.67	-12.7	0.297	0.47	-0.665	-1.59	2055	C	0	15	GLS	Isoform 3 of Glutaminase kidney isoform, mitochondrial OS=Homo sapiens OX=9606 GN=GLS	598
sp|Q00537|CDK17_HUMAN	5.55	8.81	5.6	4.78	7.32	5.68	5.68	5.59	5.68	0.0887	0.18	0.904	1.87	4.01e-05	0.000839	2.54	5.81	0.927	0.96	0.0474	1.03	1.12e-06	0.000162	3.26	9.57	0.985	0.991	0.00941	1.01	0.862	0.919	-0.0898	-1.06	379	C	0	2	CDK17	Cyclin-dependent kinase 17 OS=Homo sapiens OX=9606 GN=CDK17 PE=1 SV=2	523
sp|Q96DV4|RM38_HUMAN	6.14	6.49	5.61	5.6	5.53	5.59	8.68	6.21	5.65	0.982	0.988	-0.00845	-1.01	0.855	0.903	-0.0695	-1.05	0.173	0.343	-0.529	-1.44	0.362	0.784	0.35	1.27	2.12e-08	1.84e-06	-3.04	-8.2	7.05e-07	4.36e-05	-2.48	-5.57	2243	C	16	14	MRPL38	39S ribosomal protein L38, mitochondrial OS=Homo sapiens OX=9606 GN=MRPL38 PE=1 SV=2	380
sp|P42765|THIM_HUMAN	7.01	6.82	6.04	8.99	5.72	5.79	8.62	7.68	5.88	3.22e-06	6.43e-05	-3.2	-9.22	2.3e-06	0.000103	-3.28	-9.69	0.0837	0.213	-0.969	-1.96	0.726	0.923	-0.191	-1.14	2.86e-05	0.000365	-2.74	-6.7	0.0927	0.228	-0.94	-1.92	159	C	0	58	ACAA2	3-ketoacyl-CoA thiolase, mitochondrial OS=Homo sapiens OX=9606 GN=ACAA2 PE=1 SV=2	397
sp|O15400|STX7_HUMAN	7.54	9.23	6.55	5.7	7.79	9.05	8.7	7.05	6.43	2.72e-06	5.74e-05	3.34	10.1	0.000928	0.00748	2.08	4.24	0.0869	0.218	-0.988	-1.98	0.00551	0.0653	1.69	3.22	0.000388	0.0028	-2.27	-4.83	0.00634	0.0344	-1.65	-3.14	2906	C	0	37	STX7	Syntaxin-7 OS=Homo sapiens OX=9606 GN=STX7 PE=1 SV=4	261
sp|Q9BPX3|CND3_HUMAN	4.93	5.07	6.54	7.72	4.9	5.55	5.6	4.96	6.53	3.12e-05	0.000384	-2.17	-4.5	6.6e-07	4.98e-05	-2.82	-7.08	0.000909	0.00897	1.61	3.05	0.749	0.923	0.139	1.1	0.0388	0.0984	0.934	1.91	0.15	0.311	-0.635	-1.55	821	C	34	42	NCAPG	Condensin complex subunit 3 OS=Homo sapiens OX=9606 GN=NCAPG PE=1 SV=1	1015
sp|O43854|EDIL3_HUMAN	6.51	6.97	10.4	5.24	6.38	9.67	8.79	9.92	7.52	4.07e-06	7.71e-05	4.43	21.5	0.143	0.276	1.14	2.21	2.61e-05	0.000679	3.88	14.7	0.542	0.878	0.467	1.38	0.104	0.207	-1.27	-2.42	0.15	0.31	1.12	2.18	1953	C	0	158	EDIL3	EGF-like repeat and discoidin I-like domain-containing protein 3 OS=Homo sapiens OX=9606 GN=EDIL3 PE=1 SV=1	480
sp|Q01974|ROR2_HUMAN	7.82	8.3	5.94	5.78	6.29	7.6	6.29	7.11	6.5	3.8e-05	0.00045	1.83	3.54	0.174	0.313	0.511	1.42	2.52e-05	0.000664	-1.88	-3.69	0.207	0.669	0.474	1.39	0.556	0.698	0.218	1.16	0.0322	0.112	0.829	1.78	3824	C	0	22	ROR2	Tyrosine-protein kinase transmembrane receptor ROR2 OS=Homo sapiens OX=9606 GN=ROR2 PE=1 SV=2	943
sp|Q9NYL9|TMOD3_HUMAN	7.05	7.67	5.94	7.47	6.28	7.31	8.96	7.11	6.5	0.663	0.757	-0.167	-1.12	0.00429	0.0231	-1.19	-2.28	0.00715	0.0405	-1.11	-2.16	0.113	0.492	0.622	1.54	8.65e-07	3.02e-05	-2.46	-5.5	5.24e-05	0.000923	-1.85	-3.59	3003	C	8	49	TMOD3	Tropomodulin-3 OS=Homo sapiens OX=9606 GN=TMOD3 PE=1 SV=1	352
sp|Q8WVC6|DCAKD_HUMAN	8.8	8.08	10.3	9.87	6.66	7.51	10.1	8.61	8.76	5.92e-05	0.000634	-2.36	-5.13	6.93e-07	5.13e-05	-3.22	-9.29	0.0054	0.0334	1.49	2.81	0.156	0.579	-0.716	-1.64	0.0118	0.0388	-1.33	-2.51	0.00583	0.0321	-1.47	-2.78	4735	C	0	81	DCAKD	Dephospho-CoA kinase domain-containing protein OS=Homo sapiens OX=9606 GN=DCAKD PE=1 SV=1	231
sp|P18084|ITB5_HUMAN	7.62	4.96	7.18	7.13	8.76	6.88	5.64	6.42	9.23	0.663	0.757	-0.257	-1.19	0.00985	0.0421	1.63	3.09	0.452	0.627	-0.444	-1.36	0.000113	0.00414	-2.66	-6.32	1.9e-06	5.12e-05	3.59	12	0.192	0.359	0.78	1.72	1846	C	22	109	ITGB5	Integrin beta-5 OS=Homo sapiens OX=9606 GN=ITGB5 PE=1 SV=1	799
sp|Q7Z4H8|KDEL2_HUMAN	6.42	6.85	7.36	9.1	6.62	5.81	9.99	7.59	7.92	6.47e-07	2.16e-05	-3.28	-9.74	3.92e-05	0.000835	-2.48	-5.57	0.0694	0.189	0.943	1.92	0.389	0.795	0.436	1.35	0.000316	0.00239	-2.08	-4.22	5.91e-05	0.00102	-2.4	-5.27	1940	C	15	84	KDELC2	KDEL motif-containing protein 2 OS=Homo sapiens OX=9606 GN=KDELC2 PE=1 SV=2	507
sp|P12111|CO6A3_HUMAN	4.99	5.13	4.88	4.03	6.29	6.66	7.35	5.35	5.17	1.71e-06	4.5e-05	2.63	6.19	1.5e-05	0.000409	2.27	4.81	0.801	0.884	-0.108	-1.08	0.738	0.923	0.143	1.1	2.54e-05	0.000332	-2.18	-4.53	7.74e-05	0.00125	-2	-4	178	C	0	195	COL6A3	Collagen alpha-3(VI) chain OS=Homo sapiens OX=9606 GN=COL6A3 PE=1 SV=5	3177
sp|P63244|RACK1_HUMAN	7.97	9.62	10.7	10.1	9.96	11	10.6	9.69	9.37	0.0138	0.0427	0.964	1.95	0.796	0.864	-0.095	-1.07	9.83e-08	9.5e-06	2.69	6.44	0.000125	0.00443	1.65	3.13	0.00231	0.0108	-1.23	-2.35	0.0186	0.0759	-0.916	-1.89	1932	C	0	245	RACK1	Receptor of activated protein C kinase 1 OS=Homo sapiens OX=9606 GN=RACK1 PE=1 SV=3	317
sp|O75323|NIPS2_HUMAN	7.08	7.7	6.93	9.43	7.65	6.42	7.55	7.56	9.93	1.11e-06	3.24e-05	-3.01	-8.06	0.000884	0.00723	-1.78	-3.43	0.749	0.85	-0.152	-1.11	0.197	0.657	0.625	1.54	3.23e-05	0.000401	2.38	5.22	0.983	0.992	0.0103	1.01	4440	C	0	65	NIPSNAP2	Protein NipSnap homolog 2 OS=Homo sapiens OX=9606 GN=NIPSNAP2 PE=1 SV=1	286
sp|O15061|SYNEM_HUMAN	4.42	4.53	5.58	9.42	6.65	4.11	7.76	7.1	8.29	9.78e-09	8.38e-07	-5.31	-39.6	0.000185	0.00228	-2.77	-6.82	0.0778	0.204	1.16	2.24	0.863	0.923	0.11	1.08	0.411	0.57	0.528	1.44	0.307	0.481	-0.659	-1.58	110	C	29	269	SYNM	Synemin OS=Homo sapiens OX=9606 GN=SYNM PE=1 SV=2	1565
sp|O60333-2|KIF1B_HUMAN	6.42	3.75	4.9	3.85	3.9	6.35	3.27	4.38	4.62	1.72e-05	0.00024	2.51	5.68	0.906	0.936	0.0565	1.04	0.0037	0.0262	-1.51	-2.86	7.31e-06	0.000591	-2.66	-6.34	0.00855	0.0302	1.35	2.55	0.0274	0.0992	1.11	2.15	2112	C	0	1	KIF1B	Isoform 2 of Kinesin-like protein KIF1B OS=Homo sapiens OX=9606 GN=KIF1B	1770
sp|Q9NTJ3|SMC4_HUMAN	4.71	4.83	7.3	7.9	6.93	4.35	6	4.73	6.63	1.9e-06	4.77e-05	-3.55	-11.7	0.106	0.221	-0.964	-1.95	0.000134	0.00225	2.59	6.03	0.838	0.923	0.119	1.09	0.289	0.443	0.623	1.54	0.0367	0.122	-1.27	-2.41	2577	C	0	99	SMC4	Structural maintenance of chromosomes protein 4 OS=Homo sapiens OX=9606 GN=SMC4 PE=1 SV=2	1288
sp|Q5T4S7-2|UBR4_HUMAN	7.05	2.68	6.58	5.41	5.98	7.12	5.7	4.64	4.48	0.00842	0.0287	1.71	3.27	0.351	0.506	0.568	1.48	0.442	0.619	-0.466	-1.38	1.19e-07	3.39e-05	-4.37	-20.6	0.0509	0.121	-1.23	-2.34	0.0871	0.217	-1.06	-2.09	399	C	0	313	UBR4	Isoform 2 of E3 ubiquitin-protein ligase UBR4 OS=Homo sapiens OX=9606 GN=UBR4	5204
sp|P11171|41_HUMAN	4.72	4.84	4.18	3.81	5.85	7.83	4.52	4.75	4.41	5.57e-09	5.84e-07	4.02	16.2	0.00018	0.00227	2.04	4.12	0.252	0.434	-0.545	-1.46	0.8	0.923	0.119	1.09	0.815	0.877	-0.11	-1.08	0.627	0.756	0.229	1.17	4384	C	0	18	EPB41	Protein 4.1 OS=Homo sapiens OX=9606 GN=EPB41 PE=1 SV=4	864
sp|P36776|LONM_HUMAN	8.47	5.49	8.04	8.84	4.85	6.92	9.65	7.52	7.05	0.00757	0.0264	-1.92	-3.79	2.64e-06	0.000112	-4	-16	0.529	0.695	-0.422	-1.34	0.000137	0.00458	-2.98	-7.88	0.000596	0.00388	-2.6	-6.06	0.00362	0.0222	-2.13	-4.36	1403	C	0	214	LONP1	Lon protease homolog, mitochondrial OS=Homo sapiens OX=9606 GN=LONP1 PE=1 SV=2	959
sp|P23219-6|PGH1_HUMAN	7.74	9.05	6.06	5.94	6.41	7.66	6.46	7.25	6.65	0.000266	0.00204	1.72	3.3	0.251	0.405	0.477	1.39	0.00035	0.00453	-1.68	-3.2	0.00353	0.046	1.31	2.48	0.642	0.76	0.191	1.14	0.0636	0.178	0.788	1.73	1046	C	0	26	PTGS1	Isoform 6 of Prostaglandin G/H synthase 1 OS=Homo sapiens OX=9606 GN=PTGS1	630
sp|Q53GG5|PDLI3_HUMAN	6.14	6.49	6.46	4.97	5.53	7.27	5.75	6.2	5.64	1.89e-08	1.27e-06	2.3	4.93	0.0588	0.147	0.562	1.48	0.264	0.448	0.325	1.25	0.23	0.691	0.35	1.27	0.716	0.812	-0.105	-1.08	0.124	0.275	0.453	1.37	5509	C	0	16	PDLIM3	PDZ and LIM domain protein 3 OS=Homo sapiens OX=9606 GN=PDLIM3 PE=1 SV=1	364
sp|P02511|CRYAB_HUMAN	8.68	8.82	12.8	6.67	7.68	8.73	11.4	12.4	9.17	0.00636	0.0232	2.06	4.16	0.156	0.291	1.01	2.01	3.37e-06	0.000144	4.1	17.2	0.841	0.923	0.14	1.1	0.00314	0.0136	-2.26	-4.78	0.167	0.33	0.982	1.98	1385	C	0	243	CRYAB	Alpha-crystallin B chain OS=Homo sapiens OX=9606 GN=CRYAB PE=1 SV=2	175
sp|Q9Y6N5|SQOR_HUMAN	6.53	6.06	5.73	9.72	5.24	5.32	5.9	5.85	6.49	9.71e-08	4.95e-06	-4.4	-21.2	7.08e-08	1.03e-05	-4.48	-22.4	0.188	0.36	-0.806	-1.75	0.436	0.815	-0.472	-1.39	0.336	0.495	0.585	1.5	0.928	0.957	-0.054	-1.04	298	C	7	116	SQOR	Sulfide:quinone oxidoreductase, mitochondrial OS=Homo sapiens OX=9606 GN=SQOR PE=1 SV=1	450
sp|Q9UHD9|UBQL2_HUMAN	5.63	5.86	5.5	4.53	6.32	7.18	4.99	5.67	5.2	1.28e-08	9.82e-07	2.64	6.24	8.09e-06	0.000254	1.79	3.45	0.688	0.808	-0.13	-1.09	0.481	0.84	0.228	1.17	0.518	0.666	0.209	1.16	0.0433	0.139	0.679	1.6	1188	C	10	20	UBQLN2	Ubiquilin-2 OS=Homo sapiens OX=9606 GN=UBQLN2 PE=1 SV=2	624
sp|O15254|ACOX3_HUMAN	5.72	5.96	6.19	6.26	5.16	5.25	8.56	6.39	5.28	0.0201	0.0569	-1.01	-2.02	0.0123	0.049	-1.1	-2.14	0.259	0.443	0.471	1.39	0.57	0.89	0.235	1.18	2.15e-08	1.84e-06	-3.28	-9.71	1.6e-05	0.000373	-2.17	-4.51	1562	C	5	31	ACOX3	Peroxisomal acyl-coenzyme A oxidase 3 OS=Homo sapiens OX=9606 GN=ACOX3 PE=1 SV=2	700
sp|P09874|PARP1_HUMAN	4.55	4.66	6.69	4.27	4.14	4.21	8.99	5.49	5.09	0.921	0.95	-0.0563	-1.04	0.818	0.877	-0.13	-1.09	0.000789	0.00806	2.14	4.41	0.843	0.923	0.112	1.08	2.74e-07	1.34e-05	-3.9	-14.9	1.53e-06	7.49e-05	-3.51	-11.4	452	C	98	4	PARP1	Poly [ADP-ribose] polymerase 1 OS=Homo sapiens OX=9606 GN=PARP1 PE=1 SV=4	1014
sp|Q9H8M9|EVA1A_HUMAN	7.33	8.03	7.87	7.48	10.2	6.7	7.04	8.02	7.44	0.0861	0.175	-0.782	-1.72	2.04e-06	9.61e-05	2.69	6.44	0.232	0.411	0.536	1.45	0.125	0.516	0.694	1.62	0.361	0.521	0.407	1.33	0.0332	0.114	0.987	1.98	3084	C	0	27	EVA1A	Protein eva-1 homolog A OS=Homo sapiens OX=9606 GN=EVA1A PE=1 SV=1	152
sp|P19367-3|HXK1_HUMAN	9.03	5.56	9.43	10.1	5.22	7.85	10	7.75	7.93	0.00948	0.0317	-2.22	-4.65	2.01e-06	9.61e-05	-4.85	-28.9	0.622	0.767	0.394	1.31	0.000178	0.00551	-3.47	-11.1	0.0145	0.0454	-2.07	-4.21	0.00852	0.0421	-2.25	-4.77	430	C	0	322	HK1	Isoform 3 of Hexokinase-1 OS=Homo sapiens OX=9606 GN=HK1	921
sp|P35580-3|MYH10_HUMAN	9.58	9.02	9.48	8.65	6.85	9.16	9	8.69	7.86	0.12	0.226	0.507	1.42	6.01e-06	0.000206	-1.8	-3.49	0.756	0.852	-0.0992	-1.07	0.0887	0.416	-0.559	-1.47	0.00133	0.00722	-1.14	-2.2	0.336	0.509	-0.309	-1.24	263	C	0	515	MYH10	Isoform 3 of Myosin-10 OS=Homo sapiens OX=9606 GN=MYH10	1997
sp|Q9P0Z9|SOX_HUMAN	7.15	7.82	9.63	9.42	7.88	6.51	9.77	9.01	9.73	1.02e-06	3.08e-05	-2.91	-7.53	0.00222	0.0145	-1.55	-2.92	1.16e-05	0.000373	2.48	5.56	0.156	0.579	0.664	1.58	0.937	0.958	-0.0363	-1.03	0.109	0.252	-0.755	-1.69	1785	C	62	46	PIPOX	Peroxisomal sarcosine oxidase OS=Homo sapiens OX=9606 GN=PIPOX PE=1 SV=2	390
sp|Q15287|RNPS1_HUMAN	6.49	6.94	7.07	6.31	5.78	5.87	9.62	6.56	5.96	0.341	0.478	-0.446	-1.36	0.261	0.417	-0.528	-1.44	0.217	0.395	0.581	1.5	0.331	0.761	0.455	1.37	2.55e-08	2.09e-06	-3.66	-12.6	5.59e-07	3.7e-05	-3.06	-8.33	2090	C	0	35	RNPS1	RNA-binding protein with serine-rich domain 1 OS=Homo sapiens OX=9606 GN=RNPS1 PE=1 SV=1	305
sp|P23634|AT2B4_HUMAN	7.4	9.12	8.56	8.74	9.28	8.7	7.34	9.36	8.93	0.889	0.933	-0.0459	-1.03	0.11	0.228	0.537	1.45	0.00142	0.0127	1.16	2.24	1.68e-05	0.00107	1.72	3.3	4.82e-05	0.000539	1.59	3.01	1.65e-06	7.99e-05	2.02	4.06	335	C	0	116	ATP2B4	Plasma membrane calcium-transporting ATPase 4 OS=Homo sapiens OX=9606 GN=ATP2B4 PE=1 SV=2	1241
sp|Q96CW5|GCP3_HUMAN	4.64	4.76	4.5	6.59	4.22	6.89	4.95	4.68	4.34	0.392	0.526	0.299	1.23	3.12e-07	3.02e-05	-2.37	-5.15	0.681	0.804	-0.142	-1.1	0.734	0.923	0.118	1.08	0.0884	0.183	-0.608	-1.52	0.436	0.605	-0.271	-1.21	1606	C	0	38	TUBGCP3	Gamma-tubulin complex component 3 OS=Homo sapiens OX=9606 GN=TUBGCP3 PE=1 SV=2	907
sp|Q9NPJ3|ACO13_HUMAN	7.82	8.46	9.5	9.46	7.2	7.28	8.5	10.1	7.98	3.58e-05	0.00043	-2.18	-4.53	2.22e-05	0.000533	-2.26	-4.79	0.000671	0.00711	1.69	3.22	0.154	0.576	0.638	1.56	0.245	0.391	-0.517	-1.43	0.00105	0.00906	1.61	3.05	4056	C	0	32	ACOT13	Acyl-coenzyme A thioesterase 13 OS=Homo sapiens OX=9606 GN=ACOT13 PE=1 SV=1	140
sp|P98082|DAB2_HUMAN	8.15	8.6	6.17	5.39	5.95	8.19	6.37	7.03	6.14	2.51e-06	5.58e-05	2.81	6.99	0.237	0.39	0.561	1.48	0.000247	0.00351	-1.98	-3.94	0.34	0.767	0.45	1.37	0.62	0.744	-0.232	-1.17	0.165	0.328	0.662	1.58	2248	C	0	48	DAB2	Disabled homolog 2 OS=Homo sapiens OX=9606 GN=DAB2 PE=1 SV=3	770
sp|P55011|S12A2_HUMAN	8.11	9.33	7.02	4.96	6.96	9.26	6.01	6.56	6.62	5.89e-08	3.31e-06	4.29	19.6	0.00159	0.0115	2	4	0.0636	0.178	-1.1	-2.14	0.0406	0.252	1.22	2.33	0.291	0.445	0.609	1.53	0.346	0.518	0.542	1.46	624	C	0	157	SLC12A2	Solute carrier family 12 member 2 OS=Homo sapiens OX=9606 GN=SLC12A2 PE=1 SV=1	1212
sp|Q8N5I2|ARRD1_HUMAN	6.92	8.44	5.82	7.34	9.74	7.69	6.13	6.99	7.52	0.454	0.581	0.345	1.27	1.77e-05	0.000454	2.4	5.27	0.0232	0.0895	-1.1	-2.14	0.00251	0.0362	1.52	2.87	0.00511	0.0202	1.39	2.62	0.0719	0.192	0.851	1.8	2587	C	2	49	ARRDC1	Arrestin domain-containing protein 1 OS=Homo sapiens OX=9606 GN=ARRDC1 PE=1 SV=1	433
sp|Q5VYS8|TUT7_HUMAN	3.84	3.93	3.87	6.02	3.55	3.61	4.21	3.88	3.63	1.23e-07	5.96e-06	-2.4	-5.3	7.86e-08	1.1e-05	-2.47	-5.53	0.933	0.963	0.0281	1.02	0.781	0.923	0.0926	1.07	0.0935	0.19	-0.575	-1.49	0.322	0.495	-0.333	-1.26	4514	C	0	22	TUT7	Terminal uridylyltransferase 7 OS=Homo sapiens OX=9606 GN=TUT7 PE=1 SV=1	1495
sp|Q9UQE7|SMC3_HUMAN	4.9	5.03	5.75	6.09	4.46	4.55	8.19	5.41	4.91	0.00296	0.013	-1.55	-2.92	0.00188	0.013	-1.63	-3.1	0.084	0.213	0.845	1.8	0.782	0.923	0.131	1.1	2.51e-07	1.25e-05	-3.28	-9.73	3.46e-06	0.000129	-2.78	-6.89	851	C	93	1	SMC3	Structural maintenance of chromosomes protein 3 OS=Homo sapiens OX=9606 GN=SMC3 PE=1 SV=2	1217
sp|O75533|SF3B1_HUMAN	4.17	4.27	6.58	5.07	3.84	3.91	8.58	5.13	4.74	0.0647	0.142	-1.16	-2.23	0.0509	0.133	-1.23	-2.34	0.000473	0.0055	2.41	5.31	0.871	0.924	0.0986	1.07	1.03e-06	3.37e-05	-3.84	-14.4	5.31e-06	0.000177	-3.45	-10.9	84	C	84	38	SF3B1	Splicing factor 3B subunit 1 OS=Homo sapiens OX=9606 GN=SF3B1 PE=1 SV=3	1304
tr|A0A1W2PQM2|A0A1W2PQM2_HUMAN	11.9	11.8	12	12.5	10.4	10.9	11.8	11.3	12	2.15e-06	5.23e-05	-1.62	-3.08	4.32e-08	7.4e-06	-2.05	-4.15	0.763	0.857	0.0809	1.06	0.514	0.861	-0.176	-1.13	0.41	0.569	0.222	1.17	0.0621	0.175	-0.518	-1.43	617	C	9	0	TUBA1C	Tubulin alpha-1C chain OS=Homo sapiens OX=9606 GN=TUBA1C PE=1 SV=1	325
tr|G3V1L9|G3V1L9_HUMAN	6.73	4.78	4.13	4.11	6.45	6.15	4.49	4.7	4.35	6.85e-05	0.000704	2.04	4.13	1.12e-05	0.000328	2.35	5.08	2.54e-06	0.00012	-2.6	-6.05	0.000126	0.00443	-1.94	-3.85	0.749	0.835	-0.139	-1.1	0.634	0.762	0.207	1.15	456	C	0	63	TJP1	Tight junction protein 1 (Zona occludens 1), isoform CRA_a OS=Homo sapiens OX=9606 GN=TJP1 PE=1 SV=1	1768
tr|A0A1B0GVF3|A0A1B0GVF3_HUMAN	5.3	5.47	7.17	6.41	4.83	4.89	8.96	6.95	5.42	0.00675	0.0243	-1.52	-2.87	0.00526	0.0268	-1.58	-2.98	0.00127	0.0115	1.87	3.66	0.741	0.923	0.172	1.13	3.37e-07	1.55e-05	-3.54	-11.6	0.000629	0.00611	-2.01	-4.04	991	C	0	60	CPT2	Carnitine O-palmitoyltransferase 2, mitochondrial OS=Homo sapiens OX=9606 GN=CPT2 PE=1 SV=1	670
sp|Q9Y2G5|OFUT2_HUMAN	6.02	6.35	7.47	5.16	5.43	6.02	9.25	8.36	5.54	0.0925	0.186	0.854	1.81	0.592	0.721	0.265	1.2	0.00677	0.0393	1.44	2.72	0.517	0.863	0.321	1.25	6.12e-08	3.84e-06	-3.71	-13.1	0.0786	0.203	-0.895	-1.86	3043	C	9	41	POFUT2	GDP-fucose protein O-fucosyltransferase 2 OS=Homo sapiens OX=9606 GN=POFUT2 PE=1 SV=3	429
sp|P49795|RGS19_HUMAN	6.98	7.59	5.89	6.07	7.7	7.99	6.21	7.61	6.43	1.31e-05	0.000193	1.92	3.78	0.000112	0.00169	1.62	3.08	0.0049	0.0313	-1.1	-2.14	0.099	0.449	0.608	1.52	0.543	0.688	0.219	1.16	0.000594	0.00586	1.39	2.63	5249	C	11	0	RGS19	Regulator of G-protein signaling 19 OS=Homo sapiens OX=9606 GN=RGS19 PE=1 SV=1	217
sp|O75923-13|DYSF_HUMAN	7.12	6.4	3.44	3.03	3.9	7.31	4.4	3.79	3.96	1.81e-06	4.66e-05	4.28	19.4	0.218	0.368	0.874	1.83	1.63e-05	0.000495	-3.68	-12.8	0.31	0.746	-0.716	-1.64	0.53	0.676	-0.441	-1.36	0.389	0.56	-0.607	-1.52	359	C	0	58	DYSF	Isoform 13 of Dysferlin OS=Homo sapiens OX=9606 GN=DYSF	2119
sp|P68366|TBA4A_HUMAN	11.6	11.1	11.7	12	11	10.9	12.2	11.1	12.1	2.37e-05	0.000315	-1.07	-2.1	8.88e-05	0.00146	-0.966	-1.95	0.903	0.943	0.0255	1.02	0.0154	0.134	-0.539	-1.45	0.465	0.62	-0.154	-1.11	1.59e-05	0.000373	-1.1	-2.15	617	C	0	74	TUBA4A	Tubulin alpha-4A chain OS=Homo sapiens OX=9606 GN=TUBA4A PE=1 SV=1	448
sp|P00505|AATM_HUMAN	10.2	9.49	8.77	8.76	6.78	9.28	10.7	9.67	7.82	0.294	0.429	0.518	1.43	0.000382	0.00394	-1.98	-3.95	0.00742	0.0416	-1.41	-2.65	0.169	0.606	-0.685	-1.61	2.86e-06	6.58e-05	-2.9	-7.47	0.0395	0.129	-1.05	-2.07	1482	C	9	188	GOT2	Aspartate aminotransferase, mitochondrial OS=Homo sapiens OX=9606 GN=GOT2 PE=1 SV=3	430
sp|P42224|STAT1_HUMAN	8.25	7.1	8.8	10.6	9.88	7.58	8.37	8.09	10.4	2.99e-06	6.14e-05	-3.04	-8.2	0.156	0.291	-0.741	-1.67	0.282	0.468	0.557	1.47	0.0323	0.22	-1.15	-2.22	0.000518	0.00351	2.02	4.05	0.584	0.726	-0.281	-1.21	1087	C	1	367	STAT1	Signal transducer and activator of transcription 1-alpha/beta OS=Homo sapiens OX=9606 GN=STAT1 PE=1 SV=2	750
sp|A6QL63|BTBDB_HUMAN	4.4	4.51	3.91	4.46	7.05	4.09	3.93	4.43	4.72	0.349	0.486	-0.373	-1.29	6.13e-07	4.72e-05	2.59	6	0.226	0.404	-0.484	-1.4	0.769	0.923	0.116	1.08	0.0531	0.125	0.792	1.73	0.209	0.377	0.504	1.42	3664	C	0	19	BTBD11	Ankyrin repeat and BTB/POZ domain-containing protein BTBD11 OS=Homo sapiens OX=9606 GN=BTBD11 PE=2 SV=3	1104
sp|P09493-3|TPM1_HUMAN	10.6	10.7	7.24	6.44	7.55	10.4	8.21	8.26	6.64	5.63e-06	9.73e-05	3.94	15.4	0.12	0.243	1.1	2.15	4.92e-05	0.00108	-3.36	-10.3	0.899	0.932	0.0878	1.06	0.0312	0.0828	-1.57	-2.97	0.947	0.969	0.0465	1.03	29	C	0	39	TPM1	Isoform 3 of Tropomyosin alpha-1 chain OS=Homo sapiens OX=9606 GN=TPM1	284
sp|P34897|GLYM_HUMAN	10	6.78	9.6	9.79	6.58	8.15	10.4	8.2	9.14	0.0122	0.0388	-1.64	-3.12	1.77e-05	0.000454	-3.21	-9.26	0.475	0.646	-0.44	-1.36	1.45e-05	0.00097	-3.26	-9.56	0.0523	0.124	-1.24	-2.36	0.00138	0.0111	-2.18	-4.55	583	C	0	232	SHMT2	Serine hydroxymethyltransferase, mitochondrial OS=Homo sapiens OX=9606 GN=SHMT2 PE=1 SV=3	504
sp|Q9Y2E4|DIP2C_HUMAN	3.77	3.86	5.57	5.58	9.15	8.1	3.7	4.52	4.98	4e-05	0.000465	2.52	5.73	2.26e-07	2.44e-05	3.56	11.8	0.00155	0.0137	1.8	3.48	0.861	0.923	0.0892	1.06	0.0183	0.0539	1.28	2.42	0.118	0.267	0.819	1.76	784	C	0	80	DIP2C	Disco-interacting protein 2 homolog C OS=Homo sapiens OX=9606 GN=DIP2C PE=1 SV=2	1556
tr|G3V2U7|G3V2U7_HUMAN	9.54	8.21	6.45	7.34	6.79	8.87	7.91	8.22	7.07	0.00253	0.0116	1.53	2.9	0.242	0.396	-0.548	-1.46	4.46e-07	3.5e-05	-3.09	-8.51	0.00735	0.0814	-1.33	-2.52	0.081	0.172	-0.831	-1.78	0.501	0.658	0.312	1.24	6495	C	0	17	ACYP1	Acylphosphatase OS=Homo sapiens OX=9606 GN=ACYP1 PE=1 SV=1	129
sp|Q9H313-2|TTYH1_HUMAN	5.95	6.24	5.12	6.4	8.65	5.44	5.26	5.99	6.86	0.04	0.0974	-0.962	-1.95	3.18e-05	0.000706	2.25	4.75	0.0752	0.199	-0.824	-1.77	0.518	0.863	0.291	1.22	0.00135	0.00727	1.6	3.03	0.113	0.259	0.728	1.66	951	C	0	1	TTYH1	Isoform 2 of Protein tweety homolog 1 OS=Homo sapiens OX=9606 GN=TTYH1	451
sp|Q9UGI8|TES_HUMAN	9.26	9.26	7.34	7.49	7.6	9.06	7.89	8.05	7.97	6.35e-05	0.000665	1.57	2.96	0.739	0.827	0.11	1.08	3.94e-06	0.000163	-1.92	-3.78	0.984	0.989	-0.00652	-1	0.795	0.865	0.0855	1.06	0.622	0.752	0.163	1.12	5829	C	0	37	TES	Testin OS=Homo sapiens OX=9606 GN=TES PE=1 SV=1	421
sp|P48163|MAOX_HUMAN	6.12	9.25	6.95	4.95	5.52	7.98	6.21	7.2	5.97	1e-05	0.000158	3.03	8.18	0.313	0.47	0.567	1.48	0.146	0.306	0.826	1.77	6.55e-06	0.000562	3.12	8.72	0.669	0.78	-0.238	-1.18	0.0822	0.208	0.997	2	2202	C	27	14	ME1	NADP-dependent malic enzyme OS=Homo sapiens OX=9606 GN=ME1 PE=1 SV=1	572
sp|Q09666|AHNK_HUMAN	8.52	9.09	6.52	7.2	8.99	8.18	8.45	8.14	7.85	0.016	0.048	0.985	1.98	7.91e-05	0.00134	1.79	3.47	2.05e-05	0.000584	-1.99	-3.98	0.149	0.568	0.567	1.48	0.128	0.241	-0.6	-1.52	0.416	0.586	-0.315	-1.24	282	C	1377	28	AHNAK	Neuroblast differentiation-associated protein AHNAK OS=Homo sapiens OX=9606 GN=AHNAK PE=1 SV=2	5890
sp|P38117-2|ETFB_HUMAN	8.59	7.5	9.18	9.48	7.03	7.33	10.2	8.12	8.52	5.6e-05	0.000609	-2.15	-4.45	9.96e-06	0.000296	-2.45	-5.47	0.199	0.373	0.587	1.5	0.0207	0.164	-1.1	-2.14	0.00119	0.0066	-1.63	-3.09	0.000111	0.00164	-2.03	-4.1	3017	C	0	117	ETFB	Isoform 2 of Electron transfer flavoprotein subunit beta OS=Homo sapiens OX=9606 GN=ETFB	346
sp|P22102|PUR2_HUMAN	4.94	5.08	7.34	8.87	8.28	5.82	6.7	7.96	8.18	4.2e-06	7.87e-05	-3.06	-8.31	0.267	0.423	-0.593	-1.51	0.000109	0.00191	2.39	5.26	0.794	0.923	0.137	1.1	0.00886	0.031	1.48	2.79	0.0238	0.0899	1.26	2.39	486	C	69	97	GART	Trifunctional purine biosynthetic protein adenosine-3 OS=Homo sapiens OX=9606 GN=GART PE=1 SV=1	1010
sp|Q92629-2|SGCD_HUMAN	8.83	9.34	6.7	6.74	7.02	8.92	7.22	7.71	7.35	3.11e-05	0.000384	2.18	4.54	0.516	0.657	0.283	1.22	4.16e-05	0.000957	-2.13	-4.39	0.247	0.71	0.51	1.42	0.773	0.852	0.126	1.09	0.267	0.44	0.489	1.4	5082	C	0	19	SGCD	Isoform 2 of Delta-sarcoglycan OS=Homo sapiens OX=9606 GN=SGCD	290
sp|P43490|NAMPT_HUMAN	7.42	8.16	11.1	9.18	9.9	8.93	9.75	10.4	9.83	0.603	0.704	-0.246	-1.19	0.135	0.265	0.721	1.65	3.95e-08	4.26e-06	3.64	12.4	0.127	0.52	0.738	1.67	0.868	0.91	0.0787	1.06	0.199	0.367	0.616	1.53	1718	C	90	196	NAMPT	Nicotinamide phosphoribosyltransferase OS=Homo sapiens OX=9606 GN=NAMPT PE=1 SV=1	491
sp|Q8NHP8|PLBL2_HUMAN	7.49	5.64	4.74	5.32	4.95	8.14	8.26	5.48	5.05	0.000233	0.00185	2.83	7.09	0.58	0.71	-0.369	-1.29	0.00032	0.00422	-2.74	-6.7	0.0097	0.0973	-1.84	-3.59	5.2e-05	0.000574	-3.21	-9.23	0.000282	0.00335	-2.78	-6.86	543	C	33	19	PLBD2	Putative phospholipase B-like 2 OS=Homo sapiens OX=9606 GN=PLBD2 PE=1 SV=2	589
sp|Q6ZRP7|QSOX2_HUMAN	5.91	6.2	5.1	6.49	6.73	5.41	7.32	5.96	5.46	0.00173	0.0085	-1.08	-2.11	0.433	0.582	0.244	1.18	0.0139	0.0647	-0.811	-1.75	0.36	0.784	0.286	1.22	2.44e-06	6.08e-05	-1.86	-3.64	0.000162	0.00218	-1.36	-2.57	659	C	16	24	QSOX2	Sulfhydryl oxidase 2 OS=Homo sapiens OX=9606 GN=QSOX2 PE=1 SV=3	698
sp|Q8WZA9|IRGQ_HUMAN	5.44	5.63	7.06	5.92	7.9	5.01	5.3	5.47	6.9	0.0535	0.122	-0.91	-1.88	0.000173	0.00221	1.98	3.94	0.00136	0.0121	1.62	3.07	0.671	0.923	0.193	1.14	0.00151	0.00788	1.6	3.03	0.708	0.817	0.17	1.13	762	C	31	2	IRGQ	Immunity-related GTPase family Q protein OS=Homo sapiens OX=9606 GN=IRGQ PE=1 SV=1	623
sp|P07910|HNRPC_HUMAN	7.11	7.76	10.6	9.9	8.44	9.26	11.6	9.88	8.34	0.291	0.426	-0.643	-1.56	0.0216	0.0723	-1.46	-2.76	4.98e-06	0.000184	3.45	10.9	0.287	0.736	0.649	1.57	1.06e-05	0.000178	-3.28	-9.68	0.00727	0.0378	-1.74	-3.35	4107	C	0	321	HNRNPC	Heterogeneous nuclear ribonucleoproteins C1/C2 OS=Homo sapiens OX=9606 GN=HNRNPC PE=1 SV=4	306
sp|Q9P291|ARMX1_HUMAN	5.87	6.14	5.75	6.39	5.3	5.37	8.37	5.91	5.41	0.0169	0.05	-1.02	-2.02	0.0109	0.0448	-1.09	-2.13	0.774	0.865	-0.115	-1.08	0.501	0.855	0.271	1.21	8.63e-08	5.34e-06	-2.96	-7.77	1.84e-06	8.59e-05	-2.46	-5.49	1031	C	23	0	ARMCX1	Armadillo repeat-containing X-linked protein 1 OS=Homo sapiens OX=9606 GN=ARMCX1 PE=1 SV=1	453
sp|O75122-3|CLAP2_HUMAN	7.38	4.33	5.2	5.15	4.62	6.81	5.2	4.27	5.34	0.00172	0.0085	1.66	3.15	0.267	0.423	-0.536	-1.45	9.89e-05	0.00178	-2.18	-4.53	9.2e-07	0.000139	-3.05	-8.27	0.779	0.855	0.134	1.1	0.0586	0.168	-0.935	-1.91	1427	C	0	20	CLASP2	Isoform 3 of CLIP-associating protein 2 OS=Homo sapiens OX=9606 GN=CLASP2	1515
sp|P07858|CATB_HUMAN	6.86	7.43	6.96	6.7	6.1	6.21	9.46	8.64	6.3	0.228	0.36	-0.488	-1.4	0.143	0.276	-0.597	-1.51	0.816	0.892	0.0931	1.07	0.164	0.596	0.566	1.48	2.4e-08	2.01e-06	-3.16	-8.92	0.0481	0.148	-0.821	-1.77	2144	C	18	16	CTSB	Cathepsin B OS=Homo sapiens OX=9606 GN=CTSB PE=1 SV=3	339
tr|K7ENW6|K7ENW6_HUMAN	8.74	12	7.02	6.71	7.42	8.38	7.2	9.71	8.17	0.023	0.0633	1.67	3.18	0.317	0.474	0.704	1.63	0.0199	0.0805	-1.71	-3.28	6.8e-05	0.00285	3.28	9.74	0.171	0.299	0.969	1.96	0.00125	0.0103	2.5	5.67	292	C	2	0	KRT16	Keratin, type I cytoskeletal 16 (Fragment) OS=Homo sapiens OX=9606 GN=KRT16 PE=1 SV=1	162
sp|Q9NX05|F120C_HUMAN	4.95	5.09	5.46	6.56	4.52	4.6	6.12	4.99	6.12	1.66e-06	4.43e-05	-1.97	-3.91	9.13e-07	6.04e-05	-2.04	-4.12	0.119	0.269	0.51	1.42	0.668	0.923	0.137	1.1	0.991	0.994	-0.00376	-1	0.00137	0.0111	-1.14	-2.2	1736	C	0	50	FAM120C	Constitutive coactivator of PPAR-gamma-like protein 2 OS=Homo sapiens OX=9606 GN=FAM120C PE=1 SV=3	1096
sp|P53794|SC5A3_HUMAN	5.16	7.4	7.57	5.09	8.09	8.16	5.59	7.91	8.09	3.31e-05	0.000401	3.08	8.45	4.47e-05	0.000893	3.01	8.04	0.000575	0.00638	2.4	5.3	0.00115	0.0215	2.24	4.72	0.000384	0.00279	2.5	5.66	0.000841	0.00764	2.31	4.97	4345	C	93	0	SLC5A3	Sodium/myo-inositol cotransporter OS=Homo sapiens OX=9606 GN=SLC5A3 PE=1 SV=2	718
sp|P04350|TBB4A_HUMAN	12.8	11.2	12.7	13	12	11.9	12.6	11.5	12.8	0.000641	0.00399	-1.16	-2.23	0.00288	0.0173	-0.978	-1.97	0.807	0.886	-0.0732	-1.05	2.07e-05	0.00122	-1.55	-2.93	0.506	0.654	0.2	1.15	0.00143	0.0113	-1.06	-2.09	146	C	28	0	TUBB4A	Tubulin beta-4A chain OS=Homo sapiens OX=9606 GN=TUBB4A PE=1 SV=2	444
sp|Q13315|ATM_HUMAN	3.14	3.24	3.8	3.63	2.85	2.87	6.11	3.17	2.94	0.0896	0.181	-0.766	-1.7	0.0846	0.189	-0.779	-1.72	0.138	0.295	0.665	1.59	0.816	0.923	0.102	1.07	1.22e-07	6.97e-06	-3.17	-8.97	4.22e-07	2.84e-05	-2.94	-7.68	2173	C	19	20	ATM	Serine-protein kinase ATM OS=Homo sapiens OX=9606 GN=ATM PE=1 SV=4	3056
sp|O75122|CLAP2_HUMAN	7.56	4.58	5.4	5.36	4.79	7.02	5.44	4.49	5.56	0.00173	0.0085	1.65	3.14	0.231	0.383	-0.578	-1.49	0.000108	0.00191	-2.16	-4.48	1.23e-06	0.000171	-2.99	-7.94	0.801	0.868	0.12	1.09	0.0557	0.162	-0.945	-1.93	1427	C	0	1	CLASP2	CLIP-associating protein 2 OS=Homo sapiens OX=9606 GN=CLASP2 PE=1 SV=3	1294
sp|Q01518|CAP1_HUMAN	9.53	8.54	8.9	7.73	9.38	9.94	7.66	10.2	9.23	1.65e-05	0.000234	2.21	4.62	0.00055	0.0051	1.65	3.13	0.147	0.307	-0.623	-1.54	0.0263	0.194	-0.981	-1.97	0.000838	0.00507	1.58	2.98	2.8e-06	0.000112	2.5	5.65	632	C	0	195	CAP1	Adenylyl cyclase-associated protein 1 OS=Homo sapiens OX=9606 GN=CAP1 PE=1 SV=5	475
sp|Q6P1M0|S27A4_HUMAN	6.04	6.37	8.47	8.54	6.27	5.52	8.66	7.08	8.29	4.28e-06	7.9e-05	-3.02	-8.13	0.000179	0.00226	-2.27	-4.84	8.54e-05	0.0016	2.42	5.36	0.534	0.874	0.326	1.25	0.486	0.64	-0.366	-1.29	0.00525	0.0298	-1.58	-2.99	713	C	78	15	SLC27A4	Long-chain fatty acid transport protein 4 OS=Homo sapiens OX=9606 GN=SLC27A4 PE=1 SV=1	643
sp|P21291|CSRP1_HUMAN	10	10.3	7.91	5.81	6.8	9.55	6.66	8.96	7.15	2.46e-06	5.58e-05	3.74	13.4	0.121	0.243	0.991	1.99	0.00192	0.0161	-2.14	-4.4	0.688	0.923	0.251	1.19	0.439	0.597	0.485	1.4	0.000992	0.00866	2.3	4.93	4117	C	0	49	CSRP1	Cysteine and glycine-rich protein 1 OS=Homo sapiens OX=9606 GN=CSRP1 PE=1 SV=3	193
sp|P49753|ACOT2_HUMAN	5.84	6.11	8.68	5.88	5.27	6.4	8.95	6.71	5.39	0.374	0.51	0.519	1.43	0.301	0.459	-0.605	-1.52	4.21e-05	0.000962	2.84	7.17	0.645	0.923	0.267	1.2	1.78e-06	4.93e-05	-3.55	-11.7	0.000634	0.00612	-2.24	-4.72	326	C	0	43	ACOT2	Acyl-coenzyme A thioesterase 2, mitochondrial OS=Homo sapiens OX=9606 GN=ACOT2 PE=1 SV=6	483
tr|D6R956|D6R956_HUMAN	7.16	7.83	9.4	8.27	9.8	6.52	8.51	9.09	8.32	0.00117	0.00638	-1.76	-3.38	0.00379	0.0213	1.53	2.89	8.73e-05	0.00163	2.24	4.72	0.176	0.624	0.667	1.59	0.688	0.792	-0.195	-1.14	0.236	0.406	0.582	1.5	5167	C	0	81	UCHL1	Ubiquitin carboxyl-terminal hydrolase OS=Homo sapiens OX=9606 GN=UCHL1 PE=1 SV=1	241
sp|Q9UKU9|ANGL2_HUMAN	6.39	5.87	9.48	9.05	6.39	10.5	5.77	5.68	8.2	0.0674	0.147	1.43	2.69	0.00152	0.0111	-2.66	-6.3	0.000354	0.00453	3.08	8.47	0.492	0.849	-0.52	-1.43	0.00313	0.0136	2.44	5.42	0.912	0.948	-0.0834	-1.06	2383	C	65	69	ANGPTL2	Angiopoietin-related protein 2 OS=Homo sapiens OX=9606 GN=ANGPTL2 PE=1 SV=1	493
sp|P49327|FAS_HUMAN	7.74	7.89	9.67	8.97	9.52	8.19	9.02	9.23	9.64	0.017	0.0501	-0.781	-1.72	0.0861	0.191	0.546	1.46	1.29e-06	7.38e-05	1.93	3.81	0.626	0.914	0.151	1.11	0.053	0.125	0.62	1.54	0.488	0.65	0.215	1.16	513	C	0	1039	FASN	Fatty acid synthase OS=Homo sapiens OX=9606 GN=FASN PE=1 SV=3	2511
tr|J3KN16|J3KN16_HUMAN	6.86	5.34	7.73	7.76	7.79	7.21	6.89	5.68	7.51	0.144	0.257	-0.552	-1.47	0.938	0.957	0.0287	1.02	0.0259	0.0968	0.866	1.82	0.000324	0.00836	-1.52	-2.88	0.104	0.207	0.617	1.53	0.00287	0.0191	-1.21	-2.31	664	C	0	296	ECPAS	Proteasome adapter and scaffold protein ECM29 OS=Homo sapiens OX=9606 GN=ECPAS PE=1 SV=1	2017
sp|P00403|COX2_HUMAN	7.32	8.02	9.13	10.2	7.32	6.68	10.1	8.3	7.64	2.05e-06	5.05e-05	-3.48	-11.1	3.63e-05	0.000787	-2.84	-7.16	0.00377	0.0265	1.81	3.51	0.233	0.693	0.693	1.62	0.000249	0.00196	-2.42	-5.35	0.00468	0.0272	-1.76	-3.39	4581	C	60	0	MT-CO2	Cytochrome c oxidase subunit 2 OS=Homo sapiens OX=9606 GN=MT-CO2 PE=1 SV=1	227
sp|Q8NBN3|TM87A_HUMAN	5.47	5.67	5.12	5.37	7.76	5.03	5.13	5.5	6.2	0.377	0.513	-0.339	-1.27	1.27e-06	7.18e-05	2.39	5.24	0.369	0.552	-0.345	-1.27	0.602	0.904	0.199	1.15	0.00904	0.0315	1.07	2.1	0.338	0.511	0.369	1.29	381	C	0	20	TMEM87A	Transmembrane protein 87A OS=Homo sapiens OX=9606 GN=TMEM87A PE=1 SV=3	555
sp|Q7Z2W4|ZCCHV_HUMAN	5.92	6.21	6.98	7.38	8.34	5.42	6.13	6.26	7.4	6.14e-05	0.00065	-1.96	-3.88	0.0262	0.0834	0.961	1.95	0.0154	0.0692	1.06	2.08	0.488	0.844	0.286	1.22	0.00449	0.0181	1.27	2.41	0.755	0.851	0.128	1.09	1519	C	0	4	ZC3HAV1	Zinc finger CCCH-type antiviral protein 1 OS=Homo sapiens OX=9606 GN=ZC3HAV1 PE=1 SV=3	902
sp|P55265-4|DSRAD_HUMAN	5.38	5.56	6.37	7.17	4.9	4.95	8.77	5.73	5.5	0.000372	0.00264	-2.22	-4.67	0.000288	0.00322	-2.28	-4.84	0.0783	0.205	0.992	1.99	0.738	0.923	0.183	1.13	2.56e-06	6.26e-05	-3.27	-9.64	7.65e-06	0.000225	-3.04	-8.2	1274	C	0	127	ADAR	Isoform 4 of Double-stranded RNA-specific adenosine deaminase OS=Homo sapiens OX=9606 GN=ADAR	1269
sp|Q9UL54|TAOK2_HUMAN	4.24	4.34	3.78	4.34	6.05	3.98	3.77	4.28	3.95	0.204	0.333	-0.361	-1.28	1.82e-06	9.16e-05	1.71	3.28	0.104	0.247	-0.467	-1.38	0.718	0.923	0.101	1.07	0.521	0.668	0.18	1.13	0.0782	0.202	0.509	1.42	721	C	0	12	TAOK2	Serine/threonine-protein kinase TAO2 OS=Homo sapiens OX=9606 GN=TAOK2 PE=1 SV=2	1235
sp|P49748-3|ACADV_HUMAN	6.57	7.25	9.42	8.9	5.48	6.22	10.5	9.67	7.84	0.000285	0.00215	-2.69	-6.44	1.42e-05	0.000394	-3.43	-10.8	0.000148	0.00245	2.85	7.2	0.297	0.738	0.679	1.6	0.000292	0.00224	-2.68	-6.42	0.192	0.36	-0.854	-1.81	696	C	0	213	ACADVL	Isoform 3 of Very long-chain specific acyl-CoA dehydrogenase, mitochondrial OS=Homo sapiens OX=9606 GN=ACADVL	678
sp|P98172|EFNB1_HUMAN	6.91	7.5	5.82	5.62	7.03	7.69	6.13	7.36	6.69	3.82e-06	7.32e-05	2.06	4.18	0.000464	0.00446	1.41	2.66	0.00442	0.0295	-1.1	-2.14	0.109	0.48	0.583	1.5	0.123	0.233	0.56	1.47	0.00175	0.0129	1.23	2.34	350	C	18	0	EFNB1	Ephrin-B1 OS=Homo sapiens OX=9606 GN=EFNB1 PE=1 SV=1	346
sp|P15924|DESP_HUMAN_contaminant	3.51	9.67	4.04	2.83	4.59	4.38	3.13	7.54	4.81	0.128	0.235	1.55	2.93	0.0857	0.191	1.76	3.39	0.596	0.746	0.529	1.44	1.55e-06	0.000188	6.16	71.4	0.101	0.202	1.68	3.2	0.000146	0.00202	4.41	21.2	420	C	0	159	DSP	Desmoplakin OS=Homo sapiens GN=DSP PE=1 SV=3	2871
sp|P52735|VAV2_HUMAN	5.35	5.53	6.07	9.1	9.31	5.32	6.48	5.85	8.22	1.72e-06	4.5e-05	-3.78	-13.7	0.73	0.821	0.213	1.16	0.251	0.433	0.716	1.64	0.769	0.923	0.181	1.13	0.00844	0.0298	1.74	3.34	0.313	0.488	-0.626	-1.54	2416	C	0	122	VAV2	Guanine nucleotide exchange factor VAV2 OS=Homo sapiens OX=9606 GN=VAV2 PE=1 SV=2	878
sp|Q9Y450|HBS1L_HUMAN	5.14	5.3	7.13	5.97	7.23	4.76	6.35	5.79	6.45	0.0055	0.0208	-1.21	-2.32	0.0041	0.0224	1.26	2.4	4.01e-05	0.000934	1.99	3.96	0.695	0.923	0.159	1.12	0.815	0.876	0.0947	1.07	0.172	0.336	-0.562	-1.48	4314	C	0	55	HBS1L	HBS1-like protein OS=Homo sapiens OX=9606 GN=HBS1L PE=1 SV=1	684
sp|Q12765-2|SCRN1_HUMAN	6.76	7.3	8.54	9.54	8.88	6.42	8.41	7.16	8.01	5.48e-07	1.95e-05	-3.12	-8.69	0.17	0.308	-0.661	-1.58	0.00082	0.00831	1.78	3.43	0.258	0.72	0.541	1.46	0.398	0.557	-0.402	-1.32	0.0131	0.0583	-1.25	-2.38	1936	C	0	106	SCRN1	Isoform 2 of Secernin-1 OS=Homo sapiens OX=9606 GN=SCRN1	434
tr|Q5T4U5|Q5T4U5_HUMAN	7.4	8.1	9.52	8.85	6.68	6.77	9.73	7.85	8.26	0.000102	0.000965	-2.08	-4.21	6.1e-05	0.0011	-2.17	-4.49	7.79e-05	0.00151	2.12	4.35	0.134	0.538	0.698	1.62	0.00322	0.0139	-1.47	-2.76	0.000311	0.0036	-1.88	-3.68	230	C	0	108	ACADM	Acyl-Coenzyme A dehydrogenase, C-4 to C-12 straight chain, isoform CRA_a OS=Homo sapiens OX=9606 GN=ACADM PE=1 SV=1	454
sp|P13667|PDIA4_HUMAN	9.91	9.26	10.7	11.1	10.5	8.98	11.2	11.1	11	3.66e-07	1.45e-05	-2.12	-4.33	0.072	0.17	-0.581	-1.5	0.0195	0.0796	0.772	1.71	0.0451	0.27	-0.653	-1.57	0.424	0.583	-0.251	-1.19	0.67	0.788	-0.133	-1.1	207	C	650	0	PDIA4	Protein disulfide-isomerase A4 OS=Homo sapiens OX=9606 GN=PDIA4 PE=1 SV=2	645
sp|Q8NEM2|SHCBP_HUMAN	5.94	6.23	6.3	8.9	6.2	5.43	5.26	6.38	6.17	5.57e-08	3.2e-06	-3.47	-11.1	3.44e-06	0.000138	-2.7	-6.48	0.429	0.608	0.366	1.29	0.529	0.871	0.29	1.22	0.0562	0.13	0.91	1.88	0.0205	0.0816	1.12	2.18	1498	C	31	9	SHCBP1	SHC SH2 domain-binding protein 1 OS=Homo sapiens OX=9606 GN=SHCBP1 PE=1 SV=3	672
sp|Q562E7|WDR81_HUMAN	4.05	4.15	6.26	5	3.72	6.05	5.37	4.09	5.06	0.0228	0.063	1.05	2.07	0.00665	0.0316	-1.28	-2.44	2.87e-05	0.000727	2.21	4.64	0.811	0.923	0.105	1.08	0.488	0.641	-0.305	-1.24	0.00687	0.0365	-1.28	-2.43	3826	C	0	67	WDR81	WD repeat-containing protein 81 OS=Homo sapiens OX=9606 GN=WDR81 PE=1 SV=2	1941
sp|P13010|XRCC5_HUMAN	6.81	7.36	8.97	6.24	6.33	6.16	9.63	7.7	6.82	0.864	0.916	-0.0746	-1.05	0.835	0.89	0.0904	1.06	3.69e-05	0.000898	2.16	4.45	0.213	0.676	0.551	1.46	7.99e-07	2.93e-05	-2.81	-7	0.000147	0.00202	-1.93	-3.8	1500	C	112	29	XRCC5	X-ray repair cross-complementing protein 5 OS=Homo sapiens OX=9606 GN=XRCC5 PE=1 SV=3	732
sp|O75369|FLNB_HUMAN	9.81	9.87	8.17	8.13	8.17	9.8	7.66	8.19	7.88	2.91e-05	0.000364	1.67	3.18	0.915	0.943	0.0353	1.02	3.57e-05	0.000874	-1.64	-3.12	0.843	0.923	0.0653	1.05	0.498	0.649	0.225	1.17	0.117	0.266	0.531	1.44	283	C	0	589	FLNB	Filamin-B OS=Homo sapiens OX=9606 GN=FLNB PE=1 SV=2	2602
tr|A0A0U1RQW2|A0A0U1RQW2_HUMAN	7.67	8.35	9	9.43	7.35	7.1	10.4	8.18	7.76	4.97e-05	0.00055	-2.33	-5.02	0.00019	0.00232	-2.08	-4.23	0.00997	0.0512	1.33	2.51	0.163	0.594	0.684	1.61	1.05e-05	0.000177	-2.62	-6.13	9.94e-05	0.00149	-2.2	-4.6	1010	C	2	0	RBM39	RNA-binding protein 39 (Fragment) OS=Homo sapiens OX=9606 GN=RBM39 PE=1 SV=1	163
sp|P51884|LUM_HUMAN	6.94	7.53	5.84	5.65	7.07	7.36	6.16	7.01	6.38	1.25e-05	0.000187	1.7	3.25	0.000134	0.00188	1.41	2.66	0.00179	0.0152	-1.09	-2.14	0.0712	0.362	0.59	1.51	0.5	0.651	0.214	1.16	0.0124	0.056	0.845	1.8	4842	C	6	0	LUM	Lumican OS=Homo sapiens OX=9606 GN=LUM PE=1 SV=2	338
sp|P13646|K1C13_HUMAN_contaminant	7.24	10.9	7.09	5.65	8.54	8.36	6.41	8.57	8.75	0.000763	0.00455	2.71	6.54	0.000385	0.00395	2.9	7.46	0.841	0.904	-0.143	-1.1	2.67e-05	0.0015	3.63	12.4	0.00286	0.0127	2.34	5.06	0.00535	0.0302	2.16	4.46	292	C	0	5	KRT13	Keratin, type I cytoskeletal 13 OS=Homo sapiens GN=KRT13 PE=1 SV=4	458
sp|Q96I99-2|SUCB2_HUMAN	8.04	7.42	9.91	8.34	6.1	6.77	10.2	7.9	7.15	0.00952	0.0318	-1.57	-2.97	0.000472	0.00453	-2.25	-4.74	0.00262	0.0204	1.87	3.65	0.278	0.734	-0.619	-1.54	1.15e-05	0.000188	-3.05	-8.28	0.000359	0.004	-2.3	-4.94	2450	C	0	121	SUCLG2	Isoform 2 of Succinate--CoA ligase [GDP-forming] subunit beta, mitochondrial OS=Homo sapiens OX=9606 GN=SUCLG2	440
sp|P29353-6|SHC1_HUMAN	6.18	6.54	5.27	5	7.17	6.99	5.47	6.25	5.68	4.14e-06	7.8e-05	1.99	3.98	1.08e-06	6.46e-05	2.17	4.51	0.0129	0.0611	-0.911	-1.88	0.302	0.742	0.359	1.28	0.532	0.678	0.216	1.16	0.03	0.106	0.782	1.72	2237	C	0	19	SHC1	Isoform 6 of SHC-transforming protein 1 OS=Homo sapiens OX=9606 GN=SHC1	584
tr|F5H5P2|F5H5P2_HUMAN	5.77	6.02	5.74	4.95	5.21	5.29	8.21	5.81	5.33	0.364	0.5	0.343	1.27	0.486	0.63	0.262	1.2	0.939	0.965	-0.0289	-1.02	0.504	0.857	0.251	1.19	4.07e-08	2.86e-06	-2.88	-7.34	9.14e-07	5.38e-05	-2.39	-5.26	1628	C	0	17	NA	2-oxoisovalerate dehydrogenase subunit alpha OS=Homo sapiens OX=9606 PE=3 SV=1	479
sp|P07437|TBB5_HUMAN	13	11.7	13.3	13.5	12.4	12.4	12.8	11.9	13	0.000593	0.00379	-1.12	-2.17	0.000734	0.00631	-1.1	-2.14	0.415	0.595	0.236	1.18	0.000132	0.00456	-1.29	-2.44	0.513	0.662	0.189	1.14	0.00329	0.0207	-0.926	-1.9	146	C	13	400	TUBB	Tubulin beta chain OS=Homo sapiens OX=9606 GN=TUBB PE=1 SV=2	444
sp|Q96A25|T106A_HUMAN	7.81	9.4	6.3	6.24	6.63	8.09	6.72	7.42	6.9	0.000331	0.00242	1.85	3.6	0.391	0.544	0.388	1.31	0.00229	0.0186	-1.51	-2.85	0.00143	0.0251	1.6	3.02	0.693	0.795	0.178	1.13	0.126	0.279	0.705	1.63	5906	C	0	12	TMEM106A	Transmembrane protein 106A OS=Homo sapiens OX=9606 GN=TMEM106A PE=2 SV=1	262
sp|Q9Y6K5|OAS3_HUMAN	4.97	5.11	6.74	8.81	7.69	4.61	6.47	5.75	8.06	6.29e-07	2.16e-05	-4.2	-18.4	0.0917	0.2	-1.11	-2.16	0.0099	0.051	1.77	3.42	0.825	0.923	0.142	1.1	0.0187	0.0548	1.6	3.02	0.271	0.444	-0.715	-1.64	403	C	74	77	OAS3	2'-5'-oligoadenylate synthase 3 OS=Homo sapiens OX=9606 GN=OAS3 PE=1 SV=3	1087
sp|P02545|LMNA_HUMAN	9.63	9.71	10.7	7.94	6.23	10	11.3	10.1	6.92	0.0076	0.0265	2.08	4.23	0.0247	0.0797	-1.71	-3.28	0.16	0.326	1.04	2.05	0.916	0.94	0.0767	1.05	2.25e-06	5.72e-05	-4.37	-20.7	0.105	0.246	-1.21	-2.31	234	C	0	477	LMNA	Prelamin-A/C OS=Homo sapiens OX=9606 GN=LMNA PE=1 SV=1	664
sp|P22033|MUTA_HUMAN	5.11	5.27	6.8	5.85	4.67	4.73	7.61	5.14	5.27	0.0155	0.047	-1.12	-2.17	0.0108	0.0447	-1.18	-2.27	0.000579	0.00639	1.69	3.23	0.719	0.923	0.156	1.11	1.15e-05	0.000188	-2.35	-5.08	5.6e-06	0.000182	-2.47	-5.53	2579	C	33	0	MUT	Methylmalonyl-CoA mutase, mitochondrial OS=Homo sapiens OX=9606 GN=MUT PE=1 SV=4	750
tr|B8ZZD4|B8ZZD4_HUMAN	4.96	5.1	6.81	4.32	7.02	7.3	4.4	5.85	4.64	3.06e-06	6.21e-05	2.98	7.89	1.3e-05	0.000367	2.7	6.48	0.00102	0.0098	1.85	3.61	0.781	0.923	0.14	1.1	0.639	0.759	0.236	1.18	0.00761	0.0391	1.45	2.73	2676	C	0	32	TAX1BP1	Tax1-binding protein 1 OS=Homo sapiens OX=9606 GN=TAX1BP1 PE=1 SV=1	813
sp|P42167|LAP2B_HUMAN	6.43	6.87	6.81	5.18	5.75	5.83	8.89	6.51	5.91	0.109	0.209	0.646	1.56	0.156	0.291	0.568	1.48	0.339	0.522	0.379	1.3	0.269	0.725	0.439	1.36	5.38e-08	3.5e-06	-2.97	-7.84	2.15e-06	9.42e-05	-2.38	-5.2	2521	C	7	11	TMPO	Lamina-associated polypeptide 2, isoforms beta/gamma OS=Homo sapiens OX=9606 GN=TMPO PE=1 SV=2	454
sp|Q7RTP6|MICA3_HUMAN	4.27	3.43	5.71	6.3	3.03	3.05	3.31	3.36	3.73	2.12e-06	5.19e-05	-3.25	-9.51	1.87e-06	9.24e-05	-3.28	-9.68	0.0117	0.0575	1.44	2.72	0.125	0.516	-0.842	-1.79	0.43	0.587	0.426	1.34	0.923	0.955	0.0517	1.04	2348	C	8	33	MICAL3	[F-actin]-monooxygenase MICAL3 OS=Homo sapiens OX=9606 GN=MICAL3 PE=1 SV=2	2002
sp|Q9UKX5-2|ITA11_HUMAN	8.14	7.26	7.47	3.76	4.25	8.03	5.69	8.46	5.29	2.39e-06	5.56e-05	4.27	19.3	0.495	0.636	0.487	1.4	0.351	0.535	-0.668	-1.59	0.225	0.687	-0.875	-1.83	0.575	0.712	-0.399	-1.32	0.000584	0.00582	2.77	6.8	2172	C	0	124	ITGA11	Isoform 2 of Integrin alpha-11 OS=Homo sapiens OX=9606 GN=ITGA11	1189
sp|Q66K14|TBC9B_HUMAN	7.97	4.97	6.89	6.84	6.72	7.45	5.03	5.35	7.77	0.257	0.394	0.601	1.52	0.817	0.877	-0.121	-1.09	0.0462	0.144	-1.09	-2.13	4.78e-06	0.00044	-3.01	-8.04	1.84e-05	0.000268	2.73	6.65	0.543	0.695	0.319	1.25	322	C	0	121	TBC1D9B	TBC1 domain family member 9B OS=Homo sapiens OX=9606 GN=TBC1D9B PE=1 SV=3	1250
sp|P48681|NEST_HUMAN	7.84	8.47	8.82	9.61	8.95	7.31	10.3	9.12	9.14	5.35e-07	1.92e-05	-2.3	-4.91	0.0644	0.157	-0.665	-1.59	0.00839	0.0453	0.984	1.98	0.0791	0.387	0.629	1.55	0.00334	0.0143	-1.11	-2.17	0.00287	0.0191	-1.14	-2.2	753	C	645	0	NES	Nestin OS=Homo sapiens OX=9606 GN=NES PE=1 SV=2	1621
sp|Q92947|GCDH_HUMAN	5.99	6.3	6.24	6.45	5.4	5.48	7.78	6.05	5.52	0.00558	0.021	-0.966	-1.95	0.00307	0.0181	-1.04	-2.06	0.451	0.626	0.244	1.18	0.339	0.765	0.31	1.24	1.87e-07	9.93e-06	-2.27	-4.81	1.17e-05	0.000318	-1.74	-3.33	5696	C	0	22	GCDH	Glutaryl-CoA dehydrogenase, mitochondrial OS=Homo sapiens OX=9606 GN=GCDH PE=1 SV=1	438
sp|P00450|CERU_HUMAN	7.79	6.3	4.56	4.21	5.66	6.96	4.61	5.24	4.85	1.52e-05	0.000218	2.75	6.72	0.00939	0.0409	1.45	2.72	1.43e-06	8.05e-05	-3.23	-9.37	0.00769	0.0824	-1.49	-2.81	0.646	0.763	0.238	1.18	0.232	0.401	0.629	1.55	2117	C	1	24	CP	Ceruloplasmin OS=Homo sapiens OX=9606 GN=CP PE=1 SV=1	1065
sp|Q8TAA9|VANG1_HUMAN	5.62	5.85	4.88	6.14	8.68	5.17	4.98	5.66	7.15	0.0751	0.158	-0.971	-1.96	5.55e-05	0.00103	2.54	5.8	0.17	0.338	-0.739	-1.67	0.671	0.923	0.225	1.17	0.000342	0.00253	2.17	4.49	0.205	0.374	0.68	1.6	148	C	0	26	VANGL1	Vang-like protein 1 OS=Homo sapiens OX=9606 GN=VANGL1 PE=1 SV=1	524
sp|P50281|MMP14_HUMAN	7.48	8.37	10	8.91	10.1	10	10.7	9.62	9.03	0.00971	0.0322	1.13	2.2	0.00525	0.0268	1.24	2.36	1.55e-06	8.57e-05	2.53	5.79	0.0382	0.244	0.887	1.85	0.000326	0.00245	-1.69	-3.22	0.012	0.0545	-1.1	-2.14	3509	C	257	54	MMP14	Matrix metalloproteinase-14 OS=Homo sapiens OX=9606 GN=MMP14 PE=1 SV=3	582
sp|O94905|ERLN2_HUMAN	8.33	7.54	10.1	10.4	8.75	6.29	11	10.1	9.63	4.85e-07	1.81e-05	-4.07	-16.8	0.0135	0.052	-1.61	-3.05	0.00772	0.0429	1.75	3.37	0.205	0.668	-0.788	-1.73	0.0349	0.0908	-1.35	-2.55	0.15	0.31	-0.899	-1.86	2154	C	1	146	ERLIN2	Erlin-2 OS=Homo sapiens OX=9606 GN=ERLIN2 PE=1 SV=1	339
sp|P53618|COPB_HUMAN	9.35	5.61	9.45	9.02	6.94	9.2	8.35	7.71	8.65	0.768	0.84	0.184	1.14	0.00241	0.0153	-2.09	-4.24	0.877	0.927	0.097	1.07	2.48e-06	0.000268	-3.75	-13.4	0.636	0.756	0.296	1.23	0.307	0.481	-0.645	-1.56	2317	C	41	284	COPB1	Coatomer subunit beta OS=Homo sapiens OX=9606 GN=COPB1 PE=1 SV=3	953
sp|Q9BUJ2|HNRL1_HUMAN	4.88	5.02	6.01	5.43	4.45	4.53	8.01	4.92	5.39	0.0541	0.123	-0.902	-1.87	0.0366	0.106	-0.985	-1.98	0.0185	0.0769	1.12	2.18	0.767	0.923	0.134	1.1	4.05e-06	8.39e-05	-2.62	-6.14	2.92e-07	2.25e-05	-3.09	-8.53	1294	C	0	60	HNRNPUL1	Heterogeneous nuclear ribonucleoprotein U-like protein 1 OS=Homo sapiens OX=9606 GN=HNRNPUL1 PE=1 SV=2	856
sp|P07093-3|GDN_HUMAN	6.1	6.44	10.2	5.24	5.92	6.07	9.61	9.71	6.88	0.225	0.357	0.836	1.78	0.321	0.479	0.68	1.6	2.66e-06	0.000124	4.05	16.6	0.61	0.907	0.347	1.27	0.000436	0.0031	-2.72	-6.59	0.876	0.925	0.106	1.08	1480	C	0	101	SERPINE2	Isoform 3 of Glia-derived nexin OS=Homo sapiens OX=9606 GN=SERPINE2	409
sp|Q16706|MA2A1_HUMAN	5.36	4.56	6.75	5.7	6.76	8.17	8.08	4.49	4.74	0.000575	0.00372	2.47	5.52	0.102	0.217	1.06	2.09	0.0355	0.12	1.39	2.62	0.215	0.676	-0.795	-1.74	1.56e-05	0.00024	-3.34	-10.1	5.59e-06	0.000182	-3.59	-12	2188	C	113	0	MAN2A1	Alpha-mannosidase 2 OS=Homo sapiens OX=9606 GN=MAN2A1 PE=1 SV=2	1144
sp|Q9H8M5|CNNM2_HUMAN	4.75	4.86	4.2	4.78	4.31	6.19	4.21	4.77	4.43	1.24e-05	0.000186	1.4	2.65	0.0786	0.181	-0.474	-1.39	0.0465	0.145	-0.542	-1.46	0.653	0.923	0.118	1.09	0.4	0.559	0.222	1.17	0.0399	0.13	0.561	1.48	4797	C	0	9	CNNM2	Metal transporter CNNM2 OS=Homo sapiens OX=9606 GN=CNNM2 PE=1 SV=2	875
tr|E7EUW2|E7EUW2_HUMAN	4.69	4.81	4.16	4.93	6.79	4.34	4.17	4.72	5.34	0.102	0.198	-0.593	-1.51	1.54e-05	0.000412	1.87	3.64	0.144	0.304	-0.526	-1.44	0.726	0.923	0.124	1.09	0.00259	0.0117	1.17	2.25	0.125	0.278	0.553	1.47	131	C	0	30	ADGRL3	Adhesion G protein-coupled receptor L3 OS=Homo sapiens OX=9606 GN=ADGRL3 PE=1 SV=1	1580
tr|C9JG63|C9JG63_HUMAN	5.91	6.19	5.1	5.07	7.05	7.06	5.23	5.95	5.45	1.75e-06	4.55e-05	1.98	3.96	1.82e-06	9.16e-05	1.98	3.94	0.018	0.0762	-0.81	-1.75	0.381	0.789	0.285	1.22	0.5	0.651	0.219	1.16	0.0331	0.114	0.722	1.65	3701	C	0	8	SPRED2	Sprouty-related, EVH1 domain-containing protein 2 (Fragment) OS=Homo sapiens OX=9606 GN=SPRED2 PE=1 SV=8	432
tr|A0A1B0GUA8|A0A1B0GUA8_HUMAN	3.88	3.97	4.55	5.19	3.59	5.2	4.75	3.91	3.66	0.971	0.983	0.01	1.01	4.84e-06	0.000177	-1.6	-3.04	0.0222	0.0869	0.674	1.6	0.736	0.923	0.0941	1.07	0.000571	0.00377	-1.09	-2.13	0.00567	0.0315	-0.836	-1.79	2112	C	0	33	KIF13A	Kinesin-like protein KIF13A OS=Homo sapiens OX=9606 GN=KIF13A PE=1 SV=1	1845
sp|Q9NR30|DDX21_HUMAN	5.53	5.74	5.84	6.77	5.01	5.09	6.84	5.56	5.12	2.35e-05	0.000314	-1.68	-3.2	1.24e-05	0.000357	-1.76	-3.39	0.338	0.522	0.317	1.25	0.52	0.864	0.211	1.16	1.64e-05	0.00025	-1.73	-3.31	0.000569	0.00572	-1.28	-2.43	218	C	2	64	DDX21	Nucleolar RNA helicase 2 OS=Homo sapiens OX=9606 GN=DDX21 PE=1 SV=5	783
sp|P02751|FINC_HUMAN	6.26	8.07	5.16	2.92	5.42	8.15	7.27	5.43	3.95	1.26e-06	3.61e-05	5.23	37.5	0.00557	0.0278	2.51	5.68	0.195	0.368	-1.1	-2.14	0.0378	0.242	1.81	3.51	0.000473	0.00329	-3.32	-9.98	0.0345	0.117	-1.85	-3.6	1894	C	0	218	FN1	Fibronectin OS=Homo sapiens OX=9606 GN=FN1 PE=1 SV=4	2386
sp|Q6T4R5|NHS_HUMAN	4.44	4.55	3.95	3.53	5.06	5.35	3.96	4.47	4.13	1.8e-07	8.15e-06	1.82	3.54	2.94e-06	0.000123	1.53	2.89	0.0657	0.182	-0.492	-1.41	0.678	0.923	0.108	1.08	0.51	0.658	0.171	1.13	0.0598	0.171	0.504	1.42	5425	C	0	7	NHS	Nance-Horan syndrome protein OS=Homo sapiens OX=9606 GN=NHS PE=1 SV=2	1651
sp|P49792|RBP2_HUMAN	3.55	3.63	5.36	4.63	3.26	3.63	6.77	4.51	3.37	0.0636	0.14	-0.996	-1.99	0.0136	0.0523	-1.36	-2.57	0.00165	0.0143	1.81	3.51	0.877	0.927	0.0802	1.06	6.16e-07	2.45e-05	-3.4	-10.6	0.000181	0.00234	-2.25	-4.77	2585	C	65	40	RANBP2	E3 SUMO-protein ligase RanBP2 OS=Homo sapiens OX=9606 GN=RANBP2 PE=1 SV=2	3224
sp|P36551|HEM6_HUMAN	7.02	7.01	6.61	8.89	6.13	5.91	8.69	6.61	7.35	1.56e-06	4.27e-05	-2.98	-7.91	4.96e-06	0.000178	-2.76	-6.79	0.4	0.582	-0.409	-1.33	0.98	0.986	-0.0123	-1.01	0.00946	0.0328	-1.34	-2.54	0.000205	0.00258	-2.07	-4.21	746	C	42	43	CPOX	Oxygen-dependent coproporphyrinogen-III oxidase, mitochondrial OS=Homo sapiens OX=9606 GN=CPOX PE=1 SV=3	454
sp|Q15075|EEA1_HUMAN	5.27	4.56	7.48	3.55	4.05	7.18	6.6	5.03	4.87	7.13e-06	0.000117	3.63	12.4	0.445	0.593	0.5	1.41	0.00209	0.0172	2.21	4.63	0.278	0.734	-0.714	-1.64	0.0124	0.0403	-1.74	-3.33	0.0224	0.0866	-1.57	-2.96	182	C	87	0	EEA1	Early endosome antigen 1 OS=Homo sapiens OX=9606 GN=EEA1 PE=1 SV=2	1411
sp|Q9Y639|NPTN_HUMAN	8.16	9.53	7.04	9.22	9.03	8.35	6.82	7.53	10.6	0.149	0.264	-0.873	-1.83	0.737	0.826	-0.199	-1.15	0.0668	0.184	-1.12	-2.18	0.0272	0.198	1.37	2.59	8.11e-07	2.94e-05	3.82	14.1	0.24	0.409	0.706	1.63	4893	C	0	114	NPTN	Neuroplastin OS=Homo sapiens OX=9606 GN=NPTN PE=1 SV=2	398
sp|P11387|TOP1_HUMAN	6.04	6.36	6.77	7.01	8.47	6.37	8.2	6.09	5.55	0.154	0.27	-0.639	-1.56	0.0026	0.0162	1.45	2.74	0.105	0.248	0.732	1.66	0.466	0.833	0.322	1.25	2.3e-06	5.81e-05	-2.65	-6.26	5.5e-05	0.000964	-2.11	-4.31	380	C	62	62	TOP1	DNA topoisomerase 1 OS=Homo sapiens OX=9606 GN=TOP1 PE=1 SV=2	765
sp|P23246|SFPQ_HUMAN	6.72	5.25	7.72	4.73	4.65	5.31	9.36	7.04	4.76	0.376	0.511	0.575	1.49	0.894	0.927	-0.0859	-1.06	0.128	0.281	1	2.01	0.0302	0.21	-1.47	-2.76	1.47e-07	8.28e-06	-4.6	-24.3	0.00126	0.0103	-2.32	-4.98	175	C	7	95	SFPQ	Splicing factor, proline- and glutamine-rich OS=Homo sapiens OX=9606 GN=SFPQ PE=1 SV=2	707
sp|Q08379|GOGA2_HUMAN	4.54	4.65	4.86	4.6	4.13	4.2	7.19	4.57	4.23	0.325	0.463	-0.4	-1.32	0.248	0.402	-0.472	-1.39	0.427	0.606	0.322	1.25	0.786	0.923	0.109	1.08	9.23e-08	5.62e-06	-2.96	-7.76	6.94e-07	4.36e-05	-2.62	-6.15	714	C	0	26	GOLGA2	Golgin subfamily A member 2 OS=Homo sapiens OX=9606 GN=GOLGA2 PE=1 SV=3	1002
sp|P56199|ITA1_HUMAN	5.43	4.83	6.72	3.8	6.81	7.42	5.57	7.5	6.37	1.37e-06	3.89e-05	3.62	12.3	1.99e-05	0.000491	3.02	8.09	0.0347	0.118	1.29	2.44	0.303	0.743	-0.605	-1.52	0.175	0.302	0.804	1.75	0.00247	0.0172	1.94	3.83	1538	C	92	0	ITGA1	Integrin alpha-1 OS=Homo sapiens OX=9606 GN=ITGA1 PE=1 SV=2	1179
sp|P20020-1|AT2B1_HUMAN	8.97	9.93	9.15	9.17	9.91	9.58	7.64	9.49	9.75	0.211	0.341	0.409	1.33	0.0295	0.0911	0.736	1.67	0.574	0.729	0.181	1.13	0.00558	0.0658	0.966	1.95	6.08e-07	2.45e-05	2.11	4.32	4.59e-06	0.000159	1.85	3.61	335	C	0	507	ATP2B1	Isoform D of Plasma membrane calcium-transporting ATPase 1 OS=Homo sapiens OX=9606 GN=ATP2B1	1258
tr|J3KTL2|J3KTL2_HUMAN	7.27	7.96	10.5	9.84	6.8	7.74	9.96	9.33	7.74	0.00246	0.0114	-2.1	-4.28	5.18e-05	0.000986	-3.03	-8.19	2.47e-05	0.000664	3.21	9.27	0.28	0.734	0.687	1.61	0.00151	0.00788	-2.22	-4.65	0.316	0.491	-0.636	-1.55	1825	C	0	122	SRSF1	Serine/arginine-rich-splicing factor 1 OS=Homo sapiens OX=9606 GN=SRSF1 PE=1 SV=1	253
sp|Q8TEQ8|PIGO_HUMAN	4.72	4.84	4.48	6.42	4.28	4.36	6.04	4.74	6.13	4.24e-06	7.87e-05	-2.06	-4.16	2.44e-06	0.000106	-2.14	-4.39	0.505	0.673	-0.238	-1.18	0.736	0.923	0.12	1.09	0.799	0.867	0.0903	1.06	0.00112	0.00953	-1.29	-2.45	519	C	2	30	PIGO	GPI ethanolamine phosphate transferase 3 OS=Homo sapiens OX=9606 GN=PIGO PE=1 SV=3	1089
tr|A0A0C4DG49|A0A0C4DG49_HUMAN	5.91	6.2	7.98	7.63	7.11	5.41	6.01	8.39	7.79	0.000138	0.00122	-2.22	-4.66	0.295	0.453	-0.528	-1.44	0.000299	0.00401	2.07	4.21	0.568	0.89	0.286	1.22	0.00137	0.00735	1.78	3.43	5.99e-05	0.00102	2.38	5.2	4434	C	0	48	PVR	Poliovirus receptor OS=Homo sapiens OX=9606 GN=PVR PE=1 SV=1	417
sp|O75110|ATP9A_HUMAN	4.89	5.02	6.01	5.45	7.1	4.53	6.11	4.92	7.02	0.0458	0.108	-0.912	-1.88	0.000782	0.00663	1.66	3.16	0.0156	0.0695	1.13	2.18	0.761	0.923	0.133	1.1	0.0445	0.108	0.918	1.89	0.0113	0.0525	-1.19	-2.28	4855	C	43	15	ATP9A	Probable phospholipid-transporting ATPase IIA OS=Homo sapiens OX=9606 GN=ATP9A PE=1 SV=3	1047
sp|Q8IX04|UEVLD_HUMAN	5.76	6.02	6.45	5.3	7.58	5.29	5.11	5.81	5.33	0.976	0.985	-0.0103	-1.01	5.68e-07	4.66e-05	2.28	4.86	0.0579	0.168	0.681	1.6	0.471	0.834	0.251	1.19	0.527	0.674	0.22	1.16	0.051	0.153	0.702	1.63	5492	C	0	16	UEVLD	Ubiquitin-conjugating enzyme E2 variant 3 OS=Homo sapiens OX=9606 GN=UEVLD PE=1 SV=2	471
sp|P53990-5|IST1_HUMAN	6.15	8.34	5.64	5.28	9	8.28	5.44	6.75	6.74	5.73e-05	0.000618	3	8.01	3.02e-06	0.000123	3.72	13.1	0.419	0.598	-0.51	-1.42	0.00161	0.0274	2.2	4.59	0.0456	0.111	1.31	2.47	0.044	0.14	1.32	2.49	3010	C	0	46	IST1	Isoform 5 of IST1 homolog OS=Homo sapiens OX=9606 GN=IST1	379
sp|P20936|RASA1_HUMAN	9.25	9.33	7.58	6.48	7.74	9.72	5.25	7.02	7.36	2.84e-06	5.96e-05	3.24	9.48	0.0275	0.0864	1.26	2.4	0.00472	0.0304	-1.68	-3.19	0.893	0.93	0.0736	1.05	0.00064	0.00409	2.11	4.31	0.00308	0.0199	1.77	3.41	1617	C	0	201	RASA1	Ras GTPase-activating protein 1 OS=Homo sapiens OX=9606 GN=RASA1 PE=1 SV=1	1047
tr|B4DR61|B4DR61_HUMAN	8.75	6.01	6.11	6.52	5.68	5.28	9.36	8.76	5.89	0.0524	0.12	-1.24	-2.36	0.182	0.322	-0.835	-1.78	0.000214	0.00318	-2.63	-6.2	0.000136	0.00458	-2.74	-6.68	6.04e-06	0.000115	-3.47	-11.1	0.329	0.502	-0.606	-1.52	600	C	0	78	SEC61A1	cDNA FLJ59739, highly similar to Protein transport protein Sec61 subunit alpha isoform 1 OS=Homo sapiens OX=9606 GN=SEC61A1 PE=1 SV=1	482
sp|Q5JPE7|NOMO2_HUMAN	5.89	4.94	8.66	8.36	5.43	5.14	8.52	8.23	8.3	3.61e-05	0.000433	-3.22	-9.29	0.000114	0.00171	-2.93	-7.62	0.000222	0.00323	2.77	6.8	0.149	0.569	-0.954	-1.94	0.73	0.821	-0.224	-1.17	0.651	0.773	-0.294	-1.23	2028	C	0	195	NOMO2	Nodal modulator 2 OS=Homo sapiens OX=9606 GN=NOMO2 PE=1 SV=1	1267
sp|Q9UDY8|MALT1_HUMAN	5.29	5.46	8.34	6.38	5.59	4.88	6.62	5.33	7.6	0.00974	0.0323	-1.49	-2.82	0.152	0.286	-0.788	-1.73	6.01e-06	0.000218	3.05	8.28	0.75	0.923	0.172	1.13	0.0783	0.167	0.98	1.97	0.0234	0.0893	-1.29	-2.44	1198	C	0	67	MALT1	Mucosa-associated lymphoid tissue lymphoma translocation protein 1 OS=Homo sapiens OX=9606 GN=MALT1 PE=1 SV=1	824
sp|P08621|RU17_HUMAN	5.89	6.18	7.2	6.08	5.78	7.98	8.7	6.79	5.44	0.00126	0.00671	1.9	3.74	0.566	0.7	-0.305	-1.23	0.0195	0.0796	1.31	2.47	0.592	0.902	0.284	1.22	1.58e-06	4.55e-05	-3.26	-9.61	0.00123	0.0102	-1.91	-3.75	2436	C	0	58	SNRNP70	U1 small nuclear ribonucleoprotein 70 kDa OS=Homo sapiens OX=9606 GN=SNRNP70 PE=1 SV=2	437
sp|Q14573|ITPR3_HUMAN	3.56	3.64	3.92	6.64	3.29	3.31	5.05	4.11	5.83	1.05e-06	3.11e-05	-3.33	-10	9.34e-07	6.07e-05	-3.35	-10.2	0.5	0.668	0.355	1.28	0.88	0.927	0.0789	1.06	0.145	0.265	0.781	1.72	0.0811	0.207	-0.943	-1.92	1271	C	77	0	ITPR3	Inositol 1,4,5-trisphosphate receptor type 3 OS=Homo sapiens OX=9606 GN=ITPR3 PE=1 SV=2	2671
sp|Q13885|TBB2A_HUMAN	12.6	11.5	12.6	12.8	11.9	11.8	12.4	11.8	12.3	0.000116	0.00106	-1.04	-2.05	0.000311	0.00342	-0.949	-1.93	0.823	0.896	0.0514	1.04	5.73e-05	0.00249	-1.1	-2.14	0.913	0.941	-0.025	-1.02	0.0169	0.0703	-0.581	-1.5	146	C	29	0	TUBB2A	Tubulin beta-2A chain OS=Homo sapiens OX=9606 GN=TUBB2A PE=1 SV=1	445
sp|Q13683-7|ITA7_HUMAN	4.35	4.46	6.53	4.43	5.6	8.01	5.11	5.05	4.06	1.03e-06	3.09e-05	3.58	12	0.0459	0.124	1.17	2.26	0.000632	0.00679	2.18	4.54	0.842	0.923	0.112	1.08	0.0699	0.153	-1.06	-2.08	0.913	0.948	-0.0618	-1.04	375	C	0	6	ITGA7	Isoform Alpha-7X2B of Integrin alpha-7 OS=Homo sapiens OX=9606 GN=ITGA7	1137
sp|P02649|APOE_HUMAN	7.47	9.17	10.1	9.48	8.7	6.37	9.84	8.92	8.46	5.22e-06	9.12e-05	-3.11	-8.64	0.159	0.294	-0.784	-1.72	6.33e-05	0.0013	2.59	6.01	0.00419	0.0523	1.7	3.25	0.0173	0.0518	-1.37	-2.59	0.103	0.244	-0.913	-1.88	210	C	32	75	APOE	Apolipoprotein E OS=Homo sapiens OX=9606 GN=APOE PE=1 SV=1	317
sp|Q15067-2|ACOX1_HUMAN	5.54	5.75	5.09	7.11	5.02	5.1	8.25	5.57	5.94	0.000222	0.0018	-2.01	-4.03	0.00014	0.00194	-2.1	-4.27	0.349	0.533	-0.445	-1.36	0.65	0.923	0.214	1.16	4.4e-05	0.000499	-2.3	-4.94	5.8e-06	0.000184	-2.67	-6.37	2507	C	0	52	ACOX1	Isoform 2 of Peroxisomal acyl-coenzyme A oxidase 1 OS=Homo sapiens OX=9606 GN=ACOX1	660
tr|A0A024R571|A0A024R571_HUMAN	10.9	11.4	10.7	11	11.7	11.9	8.42	10.1	10.6	0.0138	0.0427	0.83	1.78	0.0377	0.108	0.687	1.61	0.572	0.727	-0.179	-1.13	0.103	0.463	0.53	1.44	3.01e-07	1.4e-05	2.17	4.49	1.34e-05	0.000344	1.69	3.23	308	C	0	691	EHD1	EH domain-containing protein 1 OS=Homo sapiens OX=9606 GN=EHD1 PE=1 SV=1	548
sp|Q15417|CNN3_HUMAN	8.65	6.82	7.06	5.48	5.72	8.47	9.03	6.47	5.88	7.02e-05	0.000714	2.99	7.95	0.706	0.805	0.24	1.18	0.0181	0.0762	-1.59	-3.01	0.0074	0.0815	-1.83	-3.56	3.69e-05	0.000437	-3.15	-8.86	0.000416	0.00444	-2.56	-5.89	730	C	0	55	CNN3	Calponin-3 OS=Homo sapiens OX=9606 GN=CNN3 PE=1 SV=1	329
sp|P50416|CPT1A_HUMAN	5.55	5.76	6.65	8.21	5.02	5.11	7.01	5.58	7.3	3.21e-06	6.43e-05	-3.1	-8.59	2.16e-06	9.92e-05	-3.18	-9.09	0.044	0.14	1.1	2.15	0.682	0.923	0.216	1.16	0.587	0.721	0.286	1.22	0.0109	0.0514	-1.43	-2.7	67	C	0	60	CPT1A	Carnitine O-palmitoyltransferase 1, liver isoform OS=Homo sapiens OX=9606 GN=CPT1A PE=1 SV=2	773
tr|H3BLU2|H3BLU2_HUMAN	7.66	8.34	9.13	8.68	10.3	7.09	9.09	9.5	9.72	0.00123	0.00665	-1.59	-3.01	0.00136	0.0101	1.57	2.97	0.00239	0.0192	1.47	2.78	0.13	0.529	0.682	1.6	0.159	0.284	0.633	1.55	0.359	0.531	0.408	1.33	160	C	0	124	LSAMP	Limbic system-associated membrane protein (Fragment) OS=Homo sapiens OX=9606 GN=LSAMP PE=1 SV=1	345
sp|Q9HB40|RISC_HUMAN	8.56	6.05	5.01	5.32	5.23	6.76	5.43	5.84	5.89	0.00818	0.028	1.44	2.71	0.856	0.903	-0.092	-1.07	1.98e-07	1.78e-05	-3.55	-11.7	3.59e-05	0.00183	-2.51	-5.7	0.368	0.528	0.459	1.37	0.418	0.587	0.412	1.33	2205	C	0	22	SCPEP1	Retinoid-inducible serine carboxypeptidase OS=Homo sapiens OX=9606 GN=SCPEP1 PE=1 SV=1	452
sp|P68371|TBB4B_HUMAN	12.9	11.6	13	13.1	12.2	12.1	12.6	11.8	12.8	0.00125	0.0067	-1	-2	0.00261	0.0162	-0.919	-1.89	0.856	0.913	0.0503	1.04	3.92e-05	0.00194	-1.37	-2.58	0.372	0.533	0.25	1.19	0.009	0.0438	-0.779	-1.72	146	C	8	877	TUBB4B	Tubulin beta-4B chain OS=Homo sapiens OX=9606 GN=TUBB4B PE=1 SV=1	445
tr|H0YKJ4|H0YKJ4_HUMAN	10.8	10.2	7.45	6.68	7.77	10.3	7.75	8.44	6.83	1.14e-05	0.000176	3.65	12.5	0.113	0.231	1.1	2.14	3.87e-05	0.000914	-3.33	-10.1	0.408	0.802	-0.561	-1.48	0.178	0.306	-0.926	-1.9	0.312	0.486	0.69	1.61	29	C	0	15	TPM1	Tropomyosin 1 (Alpha), isoform CRA_b OS=Homo sapiens OX=9606 GN=TPM1 PE=1 SV=2	248
sp|Q15021|CND1_HUMAN	4.86	4.99	7.22	8.49	6.79	5.19	6.94	5.73	7.27	3.69e-06	7.13e-05	-3.3	-9.86	0.0055	0.0276	-1.7	-3.25	0.000278	0.00382	2.36	5.14	0.819	0.923	0.13	1.09	0.562	0.702	0.329	1.26	0.0407	0.132	-1.21	-2.31	585	C	51	117	NCAPD2	Condensin complex subunit 1 OS=Homo sapiens OX=9606 GN=NCAPD2 PE=1 SV=3	1401
sp|Q00534|CDK6_HUMAN	7	9.15	7.59	10.2	9.88	6.34	7.61	7.06	8.97	3.13e-06	6.31e-05	-3.82	-14.1	0.666	0.78	-0.28	-1.21	0.36	0.543	0.597	1.51	0.00249	0.036	2.15	4.44	0.0432	0.106	1.36	2.57	0.401	0.572	-0.547	-1.46	379	C	67	0	CDK6	Cyclin-dependent kinase 6 OS=Homo sapiens OX=9606 GN=CDK6 PE=1 SV=1	326
sp|Q99961|SH3G1_HUMAN	6.12	6.46	8.51	7.38	8.45	8.66	6.21	9.45	8.27	0.0266	0.0714	1.28	2.43	0.059	0.147	1.08	2.11	0.000174	0.00268	2.4	5.27	0.529	0.871	0.347	1.27	0.000838	0.00507	2.07	4.19	3.19e-06	0.000121	3.25	9.49	1227	C	0	113	SH3GL1	Endophilin-A2 OS=Homo sapiens OX=9606 GN=SH3GL1 PE=1 SV=1	368
tr|C9J6P4|C9J6P4_HUMAN	5.73	5.97	6.8	7.53	8.11	5.26	6.18	6.07	7.23	1.66e-05	0.000234	-2.28	-4.85	0.188	0.329	0.581	1.5	0.0198	0.0801	1.07	2.1	0.584	0.897	0.238	1.18	0.0215	0.0615	1.05	2.07	0.811	0.886	-0.103	-1.07	1519	C	0	112	ZC3HAV1	Zinc finger CCCH-type antiviral protein 1 OS=Homo sapiens OX=9606 GN=ZC3HAV1 PE=1 SV=1	1024
sp|Q8IUE6|H2A2B_HUMAN	8.47	8.55	7.09	9.35	8.56	7.48	11.6	8.51	8.54	0.00183	0.00887	-1.88	-3.68	0.153	0.287	-0.795	-1.73	0.0166	0.0718	-1.38	-2.61	0.888	0.929	0.0767	1.05	6.05e-06	0.000115	-3.08	-8.44	5.29e-06	0.000177	-3.1	-8.6	703	C	2	155	HIST2H2AB	Histone H2A type 2-B OS=Homo sapiens OX=9606 GN=HIST2H2AB PE=1 SV=3	130
sp|P22626|ROA2_HUMAN	10.2	10.2	10.2	10.3	9.85	10.4	12.3	10.8	9.82	0.645	0.741	0.147	1.11	0.215	0.364	-0.401	-1.32	0.935	0.964	-0.026	-1.02	0.979	0.986	-0.00827	-1.01	3.66e-08	2.71e-06	-2.46	-5.51	6.68e-05	0.00111	-1.51	-2.84	2691	C	0	719	HNRNPA2B1	Heterogeneous nuclear ribonucleoproteins A2/B1 OS=Homo sapiens OX=9606 GN=HNRNPA2B1 PE=1 SV=2	353
sp|Q8NG11|TSN14_HUMAN	6.69	7.21	5.64	7.61	9.42	6.06	5.9	6.77	6.72	0.00325	0.0139	-1.55	-2.93	0.00084	0.00696	1.81	3.5	0.0361	0.121	-1.06	-2.08	0.285	0.735	0.521	1.44	0.101	0.202	0.813	1.76	0.0828	0.209	0.862	1.82	1890	C	0	22	TSPAN14	Tetraspanin-14 OS=Homo sapiens OX=9606 GN=TSPAN14 PE=1 SV=1	270
sp|Q5SRE5|NU188_HUMAN	4.52	4.63	4.72	5.83	4.11	4.52	6.46	4.55	4.21	0.00181	0.0088	-1.31	-2.47	0.000107	0.00164	-1.72	-3.29	0.595	0.746	0.202	1.15	0.777	0.923	0.107	1.08	2.93e-06	6.65e-05	-2.24	-4.74	2.87e-05	0.00057	-1.91	-3.76	2506	C	0	51	NUP188	Nucleoporin NUP188 homolog OS=Homo sapiens OX=9606 GN=NUP188 PE=1 SV=1	1749
tr|A6NEM2|A6NEM2_HUMAN	3.35	3.43	4.39	3.03	3.05	6.26	4.54	3.37	3.72	1.09e-06	3.21e-05	3.23	9.36	0.977	0.984	0.0148	1.01	0.0492	0.15	1.04	2.06	0.871	0.924	0.083	1.06	0.119	0.228	-0.816	-1.76	0.029	0.104	-1.17	-2.25	3288	C	0	37	HCFC1	Host cell factor 1 OS=Homo sapiens OX=9606 GN=HCFC1 PE=1 SV=2	2080
sp|P10586|PTPRF_HUMAN	3.52	3.6	3.22	4.37	6.78	3.26	3.15	3.52	3.87	0.023	0.0633	-1.11	-2.16	1.87e-05	0.00047	2.41	5.33	0.51	0.676	-0.306	-1.24	0.871	0.924	0.0754	1.05	0.126	0.239	0.724	1.65	0.421	0.591	0.374	1.3	87	C	0	22	PTPRF	Receptor-type tyrosine-protein phosphatase F OS=Homo sapiens OX=9606 GN=PTPRF PE=1 SV=2	1907
tr|B3KY94|B3KY94_HUMAN	8.77	7.53	7.54	7.57	6.18	6.28	9.97	7.53	6.93	0.0126	0.0397	-1.28	-2.44	0.00745	0.0341	-1.39	-2.62	0.0162	0.0709	-1.23	-2.35	0.0156	0.134	-1.24	-2.36	1.16e-06	3.65e-05	-3.04	-8.24	2.76e-05	0.000565	-2.45	-5.45	3675	C	0	48	CDIPT	CDP-diacylglycerol--inositol 3-phosphatidyltransferase OS=Homo sapiens OX=9606 GN=CDIPT PE=1 SV=1	237
tr|M0R2N5|M0R2N5_HUMAN	8.59	7.56	9.89	10.2	6.78	8.03	9.96	8.66	9.68	0.000447	0.00305	-2.22	-4.66	1.37e-06	7.62e-05	-3.46	-11	0.0267	0.0985	1.29	2.45	0.0726	0.365	-1.03	-2.04	0.607	0.735	-0.286	-1.22	0.0258	0.0942	-1.3	-2.47	3932	C	0	137	TECR	Very-long-chain enoyl-CoA reductase OS=Homo sapiens OX=9606 GN=TECR PE=1 SV=1	346
sp|Q92882|OSTF1_HUMAN	8.9	9.78	7.24	6.16	6.8	9.6	6.31	7.14	7.07	2.54e-06	5.58e-05	3.43	10.8	0.272	0.429	0.637	1.56	0.00713	0.0405	-1.66	-3.16	0.134	0.538	0.878	1.84	0.192	0.322	0.761	1.69	0.157	0.319	0.827	1.77	1234	C	32	0	OSTF1	Osteoclast-stimulating factor 1 OS=Homo sapiens OX=9606 GN=OSTF1 PE=1 SV=2	214
sp|P61604|CH10_HUMAN	11.2	11	12	11.7	10.2	11	12.5	12.5	10.6	0.0459	0.108	-0.752	-1.68	0.000248	0.00282	-1.53	-2.88	0.0344	0.117	0.8	1.74	0.557	0.884	-0.213	-1.16	1.79e-05	0.000264	-1.89	-3.71	0.963	0.98	0.0166	1.01	3797	C	0	245	HSPE1	10 kDa heat shock protein, mitochondrial OS=Homo sapiens OX=9606 GN=HSPE1 PE=1 SV=2	102
sp|P47712|PA24A_HUMAN	7.73	6.02	4.99	4.66	5.51	7.57	5.11	5.82	5.33	6.83e-06	0.000114	2.91	7.54	0.11	0.227	0.853	1.81	1.64e-05	0.000495	-2.74	-6.67	0.00276	0.0388	-1.71	-3.27	0.674	0.783	0.219	1.16	0.185	0.35	0.701	1.63	1278	C	43	0	PLA2G4A	Cytosolic phospholipase A2 OS=Homo sapiens OX=9606 GN=PLA2G4A PE=1 SV=2	749
sp|Q9NUJ1|ABHDA_HUMAN	6.77	7.93	6.71	8.27	6.02	6.13	9.22	6.84	6.67	0.000264	0.00202	-2.14	-4.41	0.000155	0.00205	-2.24	-4.74	0.897	0.941	-0.0657	-1.05	0.0305	0.211	1.16	2.23	3.27e-05	0.000401	-2.55	-5.85	7.94e-05	0.00127	-2.38	-5.19	288	C	0	41	ABHD10	Mycophenolic acid acyl-glucuronide esterase, mitochondrial OS=Homo sapiens OX=9606 GN=ABHD10 PE=1 SV=1	306
sp|Q9BYI3|HYCCI_HUMAN	5.55	5.77	5.61	6.75	8.54	8.17	5.21	5.59	7.85	0.00261	0.0119	1.43	2.69	0.000298	0.00329	1.79	3.47	0.889	0.935	0.0602	1.04	0.619	0.91	0.215	1.16	1.89e-06	5.12e-05	2.64	6.22	0.383	0.554	0.379	1.3	963	C	0	56	FAM126A	Hyccin OS=Homo sapiens OX=9606 GN=FAM126A PE=1 SV=2	521
sp|Q9Y5L3|ENTP2_HUMAN	6.59	7.08	5.56	7.69	8.32	5.96	5.81	7	6.95	0.000208	0.0017	-1.72	-3.3	0.125	0.249	0.631	1.55	0.0155	0.0693	-1.03	-2.04	0.231	0.692	0.487	1.4	0.00809	0.029	1.14	2.21	0.00614	0.0335	1.19	2.28	526	C	0	30	ENTPD2	Ectonucleoside triphosphate diphosphohydrolase 2 OS=Homo sapiens OX=9606 GN=ENTPD2 PE=1 SV=1	495
sp|P30837|AL1B1_HUMAN	6.52	6.98	7.55	8.67	5.81	6.5	9.1	6.92	8.83	0.000176	0.00148	-2.17	-4.5	4.72e-06	0.000174	-2.86	-7.27	0.0454	0.143	1.04	2.05	0.35	0.777	0.469	1.38	0.589	0.723	-0.27	-1.21	0.000169	0.00222	-2.18	-4.52	10	C	82	2	ALDH1B1	Aldehyde dehydrogenase X, mitochondrial OS=Homo sapiens OX=9606 GN=ALDH1B1 PE=1 SV=3	517
sp|Q9Y223-2|GLCNE_HUMAN	4.98	5.12	7.32	5.82	7.75	6.07	6.03	5.01	7.69	0.646	0.742	0.25	1.19	0.00145	0.0107	1.92	3.79	0.0002	0.00302	2.34	5.06	0.793	0.923	0.142	1.1	0.00486	0.0194	1.66	3.16	0.0707	0.19	-1.01	-2.02	3474	C	0	75	GNE	Isoform 2 of Bifunctional UDP-N-acetylglucosamine 2-epimerase/N-acetylmannosamine kinase OS=Homo sapiens OX=9606 GN=GNE	753
sp|Q8ND76|CCNY_HUMAN	7.67	6.7	5.37	6.1	7.39	9.01	5.57	6.38	6.32	2.28e-06	5.37e-05	2.92	7.56	0.0123	0.0489	1.29	2.45	6.21e-05	0.00128	-2.3	-4.92	0.0552	0.308	-0.963	-1.95	0.129	0.242	0.752	1.68	0.103	0.244	0.809	1.75	2171	C	0	16	CCNY	Cyclin-Y OS=Homo sapiens OX=9606 GN=CCNY PE=1 SV=2	341
sp|Q13492|PICAL_HUMAN	8.93	7.6	5.71	5.03	8.17	8.31	7.14	5.61	5.92	3.14e-05	0.000385	3.28	9.7	5.51e-05	0.00103	3.14	8.8	3.94e-05	0.000923	-3.22	-9.32	0.051	0.293	-1.33	-2.51	0.0708	0.155	-1.22	-2.33	0.0256	0.0938	-1.54	-2.9	2971	C	0	89	PICALM	Phosphatidylinositol-binding clathrin assembly protein OS=Homo sapiens OX=9606 GN=PICALM PE=1 SV=2	652
sp|Q9HCN3|TMM8A_HUMAN	4.89	5.03	6.94	4.25	6.8	4.54	5.14	7.85	5.67	0.623	0.722	0.287	1.22	0.00017	0.00219	2.55	5.84	0.00153	0.0136	2.05	4.14	0.819	0.923	0.133	1.1	0.368	0.528	0.528	1.44	8.06e-05	0.00128	2.71	6.55	2824	C	15	27	TMEM8A	Post-GPI attachment to proteins factor 6 OS=Homo sapiens OX=9606 GN=TMEM8A PE=1 SV=3	771
sp|O95865|DDAH2_HUMAN	7.92	9.85	6.79	6.02	9.45	9.66	7.82	8.87	8.1	8.91e-06	0.000144	3.64	12.5	2.03e-05	0.000498	3.43	10.8	0.0951	0.232	-1.14	-2.2	0.00691	0.0775	1.93	3.81	0.675	0.783	0.278	1.21	0.12	0.269	1.05	2.08	1151	C	18	57	DDAH2	N(G),N(G)-dimethylarginine dimethylaminohydrolase 2 OS=Homo sapiens OX=9606 GN=DDAH2 PE=1 SV=1	285
tr|H3BP20|H3BP20_HUMAN	6.76	7.3	7.56	5.8	6.02	8.08	8.22	6.83	6.21	1.18e-05	0.000181	2.28	4.85	0.607	0.735	0.218	1.16	0.0671	0.184	0.801	1.74	0.208	0.67	0.541	1.45	6.42e-05	0.00065	-2	-4.01	0.00278	0.0188	-1.39	-2.62	1108	C	0	49	HEXA	Beta-hexosaminidase OS=Homo sapiens OX=9606 GN=HEXA PE=1 SV=1	540
sp|Q9H845|ACAD9_HUMAN	6.71	6.6	7.63	7.83	5.59	5.96	9.49	6.29	6.57	0.0024	0.0111	-1.87	-3.65	0.000452	0.00441	-2.23	-4.7	0.106	0.249	0.927	1.9	0.843	0.923	-0.111	-1.08	1.85e-05	0.000268	-2.92	-7.55	5.12e-06	0.000174	-3.2	-9.16	3942	C	5	66	ACAD9	Acyl-CoA dehydrogenase family member 9, mitochondrial OS=Homo sapiens OX=9606 GN=ACAD9 PE=1 SV=1	621
sp|Q86UT6|NLRX1_HUMAN	4.6	4.71	4.91	4.59	4.18	4.26	7.63	4.63	4.29	0.476	0.599	-0.336	-1.26	0.376	0.53	-0.418	-1.34	0.512	0.679	0.309	1.24	0.81	0.923	0.113	1.08	1.58e-07	8.78e-06	-3.34	-10.1	9.43e-07	5.39e-05	-3	-7.97	1159	C	2	20	NLRX1	NLR family member X1 OS=Homo sapiens OX=9606 GN=NLRX1 PE=1 SV=1	975
sp|Q9Y4F1|FARP1_HUMAN	9.49	9.87	7.38	8.71	10.2	9.89	6.51	7.98	8.85	0.0228	0.063	1.18	2.27	0.00639	0.0307	1.45	2.73	0.000219	0.00322	-2.1	-4.29	0.439	0.817	0.383	1.3	6.15e-05	0.000634	2.34	5.06	0.00571	0.0316	1.47	2.77	104	C	0	343	FARP1	FERM, ARHGEF and pleckstrin domain-containing protein 1 OS=Homo sapiens OX=9606 GN=FARP1 PE=1 SV=1	1045
sp|Q13438|OS9_HUMAN	5.31	5.49	5.66	5.81	4.84	4.9	7.97	5.34	5.44	0.0308	0.0804	-0.915	-1.89	0.0226	0.0748	-0.971	-1.96	0.389	0.572	0.351	1.28	0.666	0.923	0.174	1.13	1.24e-06	3.81e-05	-2.53	-5.79	6.97e-07	4.36e-05	-2.63	-6.18	3027	C	0	24	OS9	Protein OS-9 OS=Homo sapiens OX=9606 GN=OS9 PE=1 SV=1	667
sp|P27487|DPP4_HUMAN	5.29	5.47	4.92	8.26	9.8	5.83	4.69	5.87	8	0.00107	0.0059	-2.44	-5.41	0.0277	0.0867	1.54	2.9	0.571	0.727	-0.377	-1.3	0.796	0.923	0.172	1.13	3.47e-05	0.000417	3.31	9.91	0.0861	0.216	1.18	2.26	3911	C	78	22	DPP4	Dipeptidyl peptidase 4 OS=Homo sapiens OX=9606 GN=DPP4 PE=1 SV=2	766
sp|Q9Y3A5|SBDS_HUMAN	8.07	7.27	10.5	8.99	9.68	9.48	6.27	8.58	9.59	0.424	0.555	0.493	1.41	0.263	0.419	0.696	1.62	0.000477	0.00554	2.44	5.42	0.197	0.657	-0.806	-1.75	1.11e-05	0.000185	3.32	10	0.00081	0.00745	2.31	4.97	2098	C	0	102	SBDS	Ribosome maturation protein SBDS OS=Homo sapiens OX=9606 GN=SBDS PE=1 SV=4	250
sp|Q8N766|EMC1_HUMAN	8.5	5.48	8.51	8.46	5.92	5.9	9.21	8.3	8.64	0.000184	0.00154	-2.56	-5.9	0.000198	0.00241	-2.54	-5.83	0.987	0.993	0.00945	1.01	2.41e-05	0.0014	-3.02	-8.1	0.338	0.498	-0.571	-1.49	0.133	0.288	-0.906	-1.87	274	C	0	203	EMC1	ER membrane protein complex subunit 1 OS=Homo sapiens OX=9606 GN=EMC1 PE=1 SV=1	993
sp|Q14194-2|DPYL1_HUMAN	8.62	8.94	8.56	8.82	9.09	8.25	5.89	8.63	8.46	0.168	0.288	-0.572	-1.49	0.519	0.66	0.264	1.2	0.884	0.933	-0.0594	-1.04	0.433	0.815	0.322	1.25	1.13e-06	3.64e-05	2.57	5.95	4.1e-07	2.81e-05	2.74	6.68	43	C	0	174	CRMP1	Isoform LCRMP-1 of Dihydropyrimidinase-related protein 1 OS=Homo sapiens OX=9606 GN=CRMP1	686
sp|O00567|NOP56_HUMAN	5.43	5.62	6.89	5.87	4.93	5	8.34	5.46	5.03	0.103	0.2	-0.866	-1.82	0.0801	0.183	-0.932	-1.91	0.00833	0.0451	1.46	2.76	0.713	0.923	0.19	1.14	8.85e-07	3.06e-05	-3.31	-9.92	7.23e-06	0.000216	-2.88	-7.37	2766	C	2	46	NOP56	Nucleolar protein 56 OS=Homo sapiens OX=9606 GN=NOP56 PE=1 SV=4	594
sp|P55209|NP1L1_HUMAN	10.6	10.2	9.42	8.62	8.93	9.75	7.85	9.83	9.62	0.0031	0.0134	1.13	2.19	0.374	0.529	0.312	1.24	0.00213	0.0176	-1.18	-2.27	0.278	0.733	-0.383	-1.3	2.61e-05	0.000341	1.77	3.41	5.74e-06	0.000184	1.98	3.93	3917	C	0	226	NAP1L1	Nucleosome assembly protein 1-like 1 OS=Homo sapiens OX=9606 GN=NAP1L1 PE=1 SV=1	391
tr|A0A087WX97|A0A087WX97_HUMAN	5.64	5.87	6.37	5.48	5.1	5.18	7.17	5.67	5.2	0.294	0.429	-0.3	-1.23	0.178	0.318	-0.388	-1.31	0.0143	0.0654	0.737	1.67	0.422	0.811	0.228	1.17	2.28e-07	1.18e-05	-1.97	-3.91	1.53e-05	0.000364	-1.5	-2.82	2884	C	0	26	BCL2L13	Bcl-2-like protein 13 OS=Homo sapiens OX=9606 GN=BCL2L13 PE=1 SV=1	509
sp|Q9NZ08-2|ERAP1_HUMAN	5.86	6.13	7.33	8.65	5.94	5.37	9.03	7.74	8.04	1.02e-06	3.08e-05	-3.29	-9.76	1.74e-05	0.000454	-2.71	-6.56	0.00814	0.0446	1.47	2.77	0.601	0.903	0.271	1.21	0.0639	0.143	-0.993	-1.99	0.0188	0.0764	-1.29	-2.44	974	C	0	132	ERAP1	Isoform 2 of Endoplasmic reticulum aminopeptidase 1 OS=Homo sapiens OX=9606 GN=ERAP1	948
sp|P46087-4|NOP2_HUMAN	4.91	5.04	5.15	5.46	4.47	4.55	7.41	4.94	4.59	0.0372	0.0926	-0.908	-1.88	0.0242	0.0786	-0.989	-1.99	0.559	0.718	0.244	1.18	0.75	0.923	0.133	1.1	3.56e-07	1.58e-05	-2.82	-7.08	2.86e-06	0.000113	-2.48	-5.57	2204	C	0	47	NOP2	Isoform 4 of Probable 28S rRNA (cytosine(4447)-C(5))-methyltransferase OS=Homo sapiens OX=9606 GN=NOP2	845
sp|P02786|TFR1_HUMAN	7.4	8.01	9.78	9.89	10.4	9.47	9.51	10.7	10.5	0.269	0.406	-0.419	-1.34	0.203	0.349	0.485	1.4	1e-06	6.09e-05	2.38	5.21	0.113	0.49	0.61	1.53	0.0139	0.0441	0.98	1.97	0.00277	0.0188	1.23	2.35	607	C	0	468	TFRC	Transferrin receptor protein 1 OS=Homo sapiens OX=9606 GN=TFRC PE=1 SV=2	760
tr|B0QZ18|B0QZ18_HUMAN	9.43	9.97	8.27	7.52	8.98	9.15	7.66	10.1	9.02	0.00101	0.00564	1.63	3.09	0.00262	0.0162	1.46	2.75	0.0137	0.0641	-1.16	-2.23	0.228	0.691	0.541	1.45	0.00462	0.0186	1.36	2.57	1.07e-05	0.000299	2.4	5.27	2176	C	0	182	CPNE1	Copine-1 OS=Homo sapiens OX=9606 GN=CPNE1 PE=1 SV=1	542
tr|E7ENX8|E7ENX8_HUMAN	5.42	5.6	6.38	7.97	5.62	4.99	6.43	5.44	7.46	2.22e-06	5.29e-05	-2.98	-7.89	6e-05	0.00109	-2.35	-5.1	0.0602	0.173	0.961	1.95	0.703	0.923	0.188	1.14	0.0459	0.111	1.03	2.04	0.0539	0.158	-0.987	-1.98	1231	C	0	66	NA	Uncharacterized protein (Fragment) OS=Homo sapiens OX=9606 PE=3 SV=1	843
sp|Q9UPU5|UBP24_HUMAN	5.76	3.14	5.74	5.69	5.05	6.31	3.95	3.06	5.54	0.248	0.384	0.615	1.53	0.227	0.378	-0.645	-1.56	0.971	0.984	-0.0189	-1.01	3.42e-05	0.00179	-2.62	-6.14	0.00539	0.021	1.59	3	0.0971	0.234	-0.897	-1.86	2895	C	95	0	USP24	Ubiquitin carboxyl-terminal hydrolase 24 OS=Homo sapiens OX=9606 GN=USP24 PE=1 SV=3	2620
sp|P50395|GDIB_HUMAN	9.91	11	9.76	10.1	10.6	11	8.4	10.1	10.1	0.00959	0.0319	0.895	1.86	0.16	0.297	0.462	1.38	0.651	0.785	-0.146	-1.11	0.00303	0.0414	1.05	2.07	1.66e-05	0.00025	1.7	3.24	1.36e-05	0.000344	1.72	3.29	2257	C	0	175	GDI2	Rab GDP dissociation inhibitor beta OS=Homo sapiens OX=9606 GN=GDI2 PE=1 SV=2	445
sp|O76081|RGS20_HUMAN	6.08	6.42	5.2	5.89	7.89	5.55	5.38	6.14	6.18	0.373	0.51	-0.339	-1.26	1.54e-05	0.000412	2	3.99	0.0272	0.0998	-0.877	-1.84	0.375	0.788	0.337	1.26	0.042	0.104	0.801	1.74	0.0525	0.156	0.76	1.69	2295	C	0	15	RGS20	Regulator of G-protein signaling 20 OS=Homo sapiens OX=9606 GN=RGS20 PE=1 SV=4	388
sp|Q8TCJ2|STT3B_HUMAN	8.12	5.75	7.95	8.59	7.07	5.86	8.84	8.55	8.63	6.84e-06	0.000114	-2.73	-6.64	0.00407	0.0223	-1.53	-2.88	0.729	0.837	-0.169	-1.12	4.65e-05	0.00219	-2.37	-5.18	0.667	0.779	-0.21	-1.16	0.551	0.701	-0.291	-1.22	1767	C	156	18	STT3B	Dolichyl-diphosphooligosaccharide--protein glycosyltransferase subunit STT3B OS=Homo sapiens OX=9606 GN=STT3B PE=1 SV=1	826
sp|Q8N1I0|DOCK4_HUMAN	4.35	4.47	4.46	7.05	6.7	4.74	3.88	4.39	6.03	1.23e-05	0.000186	-2.3	-4.93	0.42	0.571	-0.347	-1.27	0.806	0.886	0.105	1.08	0.793	0.923	0.112	1.08	2.98e-05	0.000375	2.16	4.46	0.239	0.409	0.511	1.42	1020	C	16	55	DOCK4	Dedicator of cytokinesis protein 4 OS=Homo sapiens OX=9606 GN=DOCK4 PE=1 SV=3	1966
sp|P12277|KCRB_HUMAN	6.56	7.75	9.57	10.1	10.2	7.11	8.04	9.48	9.78	8.52e-05	0.000823	-2.95	-7.74	0.803	0.869	0.159	1.12	6.8e-05	0.00136	3.01	8.04	0.0718	0.363	1.19	2.27	0.0107	0.0361	1.74	3.34	0.0312	0.109	1.44	2.71	2238	C	0	169	CKB	Creatine kinase B-type OS=Homo sapiens OX=9606 GN=CKB PE=1 SV=1	381
sp|Q9UKK3|PARP4_HUMAN	4.56	4.67	8.02	6.13	7.7	7.8	7.34	8.23	7.33	0.00697	0.0249	1.66	3.17	0.0102	0.0432	1.57	2.97	2.16e-06	0.000109	3.46	11	0.844	0.923	0.113	1.08	0.983	0.989	-0.0121	-1.01	0.128	0.281	0.892	1.86	394	C	241	0	PARP4	Poly [ADP-ribose] polymerase 4 OS=Homo sapiens OX=9606 GN=PARP4 PE=1 SV=3	1724
sp|Q96GQ7|DDX27_HUMAN	5.5	5.7	6.45	7.29	4.99	5.06	7.68	5.53	5.1	0.000143	0.00125	-2.23	-4.69	9.95e-05	0.00157	-2.3	-4.92	0.0669	0.184	0.953	1.94	0.685	0.923	0.204	1.15	2.3e-05	0.000309	-2.58	-5.99	0.000218	0.0027	-2.15	-4.44	172	C	0	80	DDX27	Probable ATP-dependent RNA helicase DDX27 OS=Homo sapiens OX=9606 GN=DDX27 PE=1 SV=2	796
sp|Q14103|HNRPD_HUMAN	9.16	9.09	7.77	6.78	7.69	9.18	9.93	7.18	7.36	0.00014	0.00123	2.39	5.25	0.101	0.215	0.907	1.87	0.0149	0.0675	-1.39	-2.63	0.903	0.934	-0.0656	-1.05	6.01e-05	0.000628	-2.57	-5.93	2.51e-05	0.000525	-2.75	-6.72	2274	C	0	72	HNRNPD	Heterogeneous nuclear ribonucleoprotein D0 OS=Homo sapiens OX=9606 GN=HNRNPD PE=1 SV=1	355
tr|A0A087WTP3|A0A087WTP3_HUMAN	5.79	6.04	8	6.84	5.84	7.2	10.1	8.35	7.26	0.477	0.6	0.365	1.29	0.0601	0.149	-0.995	-1.99	0.000194	0.00294	2.21	4.61	0.621	0.91	0.253	1.19	8.08e-06	0.000144	-2.83	-7.11	0.00212	0.0151	-1.73	-3.32	866	C	0	176	KHSRP	Far upstream element-binding protein 2 OS=Homo sapiens OX=9606 GN=KHSRP PE=1 SV=1	711
sp|Q8TAB3|PCD19_HUMAN	4.36	4.48	3.87	5.04	7.36	4.07	3.89	4.4	4.93	0.0438	0.104	-0.966	-1.95	2.9e-05	0.000662	2.32	4.99	0.287	0.473	-0.494	-1.41	0.801	0.923	0.116	1.08	0.0315	0.0836	1.04	2.05	0.278	0.452	0.504	1.42	2731	C	0	25	PCDH19	Protocadherin-19 OS=Homo sapiens OX=9606 GN=PCDH19 PE=1 SV=3	1148
tr|A0A096LNH6|A0A096LNH6_HUMAN	7.39	3.53	4.57	6.09	5.37	8.04	4.29	3.46	4.77	0.0053	0.0203	1.95	3.86	0.267	0.423	-0.724	-1.65	0.000166	0.00259	-2.82	-7.08	2.56e-06	0.000268	-3.86	-14.5	0.456	0.612	0.483	1.4	0.206	0.374	-0.828	-1.78	530	C	0	111	DOCK1	Dedicator of cytokinesis protein 1 OS=Homo sapiens OX=9606 GN=DOCK1 PE=1 SV=1	1886
sp|P30043|BLVRB_HUMAN	7.33	8.02	9.54	9.59	8.84	6.69	8.42	8.38	8.2	2.47e-06	5.58e-05	-2.9	-7.45	0.13	0.257	-0.749	-1.68	9.96e-05	0.00178	2.21	4.62	0.159	0.584	0.694	1.62	0.65	0.765	-0.22	-1.16	0.924	0.956	-0.046	-1.03	4418	C	0	54	BLVRB	Flavin reductase (NADPH) OS=Homo sapiens OX=9606 GN=BLVRB PE=1 SV=3	206
sp|Q9H078-2|CLPB_HUMAN	5.28	5.45	6.24	5.79	4.82	4.87	6.89	5.31	4.92	0.00919	0.0308	-0.921	-1.89	0.00623	0.0301	-0.975	-1.97	0.00672	0.0391	0.964	1.95	0.605	0.905	0.171	1.13	2.57e-06	6.26e-05	-1.97	-3.93	5.72e-05	0.000989	-1.58	-2.99	1817	C	0	25	CLPB	Isoform 2 of Caseinolytic peptidase B protein homolog OS=Homo sapiens OX=9606 GN=CLPB	677
sp|Q9BZE1|RM37_HUMAN	5.94	6.23	5.47	5.42	5.35	5.43	8.42	5.98	5.47	0.977	0.985	0.0122	1.01	0.876	0.917	-0.0647	-1.05	0.272	0.458	-0.462	-1.38	0.488	0.844	0.29	1.22	1.65e-07	9e-06	-2.95	-7.71	3.47e-06	0.000129	-2.44	-5.42	2440	C	0	26	MRPL37	39S ribosomal protein L37, mitochondrial OS=Homo sapiens OX=9606 GN=MRPL37 PE=1 SV=2	423
sp|Q7Z2K6|ERMP1_HUMAN	7.28	4.77	4.12	5.56	4.78	6.15	4.95	4.68	5.46	0.218	0.349	0.592	1.51	0.11	0.228	-0.777	-1.71	4.54e-07	3.5e-05	-3.17	-8.98	1.49e-05	0.00097	-2.51	-5.71	0.291	0.445	0.506	1.42	0.573	0.718	-0.268	-1.2	540	C	4	30	ERMP1	Endoplasmic reticulum metallopeptidase 1 OS=Homo sapiens OX=9606 GN=ERMP1 PE=1 SV=2	904
sp|Q03169|TNAP2_HUMAN	5.56	5.78	5.11	9.49	9.68	7.97	4.93	5.6	7.82	0.00282	0.0126	-1.53	-2.88	0.688	0.794	0.187	1.14	0.337	0.521	-0.451	-1.37	0.644	0.923	0.215	1.16	1.44e-06	4.24e-05	2.89	7.42	0.158	0.319	0.67	1.59	462	C	57	61	TNFAIP2	Tumor necrosis factor alpha-induced protein 2 OS=Homo sapiens OX=9606 GN=TNFAIP2 PE=2 SV=2	654
tr|A0A3B3ISV5|A0A3B3ISV5_HUMAN	8.68	8.89	7.13	8.43	8.99	7.38	6.57	7.32	9.43	0.0433	0.104	-1.05	-2.07	0.268	0.425	0.559	1.47	0.00445	0.0296	-1.54	-2.92	0.677	0.923	0.209	1.16	5e-06	0.0001	2.86	7.25	0.139	0.296	0.756	1.69	3201	C	0	48	NA	Uncharacterized protein OS=Homo sapiens OX=9606 PE=4 SV=1	255
tr|A0A087X256|A0A087X256_HUMAN	8.59	9.1	7.57	6.56	5.19	8.35	6.44	5.71	6.85	0.000852	0.00491	1.79	3.46	0.00771	0.035	-1.37	-2.59	0.0412	0.133	-1.02	-2.02	0.286	0.735	0.516	1.43	0.393	0.553	0.411	1.33	0.132	0.286	-0.737	-1.67	1662	C	0	148	WASHC4	WASH complex subunit 4 OS=Homo sapiens OX=9606 GN=WASHC4 PE=1 SV=1	1174
sp|Q99523|SORT_HUMAN	4.85	4.98	4.29	4.54	6.81	4.48	4.29	4.88	5.08	0.882	0.928	-0.0545	-1.04	1.66e-06	8.72e-05	2.27	4.82	0.139	0.298	-0.557	-1.47	0.727	0.923	0.129	1.09	0.0414	0.103	0.784	1.72	0.121	0.271	0.585	1.5	2437	C	0	12	SORT1	Sortilin OS=Homo sapiens OX=9606 GN=SORT1 PE=1 SV=3	831
tr|A0A2U3TZH3|A0A2U3TZH3_HUMAN	11.9	10.6	10	10.5	9.66	10.4	10.8	10.4	11.5	0.715	0.799	-0.116	-1.08	0.0127	0.05	-0.842	-1.79	2.07e-06	0.000105	-1.92	-3.8	0.000188	0.00574	-1.37	-2.59	0.0274	0.0746	0.735	1.66	0.217	0.386	-0.397	-1.32	3000	C	0	733	EEF1A2	Elongation factor 1-alpha OS=Homo sapiens OX=9606 GN=EEF1A2 PE=1 SV=1	496
sp|Q7Z6Z7|HUWE1_HUMAN	3.26	3.33	6.5	6.5	5.54	5.14	6	4.41	6.33	0.024	0.0656	-1.36	-2.57	0.101	0.215	-0.965	-1.95	6.07e-06	0.000218	3.24	9.42	0.9	0.932	0.072	1.05	0.565	0.704	0.33	1.26	0.0095	0.0456	-1.59	-3.02	880	C	0	263	HUWE1	E3 ubiquitin-protein ligase HUWE1 OS=Homo sapiens OX=9606 GN=HUWE1 PE=1 SV=3	4374
sp|Q969P0|IGSF8_HUMAN	5.67	5.9	7.1	6.7	9.29	9.34	5.02	7.48	8.11	0.000174	0.00147	2.64	6.23	0.000218	0.00256	2.59	6.02	0.0245	0.0929	1.44	2.7	0.702	0.923	0.232	1.17	2.53e-05	0.000332	3.09	8.5	0.000379	0.00418	2.46	5.5	1688	C	0	125	IGSF8	Immunoglobulin superfamily member 8 OS=Homo sapiens OX=9606 GN=IGSF8 PE=1 SV=1	613
tr|E5RK69|E5RK69_HUMAN	9.88	10.2	10.1	10.9	10.2	9.8	9.4	11.1	10.9	0.000466	0.00316	-1.14	-2.2	0.0205	0.0694	-0.702	-1.63	0.485	0.654	0.201	1.15	0.218	0.676	0.358	1.28	2.1e-05	0.000293	1.48	2.79	2.26e-06	9.58e-05	1.73	3.31	859	C	3	0	ANXA6	Annexin OS=Homo sapiens OX=9606 GN=ANXA6 PE=1 SV=1	460
sp|Q8NHU6|TDRD7_HUMAN	4.95	5.09	4.37	6.88	4.51	4.59	4.73	4.98	5.45	1.7e-06	4.5e-05	-2.29	-4.89	1.02e-06	6.2e-05	-2.36	-5.15	0.127	0.281	-0.581	-1.5	0.71	0.923	0.139	1.1	0.0617	0.14	0.721	1.65	0.504	0.66	0.25	1.19	4574	C	5	23	TDRD7	Tudor domain-containing protein 7 OS=Homo sapiens OX=9606 GN=TDRD7 PE=1 SV=2	1098
sp|Q5JWF2|GNAS1_HUMAN	9.53	9.86	8.46	7.89	8.92	9.04	7.42	9.21	9.69	0.00719	0.0254	1.15	2.22	0.0144	0.0545	1.03	2.04	0.0114	0.0564	-1.07	-2.1	0.406	0.802	0.331	1.26	5.03e-06	0.0001	2.27	4.81	0.000122	0.00178	1.78	3.44	1224	C	0	347	GNAS	Guanine nucleotide-binding protein G(s) subunit alpha isoforms XLas OS=Homo sapiens OX=9606 GN=GNAS PE=1 SV=2	1037
sp|Q8IY81|SPB1_HUMAN	4.8	4.91	4.9	4.82	4.36	4.44	6.94	4.82	4.48	0.279	0.414	-0.384	-1.31	0.199	0.343	-0.459	-1.37	0.764	0.858	0.105	1.08	0.745	0.923	0.114	1.08	1.99e-07	1.04e-05	-2.46	-5.51	2.1e-06	9.34e-05	-2.13	-4.37	168	C	32	0	FTSJ3	pre-rRNA processing protein FTSJ3 OS=Homo sapiens OX=9606 GN=FTSJ3 PE=1 SV=2	847
sp|P19174-2|PLCG1_HUMAN	6.16	4.82	7.33	7.82	9.21	7.19	5.59	5.24	8.11	0.28	0.416	-0.637	-1.56	0.0241	0.0785	1.39	2.62	0.0532	0.159	1.17	2.25	0.0291	0.205	-1.34	-2.53	0.000189	0.00156	2.53	5.76	0.56	0.709	-0.341	-1.27	1906	C	2	199	PLCG1	Isoform 2 of 1-phosphatidylinositol 4,5-bisphosphate phosphodiesterase gamma-1 OS=Homo sapiens OX=9606 GN=PLCG1	1291
tr|H3BQK9|H3BQK9_HUMAN	3.2	3.71	6.55	6.61	7.1	5.19	7.43	4.69	6.61	0.0347	0.0882	-1.43	-2.69	0.454	0.602	0.485	1.4	1.95e-05	0.000562	3.35	10.2	0.428	0.813	0.515	1.43	0.209	0.344	-0.823	-1.77	0.000233	0.00285	-2.74	-6.68	39	C	0	585	MACF1	Microtubule-actin cross-linking factor 1, isoforms 1/2/3/5 OS=Homo sapiens OX=9606 GN=MACF1 PE=1 SV=1	7592
sp|O76031|CLPX_HUMAN	5.4	5.59	6.14	6.5	4.91	4.97	8.07	5.43	5.01	0.00477	0.0188	-1.53	-2.88	0.00351	0.0201	-1.59	-3.01	0.148	0.309	0.736	1.67	0.707	0.923	0.187	1.14	1.71e-06	4.81e-05	-3.06	-8.35	1.5e-05	0.000361	-2.64	-6.23	1456	C	48	0	CLPX	ATP-dependent Clp protease ATP-binding subunit clpX-like, mitochondrial OS=Homo sapiens OX=9606 GN=CLPX PE=1 SV=2	633
sp|Q02413|DSG1_HUMAN_contaminant	4.47	9.91	5.76	4.17	4.06	4.14	3.99	6.93	5.51	0.97	0.982	-0.0313	-1.02	0.893	0.926	-0.111	-1.08	0.129	0.282	1.29	2.44	5.91e-07	9.99e-05	5.44	43.4	0.0757	0.163	1.52	2.86	0.00143	0.0113	2.94	7.66	1144	C	0	64	DSG1	Desmoglein-1 OS=Homo sapiens GN=DSG1 PE=1 SV=2	1049
sp|P17661|DESM_HUMAN	8.78	9.41	6.45	6.69	8.4	7.79	9.67	8.93	7.88	0.0407	0.099	1.1	2.15	0.0026	0.0162	1.71	3.27	0.000118	0.00205	-2.33	-5.02	0.228	0.691	0.632	1.55	0.00179	0.00897	-1.79	-3.45	0.16	0.322	-0.74	-1.67	327	C	1	88	DES	Desmin OS=Homo sapiens OX=9606 GN=DES PE=1 SV=3	470
sp|Q9BZF1|OSBL8_HUMAN	7.56	5.63	6.69	6.61	5.24	7.03	8.36	6.75	5.71	0.395	0.528	0.419	1.34	0.00942	0.0409	-1.36	-2.57	0.0837	0.213	-0.873	-1.83	0.000532	0.012	-1.93	-3.8	1.11e-05	0.000185	-2.65	-6.29	0.00275	0.0188	-1.61	-3.06	1307	C	0	102	OSBPL8	Oxysterol-binding protein-related protein 8 OS=Homo sapiens OX=9606 GN=OSBPL8 PE=1 SV=3	889
sp|Q5SSJ5|HP1B3_HUMAN	6.24	6.61	7.58	8.12	6.14	7.34	10	7.3	6.05	0.211	0.341	-0.772	-1.71	0.00308	0.0181	-1.97	-3.93	0.0345	0.117	1.35	2.54	0.544	0.879	0.371	1.29	7.5e-07	2.8e-05	-3.94	-15.4	0.000147	0.00202	-2.69	-6.47	1158	C	0	128	HP1BP3	Heterochromatin protein 1-binding protein 3 OS=Homo sapiens OX=9606 GN=HP1BP3 PE=1 SV=1	553
sp|Q32P28-3|P3H1_HUMAN	5.59	5.81	7.05	7.31	5.38	5.15	7.95	9.04	6.74	0.000105	0.000975	-2.16	-4.46	0.000374	0.0039	-1.93	-3.8	0.0047	0.0304	1.45	2.74	0.643	0.922	0.22	1.16	0.0161	0.0493	-1.21	-2.31	0.0274	0.0992	1.1	2.14	2324	C	0	76	P3H1	Isoform 3 of Prolyl 3-hydroxylase 1 OS=Homo sapiens OX=9606 GN=P3H1	804
sp|P42285|MTREX_HUMAN	7.13	5.78	5.5	3.88	4.07	5.96	7.39	4.51	4.18	0.00151	0.00774	2.08	4.22	0.751	0.834	0.187	1.14	0.00986	0.0509	-1.63	-3.09	0.0292	0.205	-1.35	-2.55	1.05e-05	0.000177	-3.21	-9.23	4.57e-05	0.000828	-2.87	-7.32	1425	C	46	6	MTREX	Exosome RNA helicase MTR4 OS=Homo sapiens OX=9606 GN=MTREX PE=1 SV=3	1042
sp|P16278|BGAL_HUMAN	5.92	6.21	7.34	8.12	6.49	6.51	9.19	8.44	7.34	0.000346	0.00249	-1.61	-3.05	0.00029	0.00323	-1.64	-3.11	0.00123	0.0113	1.42	2.67	0.468	0.834	0.286	1.22	7.31e-05	0.00072	-1.84	-3.58	0.0647	0.18	-0.751	-1.68	643	C	0	107	GLB1	Beta-galactosidase OS=Homo sapiens OX=9606 GN=GLB1 PE=1 SV=2	677
sp|Q13724|MOGS_HUMAN	5.52	5.73	6.96	7.41	6.53	5.08	9.07	8.55	7.98	2.91e-06	6.03e-05	-2.33	-5.02	0.0328	0.098	-0.876	-1.84	0.00102	0.0098	1.44	2.72	0.595	0.902	0.209	1.16	0.00951	0.0329	-1.09	-2.13	0.194	0.361	-0.518	-1.43	2422	C	0	129	MOGS	Mannosyl-oligosaccharide glucosidase OS=Homo sapiens OX=9606 GN=MOGS PE=1 SV=5	837
sp|Q9UGP8|SEC63_HUMAN	8.41	6.31	7.99	8.62	5.41	6.66	7.89	7.75	7.79	0.000666	0.00409	-1.96	-3.88	1.13e-06	6.67e-05	-3.21	-9.26	0.418	0.597	-0.415	-1.33	0.000333	0.00855	-2.09	-4.26	0.842	0.894	-0.101	-1.07	0.788	0.871	-0.137	-1.1	1769	C	82	25	SEC63	Translocation protein SEC63 homolog OS=Homo sapiens OX=9606 GN=SEC63 PE=1 SV=2	760
tr|E7EQR4|E7EQR4_HUMAN	9.62	11.1	9.94	9.98	10.5	10.1	7.74	10.2	9.83	0.68	0.769	0.167	1.12	0.208	0.356	0.516	1.43	0.428	0.608	0.321	1.25	0.000938	0.0186	1.5	2.82	2.11e-05	0.000293	2.08	4.24	2.46e-06	0.000101	2.42	5.36	483	C	0	146	EZR	Ezrin OS=Homo sapiens OX=9606 GN=EZR PE=1 SV=3	586
sp|Q9Y316-3|MEMO1_HUMAN	7.89	7.79	5.57	5.65	7.12	9.07	5.82	6.69	6.07	2.6e-06	5.58e-05	3.43	10.7	0.0154	0.0569	1.47	2.78	0.000406	0.00503	-2.31	-4.97	0.864	0.923	-0.0983	-1.07	0.671	0.782	0.243	1.18	0.141	0.299	0.861	1.82	4470	C	0	25	MEMO1	Isoform 3 of Protein MEMO1 OS=Homo sapiens OX=9606 GN=MEMO1	300
sp|Q63ZY3-2|KANK2_HUMAN	4.77	4.89	7.48	4.81	4.34	4.41	7.43	6.86	4.46	0.492	0.612	-0.397	-1.32	0.419	0.57	-0.467	-1.38	6.84e-05	0.00136	2.71	6.55	0.836	0.923	0.119	1.09	2.16e-05	0.000297	-2.97	-7.81	0.328	0.501	-0.568	-1.48	751	C	0	52	KANK2	Isoform 2 of KN motif and ankyrin repeat domain-containing protein 2 OS=Homo sapiens OX=9606 GN=KANK2	859
sp|P50213|IDH3A_HUMAN	9.84	7.46	7.52	7.9	6.13	8.18	8.93	8.52	7.72	0.561	0.669	0.282	1.22	0.00107	0.00833	-1.77	-3.41	5.69e-05	0.00121	-2.32	-4.98	4.08e-05	0.002	-2.38	-5.2	0.0174	0.0519	-1.22	-2.33	0.39	0.561	-0.419	-1.34	4506	C	0	86	IDH3A	Isocitrate dehydrogenase [NAD] subunit alpha, mitochondrial OS=Homo sapiens OX=9606 GN=IDH3A PE=1 SV=1	366
sp|Q8N0X7|SPART_HUMAN	5.21	5.37	5.34	4.84	6.24	4.81	4.62	5.24	6.49	0.93	0.956	-0.0288	-1.02	0.000219	0.00257	1.4	2.64	0.673	0.801	0.139	1.1	0.608	0.906	0.169	1.12	5.15e-06	0.000102	1.88	3.67	0.0649	0.18	0.627	1.54	558	C	11	0	SPART	Spartin OS=Homo sapiens OX=9606 GN=SPART PE=1 SV=1	666
sp|P53701|CCHL_HUMAN	6.68	7.2	6.02	5.74	5.95	6.6	8.94	6.75	6.13	0.0531	0.121	0.863	1.82	0.631	0.753	0.206	1.15	0.134	0.289	-0.658	-1.58	0.234	0.693	0.518	1.43	6.64e-07	2.6e-05	-2.8	-6.97	2.64e-05	0.000547	-2.18	-4.54	2382	C	22	0	HCCS	Cytochrome c-type heme lyase OS=Homo sapiens OX=9606 GN=HCCS PE=1 SV=1	268
sp|P06858|LIPL_HUMAN	8.67	6.42	7.19	4.91	5.48	8.3	6.17	6.9	6.03	3.01e-06	6.14e-05	3.39	10.5	0.325	0.483	0.568	1.48	0.0149	0.0675	-1.48	-2.79	0.000525	0.0119	-2.25	-4.76	0.803	0.87	-0.142	-1.1	0.211	0.379	0.727	1.65	1958	C	55	5	LPL	Lipoprotein lipase OS=Homo sapiens OX=9606 GN=LPL PE=1 SV=1	475
sp|P49441|INPP_HUMAN	8.44	6.29	5.92	5.85	6.86	7.15	5.6	6.04	6.05	0.00304	0.0132	1.31	2.47	0.018	0.064	1.01	2.01	1.27e-06	7.37e-05	-2.52	-5.74	1.4e-05	0.00097	-2.14	-4.42	0.271	0.421	0.448	1.36	0.284	0.458	0.436	1.35	5106	C	1	29	INPP1	Inositol polyphosphate 1-phosphatase OS=Homo sapiens OX=9606 GN=INPP1 PE=1 SV=1	399
tr|H7C3M7|H7C3M7_HUMAN	6.5	6.96	5.49	5.7	8.31	5.88	5.73	6.57	6.95	0.694	0.781	0.18	1.13	5.25e-06	0.000185	2.62	6.13	0.0359	0.121	-1.01	-2.01	0.317	0.75	0.463	1.38	0.0128	0.0414	1.22	2.32	0.0747	0.198	0.844	1.79	104	C	9	0	FARP2	FERM, ARHGEF and pleckstrin domain-containing protein 2 (Fragment) OS=Homo sapiens OX=9606 GN=FARP2 PE=1 SV=2	482
sp|Q9NYU1|UGGG2_HUMAN	6.89	4.33	4.05	5.48	3.9	5.77	5.2	4.85	5.15	0.545	0.656	0.296	1.23	0.00309	0.0182	-1.58	-2.99	4.01e-06	0.000164	-2.83	-7.13	1.76e-05	0.00109	-2.55	-5.87	0.914	0.942	-0.0524	-1.04	0.479	0.642	-0.347	-1.27	1309	C	12	6	UGGT2	UDP-glucose:glycoprotein glucosyltransferase 2 OS=Homo sapiens OX=9606 GN=UGGT2 PE=1 SV=4	1516
sp|P08758|ANXA5_HUMAN	11.2	12.1	11.9	11.3	11.9	11.9	10.8	12.5	11.4	0.039	0.0959	0.571	1.49	0.0335	0.0995	0.589	1.5	0.014	0.0647	0.692	1.62	0.00107	0.0203	0.969	1.96	0.0286	0.077	0.609	1.52	1.88e-06	8.64e-05	1.62	3.07	194	C	0	713	ANXA5	Annexin A5 OS=Homo sapiens OX=9606 GN=ANXA5 PE=1 SV=2	320
sp|Q15382|RHEB_HUMAN	9.12	8.48	10.9	9.69	10.8	10.7	9.36	9.56	10.8	0.0233	0.0639	1	2.01	0.0106	0.0442	1.15	2.22	0.000189	0.0029	1.82	3.53	0.136	0.542	-0.641	-1.56	0.00253	0.0115	1.39	2.63	0.635	0.762	0.2	1.15	941	C	0	145	RHEB	GTP-binding protein Rheb OS=Homo sapiens OX=9606 GN=RHEB PE=1 SV=1	184
sp|Q9NUQ9|FA49B_HUMAN	7.34	9.56	10.3	10.4	10.4	10	7.41	9.08	9.86	0.452	0.579	-0.391	-1.31	0.967	0.977	0.0214	1.01	6.64e-06	0.000234	2.91	7.5	0.00022	0.00637	2.21	4.63	6.72e-05	0.00067	2.45	5.45	0.00328	0.0207	1.67	3.17	1762	C	0	187	FAM49B	Protein FAM49B OS=Homo sapiens OX=9606 GN=FAM49B PE=1 SV=1	324
sp|P25205-2|MCM3_HUMAN	5.69	5.92	7.31	7.31	5.14	5.88	7.61	6.36	5.24	0.0062	0.0228	-1.42	-2.68	0.000117	0.00171	-2.17	-4.5	0.00226	0.0184	1.62	3.07	0.63	0.916	0.232	1.17	4.07e-05	0.000469	-2.36	-5.15	0.0145	0.063	-1.25	-2.38	1858	C	0	84	MCM3	Isoform 2 of DNA replication licensing factor MCM3 OS=Homo sapiens OX=9606 GN=MCM3	853
sp|P54764|EPHA4_HUMAN	4.56	5.84	5.72	4.63	8.06	8.87	5.98	7.4	4.87	2.23e-06	5.29e-05	4.24	18.9	4.42e-05	0.000893	3.43	10.8	0.106	0.249	1.16	2.24	0.0764	0.378	1.28	2.44	0.12	0.23	-1.12	-2.17	0.0517	0.154	1.42	2.68	1236	C	0	67	EPHA4	Ephrin type-A receptor 4 OS=Homo sapiens OX=9606 GN=EPHA4 PE=1 SV=1	986
sp|Q8N128-2|F177A_HUMAN	6.82	7.37	6.21	5.52	8.75	6.17	7.29	6.89	6.27	0.191	0.317	0.655	1.57	6e-07	4.72e-05	3.23	9.4	0.22	0.398	-0.612	-1.53	0.269	0.725	0.551	1.47	0.0461	0.112	-1.02	-2.03	0.424	0.593	-0.396	-1.32	4112	C	0	12	FAM177A1	Isoform 2 of Protein FAM177A1 OS=Homo sapiens OX=9606 GN=FAM177A1	236
tr|A0A087WUZ3|A0A087WUZ3_HUMAN	8.32	8.99	7.51	7.96	7.86	8.54	9.51	7.95	7.19	0.135	0.245	0.577	1.49	0.794	0.863	-0.0987	-1.07	0.04	0.13	-0.81	-1.75	0.0874	0.413	0.665	1.59	1.83e-06	5.03e-05	-2.31	-4.97	0.000329	0.00375	-1.56	-2.94	509	C	0	635	SPTBN1	Spectrin beta chain OS=Homo sapiens OX=9606 GN=SPTBN1 PE=1 SV=1	2366
sp|Q9Y2G0|EFR3B_HUMAN	7.04	7.66	5.93	7.32	8.84	6.38	6.28	7.11	7.85	0.044	0.104	-0.943	-1.92	0.00222	0.0145	1.52	2.86	0.0196	0.0798	-1.11	-2.16	0.177	0.625	0.617	1.53	0.0016	0.00822	1.57	2.98	0.0731	0.195	0.832	1.78	2771	C	0	67	EFR3B	Protein EFR3 homolog B OS=Homo sapiens OX=9606 GN=EFR3B PE=1 SV=2	817
sp|Q9H3N1|TMX1_HUMAN	7.16	7.83	8.94	9.16	8.07	6.52	9.11	9.86	8.66	3.5e-06	6.88e-05	-2.64	-6.23	0.0219	0.0731	-1.09	-2.13	0.0005	0.00575	1.78	3.43	0.147	0.565	0.666	1.59	0.327	0.486	-0.445	-1.36	0.105	0.246	0.75	1.68	1965	C	47	29	TMX1	Thioredoxin-related transmembrane protein 1 OS=Homo sapiens OX=9606 GN=TMX1 PE=1 SV=1	280
sp|P28072|PSB6_HUMAN	6.93	9.6	7.06	5.99	7.55	6.27	7.14	8.1	8.74	0.579	0.684	0.278	1.21	0.00422	0.0229	1.56	2.94	0.798	0.881	0.128	1.09	1.31e-05	0.000934	2.67	6.38	0.00343	0.0146	1.6	3.03	0.0627	0.176	0.963	1.95	3576	C	28	1	PSMB6	Proteasome subunit beta type-6 OS=Homo sapiens OX=9606 GN=PSMB6 PE=1 SV=4	239
sp|Q9Y2L5|TPPC8_HUMAN	4.07	4.18	4.43	3.56	3.74	6.77	4.63	4.78	4.34	4.62e-07	1.74e-05	3.21	9.25	0.713	0.811	0.177	1.13	0.449	0.624	0.366	1.29	0.822	0.923	0.108	1.08	0.544	0.688	-0.293	-1.23	0.764	0.854	0.145	1.11	1800	C	0	27	TRAPPC8	Trafficking protein particle complex subunit 8 OS=Homo sapiens OX=9606 GN=TRAPPC8 PE=1 SV=2	1435
tr|G8JLH6|G8JLH6_HUMAN	6.89	7.47	8.87	8.5	8.77	10.1	6.77	7.87	9.09	0.00189	0.00911	1.6	3.03	0.576	0.708	0.261	1.2	0.000236	0.0034	1.98	3.94	0.224	0.687	0.574	1.49	3.3e-05	0.000404	2.33	5.02	0.0246	0.0914	1.1	2.15	2635	C	0	76	CD9	Tetraspanin OS=Homo sapiens OX=9606 GN=CD9 PE=1 SV=2	251
sp|Q13547|HDAC1_HUMAN	7.12	7.26	7.96	7.36	5.99	7.22	8.68	6.8	6.18	0.746	0.821	-0.134	-1.1	0.0026	0.0162	-1.37	-2.58	0.0495	0.151	0.845	1.8	0.735	0.923	0.14	1.1	2.31e-06	5.81e-05	-2.49	-5.63	0.000108	0.0016	-1.88	-3.68	2039	C	11	10	HDAC1	Histone deacetylase 1 OS=Homo sapiens OX=9606 GN=HDAC1 PE=1 SV=1	482
sp|Q9UPY8|MARE3_HUMAN	8.56	7.81	7.19	6.4	7.32	8.93	6.5	8.53	6.06	4.18e-05	0.000482	2.54	5.81	0.0839	0.188	0.921	1.89	0.0129	0.0611	-1.37	-2.59	0.156	0.579	-0.749	-1.68	0.401	0.56	-0.438	-1.35	0.000551	0.0056	2.03	4.08	2686	C	0	37	MAPRE3	Microtubule-associated protein RP/EB family member 3 OS=Homo sapiens OX=9606 GN=MAPRE3 PE=1 SV=1	281
tr|A0A087WVC6|A0A087WVC6_HUMAN	4.41	4.52	5.61	5.49	6.93	4.1	3.94	5.29	5.83	0.00783	0.0272	-1.39	-2.62	0.00623	0.0301	1.44	2.7	0.0189	0.078	1.21	2.31	0.819	0.923	0.111	1.08	0.000588	0.00386	1.89	3.71	0.00945	0.0455	1.35	2.55	1737	C	0	52	PTPRJ	Receptor-type tyrosine-protein phosphatase eta OS=Homo sapiens OX=9606 GN=PTPRJ PE=1 SV=1	1342
sp|P61586|RHOA_HUMAN	9.6	8.33	6.47	7.12	8.32	9.16	6.66	7.15	9.66	0.00406	0.0165	2.05	4.13	0.0742	0.173	1.2	2.3	5.64e-05	0.0012	-3.13	-8.75	0.0601	0.322	-1.27	-2.42	9.51e-05	0.000883	3	8	0.456	0.622	0.49	1.4	2479	C	0	51	RHOA	Transforming protein RhoA OS=Homo sapiens OX=9606 GN=RHOA PE=1 SV=1	193
sp|Q96JA1|LRIG1_HUMAN	5.49	4.83	4.84	6.9	8.32	5.9	4.9	4.74	7.4	0.0615	0.136	-1	-2	0.0106	0.0442	1.42	2.67	0.216	0.393	-0.65	-1.57	0.212	0.676	-0.656	-1.58	5.12e-05	0.000568	2.5	5.66	0.758	0.852	-0.16	-1.12	593	C	1	87	LRIG1	Leucine-rich repeats and immunoglobulin-like domains protein 1 OS=Homo sapiens OX=9606 GN=LRIG1 PE=1 SV=2	1093
sp|Q9UJZ1|STML2_HUMAN	7.27	7.34	8.01	9	6.04	6.15	8.25	6.86	8.45	7.08e-06	0.000117	-2.86	-7.24	4.12e-06	0.000157	-2.96	-7.8	0.156	0.321	0.74	1.67	0.893	0.93	0.0685	1.05	0.701	0.802	0.196	1.15	0.0109	0.0514	-1.39	-2.62	455	C	0	66	STOML2	Stomatin-like protein 2, mitochondrial OS=Homo sapiens OX=9606 GN=STOML2 PE=1 SV=1	356
sp|Q16540|RM23_HUMAN	7.37	8.07	7.86	7.07	6.65	6.74	9.79	7.43	6.91	0.437	0.565	-0.329	-1.26	0.316	0.473	-0.426	-1.34	0.26	0.444	0.48	1.39	0.106	0.472	0.698	1.62	2.98e-07	1.4e-05	-2.88	-7.37	6.73e-06	0.000208	-2.36	-5.14	4780	C	2	24	MRPL23	39S ribosomal protein L23, mitochondrial OS=Homo sapiens OX=9606 GN=MRPL23 PE=1 SV=1	153
sp|O14980|XPO1_HUMAN	8.35	6.63	9.73	9.46	9.04	8.86	8.96	8.82	9.53	0.173	0.294	-0.597	-1.51	0.333	0.488	-0.42	-1.34	0.00345	0.0249	1.38	2.59	0.000435	0.0106	-1.72	-3.3	0.187	0.316	0.577	1.49	0.751	0.849	-0.136	-1.1	838	C	338	108	XPO1	Exportin-1 OS=Homo sapiens OX=9606 GN=XPO1 PE=1 SV=1	1071
sp|Q9P0J1-2|PDP1_HUMAN	6.39	6.81	6.79	8.12	5.72	6.08	8.71	6.8	5.87	0.000509	0.00337	-2.04	-4.11	8.08e-05	0.00135	-2.4	-5.29	0.44	0.617	0.401	1.32	0.417	0.806	0.422	1.34	9.36e-06	0.000163	-2.83	-7.12	0.000981	0.00863	-1.91	-3.75	1100	C	0	58	PDP1	Isoform 2 of [Pyruvate dehydrogenase [acetyl-transferring]]-phosphatase 1, mitochondrial OS=Homo sapiens OX=9606 GN=PDP1	562
sp|O14924|RGS12_HUMAN	3.93	4.04	3.55	4.91	7.09	3.7	3.53	3.97	4.57	0.0175	0.0512	-1.2	-2.31	0.000105	0.00164	2.18	4.53	0.437	0.615	-0.374	-1.3	0.818	0.923	0.11	1.08	0.0381	0.0972	1.04	2.05	0.361	0.533	0.44	1.36	1148	C	0	24	RGS12	Regulator of G-protein signaling 12 OS=Homo sapiens OX=9606 GN=RGS12 PE=1 SV=1	1447
sp|Q8IY21|DDX60_HUMAN	4.12	4.23	4.24	7.59	5.32	3.86	4.49	4.16	5.9	4.05e-07	1.58e-05	-3.72	-13.2	0.000349	0.00371	-2.27	-4.81	0.837	0.902	0.114	1.08	0.851	0.923	0.104	1.07	0.0161	0.0491	1.41	2.67	0.556	0.705	-0.327	-1.25	1218	C	26	33	DDX60	Probable ATP-dependent RNA helicase DDX60 OS=Homo sapiens OX=9606 GN=DDX60 PE=1 SV=3	1712
sp|P33992|MCM5_HUMAN	5.81	6.06	7.33	7.54	5.24	5.32	8.2	6.5	6.91	6.91e-05	0.000704	-2.22	-4.66	4.43e-05	0.000893	-2.3	-4.93	0.00311	0.023	1.53	2.88	0.585	0.899	0.258	1.2	0.01	0.0342	-1.3	-2.46	0.00122	0.0102	-1.7	-3.25	3593	C	0	98	MCM5	DNA replication licensing factor MCM5 OS=Homo sapiens OX=9606 GN=MCM5 PE=1 SV=5	734
sp|Q8NEW0|ZNT7_HUMAN	6.08	6.42	5.21	5.25	5.48	7.22	6.17	6.14	5.6	4.32e-06	7.95e-05	1.98	3.94	0.49	0.632	0.237	1.18	0.0158	0.0703	-0.876	-1.84	0.325	0.756	0.34	1.27	0.101	0.202	-0.576	-1.49	0.932	0.96	-0.0291	-1.02	6569	C	14	0	SLC30A7	Zinc transporter 7 OS=Homo sapiens OX=9606 GN=SLC30A7 PE=2 SV=1	376
sp|Q86Y56|DAAF5_HUMAN	5.39	5.58	5.47	8.14	7.8	4.97	4.78	5.43	7.32	9.65e-06	0.000154	-3.18	-9.04	0.555	0.69	-0.344	-1.27	0.897	0.941	0.0752	1.05	0.746	0.923	0.188	1.14	0.000163	0.00137	2.55	5.84	0.268	0.441	0.651	1.57	878	C	0	69	DNAAF5	Dynein assembly factor 5, axonemal OS=Homo sapiens OX=9606 GN=DNAAF5 PE=1 SV=4	855
sp|Q9Y6Y8|S23IP_HUMAN	7.44	4.61	5.57	4.29	4.09	7.44	4.33	5.46	4.74	4.49e-05	0.000504	3.14	8.84	0.755	0.836	-0.202	-1.15	0.00731	0.0412	-1.86	-3.64	0.000161	0.00516	-2.83	-7.11	0.528	0.675	0.408	1.33	0.0906	0.223	1.12	2.18	2354	C	1	43	SEC23IP	SEC23-interacting protein OS=Homo sapiens OX=9606 GN=SEC23IP PE=1 SV=1	1000
sp|O43615|TIM44_HUMAN	7.81	7.02	8.16	8.61	5.83	6.27	9.07	6.63	6.33	0.000417	0.00289	-2.34	-5.08	5.98e-05	0.00109	-2.78	-6.86	0.548	0.707	0.351	1.28	0.184	0.64	-0.788	-1.73	7.37e-05	0.000723	-2.73	-6.64	0.000273	0.00326	-2.44	-5.43	1196	C	14	73	TIMM44	Mitochondrial import inner membrane translocase subunit TIM44 OS=Homo sapiens OX=9606 GN=TIMM44 PE=1 SV=2	452
sp|Q9P0I2|EMC3_HUMAN	8.65	7.94	6.15	8.09	6.5	6.97	8.44	7.32	8.19	0.0148	0.0453	-1.12	-2.18	0.00104	0.00813	-1.59	-3.01	4.56e-06	0.000176	-2.5	-5.65	0.111	0.484	-0.709	-1.64	0.568	0.706	-0.248	-1.19	0.0149	0.0645	-1.12	-2.18	2260	C	4	29	EMC3	ER membrane protein complex subunit 3 OS=Homo sapiens OX=9606 GN=EMC3 PE=1 SV=3	261
sp|Q9Y696|CLIC4_HUMAN	10.7	10.3	10.5	10.2	10.8	11.2	6.25	10.4	10.5	0.13	0.238	1.03	2.04	0.35	0.505	0.627	1.54	0.748	0.849	-0.215	-1.16	0.519	0.863	-0.431	-1.35	8.3e-07	2.95e-05	4.29	19.5	1.2e-06	6.37e-05	4.19	18.2	732	C	220	31	CLIC4	Chloride intracellular channel protein 4 OS=Homo sapiens OX=9606 GN=CLIC4 PE=1 SV=4	253
sp|P35241-5|RADI_HUMAN	9.66	11.3	9.48	9.43	10.3	10.3	7.44	9.82	9.22	0.0572	0.128	0.876	1.84	0.0476	0.128	0.915	1.89	0.688	0.808	-0.178	-1.13	0.00102	0.0196	1.63	3.1	0.000431	0.00308	1.78	3.44	1.26e-05	0.00033	2.38	5.21	483	C	0	370	RDX	Isoform 5 of Radixin OS=Homo sapiens OX=9606 GN=RDX	604
sp|O96033|MOC2A_HUMAN	7.9	8.51	8.38	7.08	9.67	7.39	8.03	7.86	9.59	0.515	0.632	0.301	1.23	6.55e-06	0.000219	2.59	6.02	0.306	0.491	0.477	1.39	0.195	0.656	0.607	1.52	0.00213	0.0101	1.56	2.95	0.721	0.828	-0.165	-1.12	5815	C	0	16	MOCS2	Molybdopterin synthase sulfur carrier subunit OS=Homo sapiens OX=9606 GN=MOCS2 PE=1 SV=1	88
sp|Q14683|SMC1A_HUMAN	4.25	4.35	4.6	4.27	3.91	3.98	6.96	4.28	3.96	0.518	0.634	-0.288	-1.22	0.419	0.569	-0.361	-1.28	0.432	0.61	0.351	1.28	0.82	0.923	0.101	1.07	3.56e-07	1.58e-05	-3.01	-8.04	2.23e-06	9.58e-05	-2.68	-6.41	369	C	0	39	SMC1A	Structural maintenance of chromosomes protein 1A OS=Homo sapiens OX=9606 GN=SMC1A PE=1 SV=2	1233
tr|Q5T097|Q5T097_HUMAN	6.48	8.73	6.41	6.97	8.23	7.92	5.24	5.55	7.55	0.0725	0.154	0.954	1.94	0.0201	0.0684	1.26	2.4	0.893	0.937	-0.0692	-1.05	0.000165	0.00522	2.25	4.76	0.000126	0.00111	2.3	4.94	0.552	0.702	0.306	1.24	300	C	0	1	UTRN	Utrophin OS=Homo sapiens OX=9606 GN=UTRN PE=1 SV=1	988
sp|Q4VXU2|PAP1L_HUMAN	8.62	9.31	7.31	6.7	7.4	7.71	6.11	8.56	6.92	0.032	0.0827	1.01	2.01	0.126	0.252	0.704	1.63	0.00702	0.0402	-1.31	-2.47	0.129	0.525	0.698	1.62	0.0807	0.171	0.81	1.75	1.02e-05	0.00029	2.45	5.46	919	C	0	1	PABPC1L	Polyadenylate-binding protein 1-like OS=Homo sapiens OX=9606 GN=PABPC1L PE=2 SV=1	614
sp|O95819-3|M4K4_HUMAN	7.55	9.13	6.78	7.05	8.39	8.62	6.07	6.18	6.68	0.000545	0.00357	1.57	2.97	0.00241	0.0153	1.34	2.52	0.065	0.181	-0.764	-1.7	0.000479	0.0112	1.59	3.01	0.134	0.25	0.613	1.53	0.779	0.864	0.112	1.08	795	C	0	77	MAP4K4	Isoform 3 of Mitogen-activated protein kinase kinase kinase kinase 4 OS=Homo sapiens OX=9606 GN=MAP4K4	1320
sp|P14866|HNRPL_HUMAN	6.63	7.15	7.92	6.33	5.77	6.32	10.1	6.82	6.27	0.986	0.991	-0.0102	-1.01	0.34	0.495	-0.555	-1.47	0.0335	0.115	1.28	2.43	0.368	0.785	0.523	1.44	6.16e-07	2.45e-05	-3.78	-13.7	6.7e-06	0.000208	-3.23	-9.41	894	C	1	154	HNRNPL	Heterogeneous nuclear ribonucleoprotein L OS=Homo sapiens OX=9606 GN=HNRNPL PE=1 SV=2	589
sp|Q8WUM0|NU133_HUMAN	4.98	5.13	5.94	6.34	4.54	4.62	8.62	6.24	5.32	0.00384	0.0158	-1.72	-3.3	0.00269	0.0165	-1.8	-3.48	0.0892	0.222	0.956	1.94	0.794	0.923	0.143	1.1	2.2e-06	5.64e-05	-3.3	-9.87	0.000169	0.00222	-2.39	-5.23	779	C	83	0	NUP133	Nuclear pore complex protein Nup133 OS=Homo sapiens OX=9606 GN=NUP133 PE=1 SV=2	1156
sp|Q9BVA1|TBB2B_HUMAN	12.5	11.5	12.6	12.8	11.9	11.8	12.4	11.8	12.4	0.000258	0.00199	-0.987	-1.98	0.000923	0.00747	-0.872	-1.83	0.624	0.768	0.115	1.08	0.00024	0.00677	-0.994	-1.99	0.876	0.917	0.0364	1.03	0.0228	0.0877	-0.563	-1.48	146	C	25	296	TUBB2B	Tubulin beta-2B chain OS=Homo sapiens OX=9606 GN=TUBB2B PE=1 SV=1	445
sp|Q15020|SART3_HUMAN	4.59	4.7	6.06	4.95	4.17	4.25	7.34	4.62	5.13	0.134	0.244	-0.699	-1.62	0.0953	0.206	-0.783	-1.72	0.0033	0.0242	1.47	2.76	0.809	0.923	0.11	1.08	5.15e-05	0.00057	-2.2	-4.6	2.74e-06	0.000111	-2.72	-6.59	2530	C	0	32	SART3	Squamous cell carcinoma antigen recognized by T-cells 3 OS=Homo sapiens OX=9606 GN=SART3 PE=1 SV=1	963
tr|A0A0A0MRJ7|A0A0A0MRJ7_HUMAN	3.62	3.7	5.37	4.45	6.83	3.88	3.23	3.63	4.71	0.293	0.428	-0.567	-1.48	0.000135	0.00188	2.38	5.19	0.00277	0.0214	1.75	3.36	0.887	0.929	0.0759	1.05	0.00961	0.0332	1.48	2.79	0.454	0.621	0.401	1.32	471	C	0	47	F5	Coagulation factor V OS=Homo sapiens OX=9606 GN=F5 PE=1 SV=1	2229
sp|P16157-21|ANK1_HUMAN	3.42	3.51	3.1	5.7	6.44	3.14	3.84	3.44	5.11	3.98e-05	0.000464	-2.56	-5.9	0.162	0.299	0.74	1.67	0.549	0.709	-0.312	-1.24	0.856	0.923	0.0941	1.07	0.0208	0.0598	1.27	2.41	0.441	0.609	-0.402	-1.32	193	C	1	43	ANK1	Isoform Br21 of Ankyrin-1 OS=Homo sapiens OX=9606 GN=ANK1	1897
sp|O15067|PUR4_HUMAN	4.65	4.77	6.68	5.76	6.56	4.31	4.92	5.46	5.51	0.00269	0.0121	-1.45	-2.72	0.0755	0.175	0.805	1.75	8.54e-05	0.0016	2.03	4.09	0.79	0.923	0.117	1.08	0.185	0.315	0.591	1.51	0.23	0.398	0.534	1.45	595	C	9	49	PFAS	Phosphoribosylformylglycinamidine synthase OS=Homo sapiens OX=9606 GN=PFAS PE=1 SV=4	1338
sp|O15554|KCNN4_HUMAN	6.98	7.58	5.88	7.96	9.29	6.32	6.21	7.04	7.78	0.00313	0.0135	-1.63	-3.1	0.0128	0.05	1.34	2.53	0.0375	0.124	-1.1	-2.14	0.235	0.693	0.607	1.52	0.00415	0.017	1.57	2.98	0.106	0.248	0.836	1.79	4487	C	0	41	KCNN4	Intermediate conductance calcium-activated potassium channel protein 4 OS=Homo sapiens OX=9606 GN=KCNN4 PE=1 SV=1	427
sp|Q8N6Y2|LRC17_HUMAN	5.88	6.15	5.07	5.7	7.03	5.39	5.21	5.93	5.42	0.293	0.428	-0.312	-1.24	0.00011	0.00167	1.33	2.52	0.0102	0.0521	-0.807	-1.75	0.354	0.779	0.275	1.21	0.471	0.625	0.213	1.16	0.0211	0.083	0.715	1.64	2896	C	0	8	LRRC17	Leucine-rich repeat-containing protein 17 OS=Homo sapiens OX=9606 GN=LRRC17 PE=2 SV=1	441
sp|P00533|EGFR_HUMAN	8.25	8.9	9.52	10.9	11.2	9.73	9.88	9.82	11.1	0.00153	0.0078	-1.15	-2.21	0.312	0.469	0.332	1.26	0.000594	0.0065	1.27	2.4	0.0549	0.307	0.648	1.57	0.00121	0.00666	1.18	2.26	0.839	0.905	-0.0662	-1.05	1118	C	0	943	EGFR	Epidermal growth factor receptor OS=Homo sapiens OX=9606 GN=EGFR PE=1 SV=2	1210
sp|P56559-2|ARL4C_HUMAN	7.53	8.22	6.48	8.39	9.28	7.7	6.96	7.56	9.2	0.129	0.237	-0.686	-1.61	0.0524	0.136	0.89	1.85	0.0239	0.0916	-1.05	-2.07	0.124	0.516	0.694	1.62	2.7e-05	0.00035	2.24	4.72	0.182	0.347	0.599	1.52	3550	C	0	28	ARL4C	Isoform 2 of ADP-ribosylation factor-like protein 4C OS=Homo sapiens OX=9606 GN=ARL4C	201
sp|P04843|RPN1_HUMAN	9.75	8.46	10.6	10.1	10	8.98	10.9	10.5	10.6	0.00238	0.0111	-1.14	-2.21	0.784	0.855	-0.0935	-1.07	0.0138	0.0645	0.896	1.86	0.000841	0.017	-1.28	-2.43	0.411	0.57	-0.283	-1.22	0.273	0.446	-0.379	-1.3	1204	C	56	492	RPN1	Dolichyl-diphosphooligosaccharide--protein glycosyltransferase subunit 1 OS=Homo sapiens OX=9606 GN=RPN1 PE=1 SV=1	607
sp|Q9UDR5|AASS_HUMAN	4.76	4.88	4.56	5.32	4.33	4.4	6.49	4.78	4.45	0.00919	0.0308	-0.922	-1.89	0.00553	0.0277	-0.991	-1.99	0.548	0.708	-0.199	-1.15	0.718	0.923	0.119	1.09	1.56e-06	4.51e-05	-2.04	-4.11	2.1e-05	0.000459	-1.71	-3.26	1408	C	14	7	AASS	Alpha-aminoadipic semialdehyde synthase, mitochondrial OS=Homo sapiens OX=9606 GN=AASS PE=1 SV=1	926
sp|P49916|DNLI3_HUMAN	4.62	4.73	5.05	5.41	4.2	4.28	7.87	4.65	4.81	0.0372	0.0927	-1.13	-2.19	0.0267	0.0845	-1.21	-2.32	0.412	0.592	0.429	1.35	0.824	0.923	0.115	1.08	3.4e-06	7.41e-05	-3.06	-8.32	1.52e-06	7.49e-05	-3.22	-9.33	229	C	0	52	LIG3	DNA ligase 3 OS=Homo sapiens OX=9606 GN=LIG3 PE=1 SV=2	1009
sp|P31040|SDHA_HUMAN	7.05	6.17	7.01	8.29	5.32	6.53	8.6	6.35	7.89	0.00218	0.0103	-1.76	-3.38	5.08e-06	0.000181	-2.98	-7.87	0.948	0.971	-0.0342	-1.02	0.103	0.463	-0.871	-1.83	0.182	0.311	-0.707	-1.63	0.000196	0.00248	-2.25	-4.74	3318	C	0	113	SDHA	Succinate dehydrogenase [ubiquinone] flavoprotein subunit, mitochondrial OS=Homo sapiens OX=9606 GN=SDHA PE=1 SV=2	664
tr|A0A087WV01|A0A087WV01_HUMAN	12	10.8	10.2	10.5	9.71	10.7	10.8	10.4	11.6	0.563	0.672	0.196	1.15	0.0216	0.0723	-0.821	-1.77	8.51e-06	0.000289	-1.87	-3.65	0.000822	0.0169	-1.27	-2.42	0.0167	0.0506	0.859	1.81	0.266	0.439	-0.381	-1.3	3000	C	1	10	EEF1A1	Elongation factor 1-alpha OS=Homo sapiens OX=9606 GN=EEF1A1 PE=1 SV=1	426
tr|A0A0D9SFE4|A0A0D9SFE4_HUMAN	9.67	9.24	7.08	9.5	8.91	9.46	5.44	5.99	8.41	0.94	0.964	-0.0425	-1.03	0.306	0.463	-0.589	-1.5	0.000106	0.00189	-2.59	-6.03	0.46	0.828	-0.423	-1.34	1.83e-05	0.000268	2.98	7.86	0.335	0.507	0.555	1.47	872	C	0	157	DNM1	Dynamin-1 OS=Homo sapiens OX=9606 GN=DNM1 PE=1 SV=1	864
sp|O60610|DIAP1_HUMAN	7.64	4.22	6.76	6.18	7.54	5.07	6.03	4.85	6.75	0.088	0.179	-1.11	-2.16	0.0396	0.112	1.36	2.57	0.175	0.346	-0.876	-1.84	1.17e-05	0.000847	-3.42	-10.7	0.265	0.415	0.715	1.64	0.0717	0.192	-1.18	-2.27	448	C	0	115	DIAPH1	Protein diaphanous homolog 1 OS=Homo sapiens OX=9606 GN=DIAPH1 PE=1 SV=2	1272
sp|P35908|K22E_HUMAN_contaminant	10.4	12.4	10	9.17	9.9	9.63	7.85	11.1	10.2	0.43	0.56	0.458	1.37	0.21	0.357	0.736	1.67	0.565	0.722	-0.334	-1.26	0.00141	0.025	2.05	4.15	0.00042	0.00301	2.32	5.01	5.58e-06	0.000182	3.28	9.73	327	C	0	479	KRT2	Keratin, type II cytoskeletal 2 epidermal OS=Homo sapiens GN=KRT2 PE=1 SV=2	639
sp|O00148|DX39A_HUMAN	6.7	7.22	9.06	9.28	6.79	7.93	9.97	8.96	8.98	0.011	0.0357	-1.34	-2.54	3.06e-05	0.000692	-2.49	-5.6	6.05e-05	0.00126	2.36	5.12	0.294	0.737	0.524	1.44	0.0534	0.125	-0.992	-1.99	0.0492	0.151	-1.01	-2.02	1971	C	0	28	DDX39A	ATP-dependent RNA helicase DDX39A OS=Homo sapiens OX=9606 GN=DDX39A PE=1 SV=2	427
sp|P49746|TSP3_HUMAN	5.93	5.47	4.62	4.28	5.76	7.1	4.69	5.33	4.93	5.3e-07	1.92e-05	2.82	7.07	0.00174	0.0122	1.48	2.79	0.00465	0.0301	-1.31	-2.48	0.28	0.734	-0.466	-1.38	0.579	0.715	0.237	1.18	0.144	0.303	0.636	1.55	1423	C	0	4	THBS3	Thrombospondin-3 OS=Homo sapiens OX=9606 GN=THBS3 PE=1 SV=1	956
sp|P54819|KAD2_HUMAN	7.27	7.95	6.79	6.09	6.53	7.05	9.85	7.33	7.17	0.0421	0.101	0.955	1.94	0.341	0.495	0.433	1.35	0.294	0.481	-0.478	-1.39	0.136	0.543	0.687	1.61	2.86e-06	6.58e-05	-2.68	-6.39	7.09e-06	0.000216	-2.52	-5.72	1699	C	0	36	AK2	Adenylate kinase 2, mitochondrial OS=Homo sapiens OX=9606 GN=AK2 PE=1 SV=2	239
sp|Q92538|GBF1_HUMAN	5.77	3.96	4.16	5.29	3.58	6.36	6.36	3.9	5.05	0.068	0.148	1.07	2.1	0.00539	0.0273	-1.71	-3.27	0.00797	0.044	-1.62	-3.07	0.00347	0.0453	-1.81	-3.51	0.0282	0.0763	-1.31	-2.47	0.000183	0.00236	-2.46	-5.5	1671	C	0	83	GBF1	Golgi-specific brefeldin A-resistance guanine nucleotide exchange factor 1 OS=Homo sapiens OX=9606 GN=GBF1 PE=1 SV=2	1859
sp|O94832|MYO1D_HUMAN	10.1	10	8.96	9.25	8.95	10.3	9.43	8.9	9.27	0.000631	0.00395	1	2	0.248	0.401	-0.303	-1.23	0.000258	0.0036	-1.09	-2.13	0.965	0.977	-0.0114	-1.01	0.539	0.684	-0.16	-1.12	0.0486	0.149	-0.531	-1.45	2576	C	0	154	MYO1D	Unconventional myosin-Id OS=Homo sapiens OX=9606 GN=MYO1D PE=1 SV=2	1006
sp|Q12767-2|TMM94_HUMAN	4.03	4.14	5.71	4.17	5.9	3.78	3.61	4.07	4.86	0.37	0.506	-0.387	-1.31	0.000401	0.00409	1.73	3.32	0.00056	0.00627	1.68	3.19	0.804	0.923	0.106	1.08	0.0071	0.0261	1.24	2.37	0.29	0.464	0.459	1.37	2038	C	0	23	TMEM94	Isoform 2 of Transmembrane protein 94 OS=Homo sapiens OX=9606 GN=TMEM94	1386
sp|O75390|CISY_HUMAN	9.54	8.22	8.96	9.56	6.38	9.24	10.4	10.2	8.42	0.577	0.682	-0.325	-1.25	9.39e-06	0.000283	-3.19	-9.1	0.32	0.505	-0.584	-1.5	0.03	0.209	-1.32	-2.5	0.00225	0.0106	-1.96	-3.89	0.766	0.855	-0.173	-1.13	132	C	0	252	CS	Citrate synthase, mitochondrial OS=Homo sapiens OX=9606 GN=CS PE=1 SV=2	466
sp|Q9UPU7|TBD2B_HUMAN	4.59	4.7	4.44	5.26	4.17	7.4	5.48	4.62	4.81	7.99e-05	0.000783	2.14	4.41	0.024	0.0783	-1.09	-2.13	0.751	0.851	-0.146	-1.11	0.81	0.923	0.11	1.08	0.152	0.275	-0.672	-1.59	0.0681	0.187	-0.867	-1.82	3041	C	7	34	TBC1D2B	TBC1 domain family member 2B OS=Homo sapiens OX=9606 GN=TBC1D2B PE=1 SV=2	963
sp|O95980|RECK_HUMAN	4.55	4.66	5.34	6.33	7.12	4.8	4.38	5.25	7.11	0.00513	0.0199	-1.53	-2.89	0.124	0.249	0.794	1.73	0.124	0.276	0.794	1.73	0.825	0.923	0.111	1.08	1.13e-05	0.000187	2.73	6.61	0.0932	0.228	0.87	1.83	4944	C	57	0	RECK	Reversion-inducing cysteine-rich protein with Kazal motifs OS=Homo sapiens OX=9606 GN=RECK PE=1 SV=1	971
sp|Q9BQL6|FERM1_HUMAN	7.59	8.66	5.31	4.83	7.2	5.95	4.57	6.64	6.26	0.0846	0.173	1.13	2.18	0.000868	0.00714	2.37	5.16	0.00125	0.0114	-2.28	-4.85	0.1	0.454	1.07	2.1	0.0121	0.0396	1.7	3.24	0.00287	0.0191	2.07	4.2	320	C	0	4	FERMT1	Fermitin family homolog 1 OS=Homo sapiens OX=9606 GN=FERMT1 PE=1 SV=1	677
sp|Q14689|DIP2A_HUMAN	4.29	4.39	6.1	6.49	8.88	7.93	4.98	5.2	6.76	0.0071	0.0252	1.45	2.73	5.47e-05	0.00103	2.4	5.27	0.00115	0.0107	1.81	3.52	0.838	0.923	0.102	1.07	0.00133	0.00718	1.79	3.45	0.653	0.774	0.225	1.17	784	C	0	124	DIP2A	Disco-interacting protein 2 homolog A OS=Homo sapiens OX=9606 GN=DIP2A PE=1 SV=2	1571
sp|Q01814|AT2B2_HUMAN	7.61	9.19	7.66	7.73	8.51	8.33	6.6	8.39	8.28	0.12	0.225	0.604	1.52	0.0476	0.128	0.782	1.72	0.899	0.942	0.0481	1.03	0.000292	0.00781	1.58	2.99	0.000142	0.00124	1.68	3.21	6.65e-05	0.00111	1.79	3.46	335	C	0	23	ATP2B2	Plasma membrane calcium-transporting ATPase 2 OS=Homo sapiens OX=9606 GN=ATP2B2 PE=1 SV=2	1243
sp|Q92616|GCN1_HUMAN	8.01	6.1	8.7	9	7.59	8.25	8.08	7.66	8.91	0.101	0.197	-0.748	-1.68	0.00361	0.0205	-1.41	-2.66	0.129	0.282	0.69	1.61	0.000201	0.00599	-1.91	-3.76	0.0702	0.154	0.831	1.78	0.352	0.524	-0.417	-1.33	200	C	663	0	GCN1	eIF-2-alpha kinase activator GCN1 OS=Homo sapiens OX=9606 GN=GCN1 PE=1 SV=6	2671
sp|P55039|DRG2_HUMAN	8.83	6.56	7.46	6.36	6.01	8.53	5.96	6.81	8.28	0.000803	0.00471	2.17	4.5	0.543	0.68	-0.351	-1.28	0.0234	0.0902	-1.37	-2.59	0.000509	0.0119	-2.27	-4.83	0.000403	0.00291	2.32	5.01	0.145	0.303	0.858	1.81	3132	C	3	54	DRG2	Developmentally-regulated GTP-binding protein 2 OS=Homo sapiens OX=9606 GN=DRG2 PE=1 SV=1	364
sp|Q6PI48|SYDM_HUMAN	5.37	5.55	8	6.08	4.89	4.94	8.58	6.16	5.81	0.0658	0.144	-1.14	-2.2	0.0545	0.14	-1.19	-2.28	0.00015	0.00245	2.64	6.22	0.759	0.923	0.183	1.14	8.39e-05	0.000799	-2.77	-6.81	0.000386	0.00422	-2.42	-5.35	4024	C	0	61	DARS2	Aspartate--tRNA ligase, mitochondrial OS=Homo sapiens OX=9606 GN=DARS2 PE=1 SV=1	645
sp|Q6YHK3|CD109_HUMAN	5.66	5.89	7.95	7.89	9.56	7.48	7.14	6.15	7.57	0.406	0.538	-0.413	-1.33	0.00216	0.0143	1.67	3.18	8.1e-05	0.00155	2.3	4.91	0.639	0.918	0.232	1.17	0.389	0.549	0.428	1.35	0.0531	0.157	-0.992	-1.99	275	C	0	290	CD109	CD109 antigen OS=Homo sapiens OX=9606 GN=CD109 PE=1 SV=2	1445
sp|Q9P2J5|SYLC_HUMAN	8.13	8.28	10	9.36	8.09	7.64	9.82	8.81	8.87	0.000214	0.00174	-1.71	-3.28	0.00363	0.0205	-1.27	-2.41	7.41e-05	0.00146	1.88	3.67	0.703	0.923	0.153	1.11	0.0243	0.0679	-0.949	-1.93	0.0169	0.0703	-1.01	-2.02	3189	C	0	459	LARS	Leucine--tRNA ligase, cytoplasmic OS=Homo sapiens OX=9606 GN=LARS PE=1 SV=2	1176
tr|A0A087X0X3|A0A087X0X3_HUMAN	7.57	6.87	9.37	9.9	7.2	8.12	11.1	9.64	8.15	0.01	0.0331	-1.79	-3.46	0.000284	0.00318	-2.71	-6.53	0.00963	0.05	1.8	3.48	0.283	0.734	-0.705	-1.63	9.65e-05	0.000894	-2.97	-7.86	0.0292	0.104	-1.48	-2.8	546	C	0	360	HNRNPM	Heterogeneous nuclear ribonucleoprotein M OS=Homo sapiens OX=9606 GN=HNRNPM PE=1 SV=1	730
sp|Q96JH7|VCIP1_HUMAN	4.22	4.32	6.01	6.07	3.89	4.53	4.06	4.25	5.12	0.0014	0.00727	-1.55	-2.92	3.06e-05	0.000692	-2.19	-4.56	0.000322	0.00422	1.8	3.47	0.819	0.923	0.0995	1.07	0.0216	0.0617	1.06	2.08	0.672	0.789	0.185	1.14	560	C	27	0	VCPIP1	Deubiquitinating protein VCIP135 OS=Homo sapiens OX=9606 GN=VCPIP1 PE=1 SV=2	1222
sp|Q9P121-4|NTRI_HUMAN	6.25	6.62	5.32	6.78	8.04	5.68	5.52	6.31	6.84	0.011	0.0356	-1.11	-2.15	0.0047	0.0247	1.25	2.38	0.0307	0.109	-0.924	-1.9	0.365	0.785	0.372	1.29	0.00317	0.0138	1.32	2.49	0.0597	0.171	0.796	1.74	6387	C	0	21	NTM	Isoform 4 of Neurotrimin OS=Homo sapiens OX=9606 GN=NTM	355
sp|Q9P2W9|STX18_HUMAN	6.34	6.74	6.16	6.89	5.68	5.75	8.49	6.41	5.83	0.0121	0.0385	-1.14	-2.21	0.00867	0.0384	-1.2	-2.3	0.687	0.808	-0.172	-1.13	0.349	0.776	0.403	1.32	1.42e-06	4.24e-05	-2.66	-6.31	4.64e-05	0.000837	-2.08	-4.22	5222	C	0	18	STX18	Syntaxin-18 OS=Homo sapiens OX=9606 GN=STX18 PE=1 SV=1	335
sp|Q96P48|ARAP1_HUMAN	6.99	4.63	4.83	5.7	4.49	6.13	5.83	4.55	5.29	0.352	0.49	0.428	1.35	0.0128	0.05	-1.21	-2.32	6.44e-05	0.00131	-2.16	-4.48	2.07e-05	0.00122	-2.36	-5.14	0.247	0.393	-0.536	-1.45	0.00911	0.0441	-1.28	-2.42	619	C	0	48	ARAP1	Arf-GAP with Rho-GAP domain, ANK repeat and PH domain-containing protein 1 OS=Homo sapiens OX=9606 GN=ARAP1 PE=1 SV=3	1450
sp|O00461|GOLI4_HUMAN	5.08	5.23	5.7	5.09	6.63	4.71	5.83	5.11	6.75	0.301	0.436	-0.381	-1.3	0.000243	0.00279	1.54	2.91	0.0987	0.238	0.618	1.54	0.684	0.923	0.148	1.11	0.0171	0.0515	0.921	1.89	0.0578	0.167	-0.717	-1.64	2719	C	0	23	GOLIM4	Golgi integral membrane protein 4 OS=Homo sapiens OX=9606 GN=GOLIM4 PE=1 SV=1	696
sp|Q8TEM1|PO210_HUMAN	3.44	3.52	3.12	6.15	3.13	3.15	3.39	3.45	4.8	4.51e-06	8.2e-05	-3	-7.99	4.11e-06	0.000157	-3.02	-8.09	0.542	0.704	-0.318	-1.25	0.864	0.923	0.0891	1.06	0.0111	0.0371	1.41	2.66	0.904	0.944	0.063	1.04	1643	C	12	20	NUP210	Nuclear pore membrane glycoprotein 210 OS=Homo sapiens OX=9606 GN=NUP210 PE=1 SV=3	1887
sp|Q9ULV4-3|COR1C_HUMAN	8.81	9.33	7.77	6.72	7.4	8.52	8.74	8.8	7.48	7.3e-05	0.000736	1.8	3.49	0.086	0.191	0.68	1.6	0.0114	0.0564	-1.04	-2.06	0.189	0.645	0.514	1.43	0.00275	0.0123	-1.26	-2.4	0.865	0.92	0.0653	1.05	823	C	0	124	CORO1C	Isoform 3 of Coronin-1C OS=Homo sapiens OX=9606 GN=CORO1C	527
sp|Q96L93-2|KI16B_HUMAN	4.02	4.13	5.7	4.68	3.69	5.87	5.16	4.06	4.94	0.0081	0.0279	1.2	2.29	0.0262	0.0834	-0.982	-1.98	0.00045	0.00541	1.68	3.2	0.801	0.923	0.106	1.08	0.605	0.732	-0.218	-1.16	0.0144	0.0626	-1.09	-2.13	2112	C	0	16	KIF16B	Isoform 2 of Kinesin-like protein KIF16B OS=Homo sapiens OX=9606 GN=KIF16B	1392
sp|P23381|SYWC_HUMAN	6.38	7.46	9.66	9.98	8.51	6.86	6.82	7.22	8.85	0.000105	0.000975	-3.11	-8.66	0.04	0.113	-1.47	-2.76	5.5e-05	0.00119	3.28	9.73	0.122	0.511	1.08	2.12	0.00607	0.0229	2.03	4.08	0.569	0.715	0.391	1.31	1065	C	0	114	WARS	Tryptophan--tRNA ligase, cytoplasmic OS=Homo sapiens OX=9606 GN=WARS PE=1 SV=2	471
tr|B5MD23|B5MD23_HUMAN	6.62	7.11	8	6.45	9.3	9.45	6.15	7.61	8.51	2.67e-05	0.000343	3	8	5.04e-05	0.000985	2.86	7.24	0.0262	0.0975	1.38	2.61	0.407	0.802	0.493	1.41	0.000463	0.00325	2.35	5.12	0.0201	0.0803	1.45	2.74	2976	C	0	73	TSPAN9	Tetraspanin OS=Homo sapiens OX=9606 GN=TSPAN9 PE=1 SV=1	271
tr|A8MXP9|A8MXP9_HUMAN	6.46	6.91	6.71	7.29	5.76	5.85	9.04	7.58	6.29	0.00303	0.0132	-1.44	-2.71	0.00188	0.013	-1.52	-2.88	0.574	0.729	0.25	1.19	0.319	0.752	0.446	1.36	1.46e-06	4.26e-05	-2.75	-6.74	0.00258	0.0179	-1.47	-2.77	1225	C	0	136	MATR3	Matrin-3 OS=Homo sapiens OX=9606 GN=MATR3 PE=1 SV=1	895
sp|P35268|RL22_HUMAN	9.85	10	7.07	6.94	7.85	9.96	9.02	9.86	8.37	7.83e-05	0.000775	3.02	8.1	0.167	0.304	0.911	1.88	0.000204	0.00307	-2.78	-6.88	0.785	0.923	0.176	1.13	0.324	0.482	-0.644	-1.56	0.198	0.365	0.847	1.8	722	C	0	43	RPL22	60S ribosomal protein L22 OS=Homo sapiens OX=9606 GN=RPL22 PE=1 SV=2	128
sp|Q5JRX3-2|PREP_HUMAN	4.5	4.6	5.39	4.55	4.08	4.16	6.95	4.52	4.19	0.374	0.51	-0.389	-1.31	0.283	0.442	-0.471	-1.39	0.0486	0.149	0.891	1.85	0.812	0.923	0.103	1.07	1e-06	3.34e-05	-2.76	-6.78	7.16e-06	0.000216	-2.42	-5.37	1645	C	0	46	PITRM1	Isoform 2 of Presequence protease, mitochondrial OS=Homo sapiens OX=9606 GN=PITRM1	1038
sp|Q96GD4-5|AURKB_HUMAN	6.84	7.39	7.56	8.94	6.09	6.19	6.05	6.91	6.69	3.3e-06	6.55e-05	-2.75	-6.73	1.89e-06	9.24e-05	-2.85	-7.23	0.129	0.282	0.727	1.65	0.238	0.7	0.559	1.47	0.177	0.305	0.642	1.56	0.0736	0.195	0.863	1.82	2129	C	0	20	AURKB	Isoform 5 of Aurora kinase B OS=Homo sapiens OX=9606 GN=AURKB	345
sp|P50895|BCAM_HUMAN	6.84	7.4	6.09	7.05	8.49	6.19	6.97	6.91	7.54	0.0283	0.0752	-0.862	-1.82	0.000678	0.00597	1.44	2.7	0.0536	0.159	-0.75	-1.68	0.143	0.56	0.559	1.47	0.136	0.253	0.57	1.48	0.875	0.925	-0.0587	-1.04	4069	C	0	60	BCAM	Basal cell adhesion molecule OS=Homo sapiens OX=9606 GN=BCAM PE=1 SV=2	628
sp|P41240|CSK_HUMAN	6.56	6.06	6.2	9.72	10.1	7.62	5.44	5.85	9.31	0.00475	0.0187	-2.09	-4.26	0.62	0.745	0.339	1.26	0.6	0.75	-0.358	-1.28	0.467	0.833	-0.499	-1.41	5.7e-06	0.000111	3.87	14.6	0.546	0.697	0.414	1.33	379	C	52	54	CSK	Tyrosine-protein kinase CSK OS=Homo sapiens OX=9606 GN=CSK PE=1 SV=1	450
sp|P04264|K2C1_HUMAN_contaminant	11.9	12.9	10.7	10.5	10.7	10.7	9.55	12.5	11.5	0.689	0.777	0.201	1.15	0.605	0.732	0.26	1.2	0.025	0.0943	-1.18	-2.27	0.0593	0.32	0.979	1.97	0.000504	0.00344	1.98	3.94	3.93e-06	0.000144	2.91	7.54	327	C	0	1100	KRT1	Keratin, type II cytoskeletal 1 OS=Homo sapiens GN=KRT1 PE=1 SV=6	644
sp|Q9NUB1|ACS2L_HUMAN	6.05	6.38	5.61	7.15	5.45	5.53	8.46	6.11	6.5	0.00109	0.00603	-1.62	-3.07	0.000686	0.00601	-1.7	-3.24	0.323	0.508	-0.441	-1.36	0.46	0.828	0.329	1.26	0.000145	0.00126	-1.96	-3.89	1.45e-05	0.000359	-2.35	-5.1	1794	C	0	47	ACSS1	Acetyl-coenzyme A synthetase 2-like, mitochondrial OS=Homo sapiens OX=9606 GN=ACSS1 PE=1 SV=2	689
sp|Q14789-2|GOGB1_HUMAN	2.63	2.72	2.82	2.7	2.37	2.37	5.44	2.72	2.55	0.461	0.587	-0.33	-1.26	0.461	0.608	-0.33	-1.26	0.659	0.789	0.197	1.15	0.837	0.923	0.0915	1.07	6.97e-07	2.65e-05	-2.89	-7.44	1.85e-06	8.59e-05	-2.72	-6.6	663	C	0	25	GOLGB1	Isoform 2 of Golgin subfamily B member 1 OS=Homo sapiens OX=9606 GN=GOLGB1	3269
sp|Q9H3F6|BACD3_HUMAN	7.11	6.89	5.45	5.53	7.18	8.43	5.69	6.52	5.92	2.2e-06	5.29e-05	2.89	7.42	0.00182	0.0126	1.65	3.14	0.00176	0.015	-1.66	-3.15	0.648	0.923	-0.219	-1.16	0.63	0.752	0.23	1.17	0.0923	0.227	0.828	1.78	3021	C	0	14	KCTD10	BTB/POZ domain-containing adapter for CUL3-mediated RhoA degradation protein 3 OS=Homo sapiens OX=9606 GN=KCTD10 PE=1 SV=1	313
sp|Q5GLZ8|HERC4_HUMAN	4.42	4.53	5.75	3.88	5.68	5.94	4.26	5.13	4.12	1.82e-05	0.000253	2.06	4.18	9.95e-05	0.00157	1.81	3.5	0.00228	0.0185	1.33	2.51	0.78	0.923	0.11	1.08	0.71	0.809	-0.147	-1.11	0.0359	0.121	0.866	1.82	2901	C	0	25	HERC4	Probable E3 ubiquitin-protein ligase HERC4 OS=Homo sapiens OX=9606 GN=HERC4 PE=1 SV=1	1057
sp|Q13263|TIF1B_HUMAN	4.92	5.05	8.45	6.48	5.46	5.1	9.71	8.09	7.22	0.0487	0.114	-1.38	-2.6	0.14	0.271	-1.01	-2.02	1.69e-05	0.000503	3.53	11.6	0.839	0.923	0.136	1.1	0.000959	0.00554	-2.49	-5.62	0.0226	0.0873	-1.62	-3.07	339	C	0	173	TRIM28	Transcription intermediary factor 1-beta OS=Homo sapiens OX=9606 GN=TRIM28 PE=1 SV=5	835
sp|Q3LXA3|TKFC_HUMAN	5.4	5.58	7.61	7.6	7.19	4.97	5.62	5.43	6.99	7.11e-05	0.000719	-2.63	-6.2	0.458	0.605	-0.417	-1.34	0.000513	0.00586	2.21	4.63	0.738	0.923	0.188	1.14	0.0204	0.0589	1.37	2.59	0.731	0.835	-0.192	-1.14	2984	C	9	42	TKFC	Triokinase/FMN cyclase OS=Homo sapiens OX=9606 GN=TKFC PE=1 SV=2	575
sp|Q96NZ8|WFKN1_HUMAN	5.52	5.72	5.16	5.39	6.47	7.06	4.89	6.13	6.75	7.05e-05	0.000714	1.67	3.19	0.00516	0.0265	1.08	2.11	0.317	0.501	-0.359	-1.28	0.558	0.885	0.208	1.16	1.71e-05	0.000256	1.86	3.64	0.00156	0.0121	1.25	2.37	4676	C	24	0	WFIKKN1	WAP, Kazal, immunoglobulin, Kunitz and NTR domain-containing protein 1 OS=Homo sapiens OX=9606 GN=WFIKKN1 PE=1 SV=1	548
sp|P07954|FUMH_HUMAN	6.34	6.75	8.21	7.01	6.56	6.83	9.21	8.46	6.88	0.67	0.761	-0.181	-1.13	0.291	0.449	-0.452	-1.37	0.000156	0.00248	1.87	3.64	0.343	0.77	0.406	1.32	9.41e-06	0.000163	-2.32	-5	0.0867	0.217	-0.748	-1.68	5	C	0	94	FH	Fumarate hydratase, mitochondrial OS=Homo sapiens OX=9606 GN=FH PE=1 SV=3	510
sp|Q9Y4D7|PLXD1_HUMAN	4.06	4.17	6.87	6.1	7.48	6.88	5.32	6.21	7.39	0.166	0.287	0.775	1.71	0.0181	0.0642	1.38	2.59	2.54e-05	0.000664	2.8	6.97	0.842	0.923	0.109	1.08	0.000836	0.00507	2.06	4.18	0.115	0.262	0.887	1.85	783	C	0	159	PLXND1	Plexin-D1 OS=Homo sapiens OX=9606 GN=PLXND1 PE=1 SV=3	1925
sp|P00374|DYR_HUMAN	8.46	7.8	6.03	7.07	7.95	9.4	6.94	7.22	6.62	4.35e-05	0.000498	2.33	5.03	0.0747	0.174	0.877	1.84	2.51e-05	0.000664	-2.43	-5.39	0.172	0.614	-0.663	-1.58	0.504	0.653	-0.32	-1.25	0.562	0.711	0.277	1.21	4732	C	0	28	DHFR	Dihydrofolate reductase OS=Homo sapiens OX=9606 GN=DHFR PE=1 SV=2	187
sp|O00499|BIN1_HUMAN	7.71	7.59	4.73	4.98	6.16	7.46	4.81	5.47	5.04	0.000213	0.00173	2.48	5.58	0.0491	0.131	1.18	2.27	2.21e-05	0.000618	-2.98	-7.9	0.826	0.923	-0.127	-1.09	0.689	0.793	0.232	1.17	0.26	0.433	0.66	1.58	4373	C	0	35	BIN1	Myc box-dependent-interacting protein 1 OS=Homo sapiens OX=9606 GN=BIN1 PE=1 SV=1	593
sp|Q9NSE4|SYIM_HUMAN	5.75	5.99	6.7	7.16	5.19	5.27	9.46	7.68	6	0.00295	0.013	-1.88	-3.69	0.00209	0.0139	-1.96	-3.9	0.107	0.249	0.957	1.94	0.673	0.923	0.244	1.18	2.57e-06	6.26e-05	-3.46	-11	0.00459	0.0269	-1.78	-3.44	307	C	124	0	IARS2	Isoleucine--tRNA ligase, mitochondrial OS=Homo sapiens OX=9606 GN=IARS2 PE=1 SV=2	1012
sp|Q9Y4W6|AFG32_HUMAN	7.88	5.7	6.45	7.86	6.02	6.3	8.4	7.02	5.88	0.00689	0.0248	-1.55	-2.94	0.00182	0.0126	-1.84	-3.58	0.0118	0.058	-1.43	-2.7	0.000356	0.009	-2.18	-4.53	6.56e-05	0.00066	-2.52	-5.75	0.0147	0.0637	-1.38	-2.61	193	C	45	19	AFG3L2	AFG3-like protein 2 OS=Homo sapiens OX=9606 GN=AFG3L2 PE=1 SV=2	797
sp|Q9Y6K8|KAD5_HUMAN	5.48	5.68	5.58	5.36	5.94	5.05	4.85	7.84	6.71	0.479	0.601	-0.308	-1.24	0.184	0.325	0.584	1.5	0.816	0.893	0.101	1.07	0.64	0.92	0.202	1.15	0.000199	0.00162	1.86	3.64	2.6e-07	2.09e-05	2.99	7.92	1580	C	0	21	AK5	Adenylate kinase isoenzyme 5 OS=Homo sapiens OX=9606 GN=AK5 PE=1 SV=2	562
sp|Q6NUK1|SCMC1_HUMAN	8.48	6.98	6.47	7.1	5.81	5.89	8.9	6.59	6.29	0.0282	0.0751	-1.21	-2.31	0.0201	0.0684	-1.29	-2.44	0.000689	0.00727	-2.01	-4.03	0.00774	0.0827	-1.5	-2.83	3.39e-05	0.000411	-2.61	-6.12	0.000152	0.00207	-2.31	-4.97	2692	C	0	51	SLC25A24	Calcium-binding mitochondrial carrier protein SCaMC-1 OS=Homo sapiens OX=9606 GN=SLC25A24 PE=1 SV=2	477
sp|Q9HA72|CAHM2_HUMAN	8.39	6.76	6.21	5.83	5.69	7.42	5.93	6.98	6.39	0.000989	0.00553	1.59	3.02	0.753	0.835	-0.136	-1.1	3.02e-05	0.000754	-2.17	-4.51	0.000836	0.017	-1.62	-3.08	0.291	0.445	0.461	1.38	0.0211	0.083	1.05	2.07	3804	C	0	19	CALHM2	Calcium homeostasis modulator protein 2 OS=Homo sapiens OX=9606 GN=CALHM2 PE=2 SV=1	323
sp|Q13057-2|COASY_HUMAN	5.35	5.53	7.37	7.98	8.16	4.92	5.51	7	6.74	4.36e-05	0.000498	-3.06	-8.33	0.773	0.847	0.18	1.13	0.00321	0.0237	2.02	4.05	0.774	0.923	0.18	1.13	0.0571	0.132	1.23	2.35	0.0235	0.0893	1.49	2.82	1771	C	0	60	COASY	Isoform 2 of Bifunctional coenzyme A synthase OS=Homo sapiens OX=9606 GN=COASY	593
sp|P54886|P5CS_HUMAN	9.17	6.09	8.42	8.54	5.26	6.71	9.42	7	7.09	0.0186	0.0537	-1.83	-3.56	0.000129	0.00184	-3.29	-9.77	0.315	0.5	-0.746	-1.68	0.000276	0.00749	-3.07	-8.42	0.00368	0.0155	-2.33	-5.03	0.00276	0.0188	-2.41	-5.33	402	C	0	202	ALDH18A1	Delta-1-pyrroline-5-carboxylate synthase OS=Homo sapiens OX=9606 GN=ALDH18A1 PE=1 SV=2	795
sp|Q14677-3|EPN4_HUMAN	5.37	5.56	4.69	4.64	5.81	7.13	4.76	5.4	4.98	5.06e-07	1.85e-05	2.49	5.63	0.00421	0.0228	1.17	2.25	0.0769	0.202	-0.686	-1.61	0.626	0.914	0.184	1.14	0.545	0.689	0.228	1.17	0.0944	0.23	0.647	1.57	1609	C	0	19	CLINT1	Isoform 3 of Clathrin interactor 1 OS=Homo sapiens OX=9606 GN=CLINT1	643
sp|P54687-5|BCAT1_HUMAN	5.99	8.14	8.33	8.56	8.8	5.48	6.62	7.29	8.09	6.76e-05	0.0007	-3.09	-8.49	0.714	0.811	0.24	1.18	0.00133	0.012	2.34	5.05	0.00276	0.0388	2.15	4.43	0.0319	0.0843	1.47	2.77	0.306	0.48	0.676	1.6	2272	C	0	68	BCAT1	Isoform 5 of Branched-chain-amino-acid aminotransferase, cytosolic OS=Homo sapiens OX=9606 GN=BCAT1	398
sp|O43292|GPAA1_HUMAN	5.9	6.19	5.09	6.47	5.33	5.41	7.17	6.39	5.45	0.00345	0.0146	-1.07	-2.09	0.00198	0.0135	-1.14	-2.2	0.0213	0.0841	-0.81	-1.75	0.394	0.797	0.286	1.22	2.13e-05	0.000294	-1.72	-3.3	0.0254	0.0932	-0.784	-1.72	6015	C	0	23	GPAA1	Glycosylphosphatidylinositol anchor attachment 1 protein OS=Homo sapiens OX=9606 GN=GPAA1 PE=1 SV=3	621
sp|Q8WWI5|CTL1_HUMAN	5.15	5.32	7.31	6.04	8.88	8.14	5.9	7.09	8	0.00155	0.00788	2.1	4.28	6.21e-05	0.00111	2.84	7.15	0.00121	0.0112	2.16	4.46	0.785	0.923	0.163	1.12	0.00153	0.00795	2.1	4.29	0.0555	0.162	1.19	2.28	1834	C	0	103	SLC44A1	Choline transporter-like protein 1 OS=Homo sapiens OX=9606 GN=SLC44A1 PE=1 SV=1	657
sp|Q14116|IL18_HUMAN	7.08	7.71	9.86	5.81	6.31	6.42	7.2	8.76	7.15	0.211	0.341	0.612	1.53	0.3	0.459	0.504	1.42	4.48e-06	0.000176	2.78	6.86	0.201	0.66	0.627	1.54	0.909	0.937	-0.0548	-1.04	0.00307	0.0199	1.56	2.95	5990	C	0	25	IL18	Interleukin-18 OS=Homo sapiens OX=9606 GN=IL18 PE=1 SV=1	193
sp|Q5T5C0|STXB5_HUMAN	6.28	5.1	5.66	3.99	4.88	6.7	4.4	5	4.97	8.94e-07	2.81e-05	2.71	6.53	0.0429	0.119	0.892	1.86	0.151	0.315	-0.619	-1.54	0.00917	0.0937	-1.18	-2.27	0.185	0.315	0.57	1.48	0.167	0.329	0.596	1.51	4668	C	0	25	STXBP5	Syntaxin-binding protein 5 OS=Homo sapiens OX=9606 GN=STXBP5 PE=1 SV=1	1151
sp|O75052|CAPON_HUMAN	7.63	8.32	6.61	8.69	10.1	7.06	7.13	7.66	9.16	0.00698	0.0249	-1.64	-3.11	0.0174	0.0623	1.42	2.67	0.0785	0.205	-1.02	-2.03	0.228	0.691	0.687	1.61	0.0012	0.00663	2.03	4.09	0.353	0.525	0.527	1.44	1549	C	0	82	NOS1AP	Carboxyl-terminal PDZ ligand of neuronal nitric oxide synthase protein OS=Homo sapiens OX=9606 GN=NOS1AP PE=1 SV=3	506
sp|O60264|SMCA5_HUMAN	5.04	5.19	6.78	7.1	4.96	5.11	8.72	5.56	5.39	0.00578	0.0215	-1.99	-3.98	0.00331	0.0191	-2.14	-4.42	0.0142	0.0652	1.74	3.34	0.826	0.923	0.147	1.11	3.25e-05	0.000401	-3.34	-10.1	6.46e-05	0.00108	-3.16	-8.94	2877	C	64	0	SMARCA5	SWI/SNF-related matrix-associated actin-dependent regulator of chromatin subfamily A member 5 OS=Homo sapiens OX=9606 GN=SMARCA5 PE=1 SV=1	1052
sp|Q8TCB0|IFI44_HUMAN	6.56	7.04	5.54	8.32	6.43	5.93	5.78	6.64	7.05	1.17e-05	0.000179	-2.39	-5.24	0.00022	0.00257	-1.89	-3.71	0.0288	0.104	-1.02	-2.02	0.281	0.734	0.482	1.4	0.00774	0.0279	1.27	2.41	0.0609	0.173	0.86	1.82	1891	C	0	20	IFI44	Interferon-induced protein 44 OS=Homo sapiens OX=9606 GN=IFI44 PE=2 SV=2	444
sp|Q15126|PMVK_HUMAN	9.06	8.2	10.1	10	8.33	8.2	8.98	9.99	9.47	0.000131	0.00117	-1.83	-3.56	0.000307	0.00339	-1.7	-3.25	0.0151	0.0683	1.06	2.08	0.0435	0.264	-0.863	-1.82	0.244	0.39	0.484	1.4	0.0198	0.0796	1.01	2.01	2013	C	77	0	PMVK	Phosphomevalonate kinase OS=Homo sapiens OX=9606 GN=PMVK PE=1 SV=3	192
tr|A0A2R8Y5V8|A0A2R8Y5V8_HUMAN	2.89	3.01	3.07	3.2	5.17	2.66	2.42	2.95	2.74	0.152	0.268	-0.542	-1.46	1.51e-05	0.000409	1.96	3.9	0.62	0.765	0.184	1.14	0.748	0.923	0.119	1.09	0.389	0.548	0.322	1.25	0.163	0.325	0.527	1.44	187	C	0	11	FRY	Protein furry homolog OS=Homo sapiens OX=9606 GN=FRY PE=1 SV=1	3058
sp|Q9P265|DIP2B_HUMAN	4.4	6.7	8.16	7.95	9.97	8.97	5.8	5.79	7.78	0.139	0.25	1.01	2.02	0.00537	0.0273	2.02	4.05	6.72e-06	0.000235	3.76	13.5	0.00189	0.0303	2.3	4.93	0.00607	0.0229	1.99	3.96	0.991	0.994	-0.00774	-1.01	784	C	297	36	DIP2B	Disco-interacting protein 2 homolog B OS=Homo sapiens OX=9606 GN=DIP2B PE=1 SV=3	1576
sp|P62888|RL30_HUMAN	8.03	8.58	8.09	10.4	7.46	8.07	8.87	7.97	7.83	2.95e-05	0.000367	-2.32	-5	9.73e-07	6.12e-05	-2.94	-7.65	0.91	0.947	0.0522	1.04	0.241	0.704	0.548	1.46	0.0318	0.084	-1.04	-2.05	0.0604	0.172	-0.896	-1.86	4961	C	0	29	RPL30	60S ribosomal protein L30 OS=Homo sapiens OX=9606 GN=RPL30 PE=1 SV=2	115
sp|Q460N5|PAR14_HUMAN	3.57	3.65	3.93	7.47	6.2	3.33	5.16	3.58	5.71	1.25e-06	3.59e-05	-4.14	-17.6	0.0621	0.153	-1.28	-2.42	0.594	0.745	0.353	1.28	0.905	0.934	0.0787	1.06	0.402	0.562	0.556	1.47	0.0238	0.0899	-1.57	-2.97	1945	C	0	90	PARP14	Poly [ADP-ribose] polymerase 14 OS=Homo sapiens OX=9606 GN=PARP14 PE=1 SV=3	1801
sp|Q5TA45-5|INT11_HUMAN	5.36	5.54	5.04	5.26	4.88	4.94	7.06	5.39	4.97	0.307	0.443	-0.328	-1.26	0.236	0.388	-0.382	-1.3	0.316	0.501	-0.322	-1.25	0.57	0.89	0.181	1.13	5.84e-07	2.4e-05	-2.09	-4.26	1.6e-05	0.000373	-1.68	-3.2	4451	C	0	19	INTS11	Isoform 5 of Integrator complex subunit 11 OS=Homo sapiens OX=9606 GN=INTS11	606
sp|P46060|RAGP1_HUMAN	6.78	6.72	8.1	7.88	7.97	6.03	8.59	6.73	8.26	0.000432	0.00298	-1.85	-3.6	0.834	0.889	0.0962	1.07	0.00783	0.0434	1.32	2.49	0.891	0.93	-0.063	-1.04	0.472	0.626	-0.333	-1.26	0.000395	0.00428	-1.86	-3.64	577	C	73	36	RANGAP1	Ran GTPase-activating protein 1 OS=Homo sapiens OX=9606 GN=RANGAP1 PE=1 SV=1	587
sp|Q9NR31|SAR1A_HUMAN	9.73	10.1	9.51	9.01	7.01	10.3	8.56	9.86	9.24	0.0133	0.0413	1.32	2.5	0.000453	0.00441	-2	-4	0.655	0.789	-0.224	-1.17	0.5	0.853	0.339	1.26	0.183	0.312	0.678	1.6	0.0142	0.0622	1.3	2.47	2866	C	0	39	SAR1A	GTP-binding protein SAR1a OS=Homo sapiens OX=9606 GN=SAR1A PE=1 SV=1	198
sp|Q16795|NDUA9_HUMAN	6.81	7.36	8.62	9.21	6.06	6.16	9.89	7.92	7.95	5.74e-05	0.000618	-3.05	-8.3	3.77e-05	0.000813	-3.16	-8.92	0.00838	0.0452	1.81	3.5	0.392	0.796	0.55	1.46	0.00508	0.0201	-1.94	-3.84	0.00445	0.0262	-1.97	-3.93	1832	C	0	97	NDUFA9	NADH dehydrogenase [ubiquinone] 1 alpha subcomplex subunit 9, mitochondrial OS=Homo sapiens OX=9606 GN=NDUFA9 PE=1 SV=2	377
sp|Q6NZI2|CAVN1_HUMAN	8	7.9	9	7.75	6.05	8.64	9.2	7.29	6.55	0.115	0.218	0.889	1.85	0.00451	0.0239	-1.7	-3.24	0.0765	0.202	1	2.01	0.855	0.923	-0.1	-1.07	5.28e-05	0.000579	-2.65	-6.26	0.00172	0.0128	-1.91	-3.75	1576	C	42	42	CAVIN1	Caveolae-associated protein 1 OS=Homo sapiens OX=9606 GN=CAVIN1 PE=1 SV=1	390
sp|P22735|TGM1_HUMAN_contaminant	5.57	8.18	4.84	4.48	5.04	7.13	4.94	5.61	5.48	0.00025	0.00195	2.64	6.25	0.377	0.53	0.558	1.47	0.252	0.434	-0.727	-1.66	0.000288	0.00776	2.61	6.11	0.385	0.545	0.548	1.46	0.288	0.462	0.673	1.59	835	C	0	20	TGM1	Protein-glutamine gamma-glutamyltransferase K OS=Homo sapiens GN=TGM1 PE=1 SV=4	817
sp|Q99571-2|P2RX4_HUMAN	8.14	8.21	5.93	4.8	5.89	7.78	5.58	6.01	5.49	1.27e-05	0.000188	2.98	7.86	0.0601	0.149	1.08	2.12	0.000463	0.00546	-2.21	-4.63	0.891	0.93	0.0759	1.05	0.877	0.917	-0.0855	-1.06	0.439	0.607	0.431	1.35	3588	C	0	27	P2RX4	Isoform 2 of P2X purinoceptor 4 OS=Homo sapiens OX=9606 GN=P2RX4	404
sp|Q16204|CCDC6_HUMAN	5.79	6.04	5.34	5.29	6.17	8.08	5.73	5.83	5.35	3.71e-07	1.46e-05	2.79	6.91	0.0417	0.116	0.877	1.84	0.287	0.473	-0.444	-1.36	0.541	0.878	0.253	1.19	0.358	0.518	-0.382	-1.3	0.802	0.881	0.103	1.07	454	C	19	0	CCDC6	Coiled-coil domain-containing protein 6 OS=Homo sapiens OX=9606 GN=CCDC6 PE=1 SV=2	474
sp|P35232|PHB_HUMAN	9.04	8.02	9.69	9.46	6.59	7.65	9.8	9.32	8.9	0.000828	0.00483	-1.81	-3.51	2.62e-06	0.000112	-2.88	-7.35	0.187	0.359	0.646	1.56	0.042	0.257	-1.02	-2.03	0.0707	0.155	-0.899	-1.87	0.324	0.497	-0.479	-1.39	53	C	10	96	PHB	Prohibitin OS=Homo sapiens OX=9606 GN=PHB PE=1 SV=1	272
sp|P01023|A2MG_HUMAN	8.09	9.07	7.26	5.93	7.67	7.53	7.65	8.38	7.3	0.0004	0.00281	1.6	3.04	0.000165	0.00216	1.74	3.34	0.0445	0.141	-0.831	-1.78	0.0198	0.159	0.977	1.97	0.385	0.545	-0.347	-1.27	0.0754	0.198	0.729	1.66	189	C	156	24	A2M	Alpha-2-macroglobulin OS=Homo sapiens OX=9606 GN=A2M PE=1 SV=3	1474
sp|Q99962|SH3G2_HUMAN	6.26	6.64	6.5	6.04	7.7	7.31	5.53	8.59	6.69	0.0154	0.0468	1.27	2.41	0.00223	0.0145	1.66	3.17	0.627	0.77	0.24	1.18	0.442	0.818	0.381	1.3	0.0257	0.0713	1.16	2.23	1.5e-06	7.49e-05	3.06	8.34	1227	C	2	0	SH3GL2	Endophilin-A1 OS=Homo sapiens OX=9606 GN=SH3GL2 PE=1 SV=1	352
sp|P00813|ADA_HUMAN	6.21	6.57	5.29	5.99	6.97	5.64	5.49	6.27	5.71	0.232	0.364	-0.348	-1.27	0.00194	0.0133	0.985	1.98	0.00353	0.0253	-0.916	-1.89	0.212	0.676	0.364	1.29	0.451	0.607	0.218	1.16	0.0106	0.0505	0.785	1.72	3170	C	0	8	ADA	Adenosine deaminase OS=Homo sapiens OX=9606 GN=ADA PE=1 SV=3	363
sp|Q9NX62|IMPA3_HUMAN	6.16	6.52	7.57	4.98	7.32	5.61	6.81	6.23	6.21	0.131	0.24	0.621	1.54	4.08e-06	0.000157	2.34	5.05	0.00167	0.0144	1.4	2.64	0.381	0.789	0.355	1.28	0.145	0.265	-0.6	-1.52	0.156	0.318	-0.583	-1.5	3246	C	25	1	IMPAD1	Inositol monophosphatase 3 OS=Homo sapiens OX=9606 GN=IMPAD1 PE=1 SV=1	359
sp|Q86Y82|STX12_HUMAN	6.59	7.08	5.99	5.31	8.09	5.96	6.12	6.67	6.58	0.145	0.259	0.652	1.57	1.02e-06	6.2e-05	2.78	6.87	0.176	0.347	-0.603	-1.52	0.273	0.728	0.486	1.4	0.304	0.46	0.455	1.37	0.223	0.391	0.542	1.46	3153	C	3	12	STX12	Syntaxin-12 OS=Homo sapiens OX=9606 GN=STX12 PE=1 SV=1	276
sp|Q6SZW1|SARM1_HUMAN	6.64	7.14	7.78	8.42	8.21	6.01	7.49	6.71	7.52	5.07e-06	8.97e-05	-2.42	-5.34	0.615	0.741	-0.213	-1.16	0.0115	0.0567	1.14	2.21	0.246	0.71	0.497	1.41	0.93	0.954	0.0371	1.03	0.0762	0.2	-0.773	-1.71	1150	C	17	65	SARM1	Sterile alpha and TIR motif-containing protein 1 OS=Homo sapiens OX=9606 GN=SARM1 PE=1 SV=1	724
sp|O94915|FRYL_HUMAN	4.96	4.07	6.36	6.57	6.36	6.56	5.76	4.35	6.09	0.974	0.984	-0.0132	-1.01	0.602	0.731	-0.215	-1.16	0.00204	0.0169	1.4	2.64	0.0383	0.244	-0.888	-1.85	0.421	0.579	0.333	1.26	0.00195	0.0142	-1.41	-2.65	187	C	0	159	FRYL	Protein furry homolog-like OS=Homo sapiens OX=9606 GN=FRYL PE=1 SV=2	3013
sp|P13761|2B17_HUMAN	6.96	7.56	7.98	5.68	6.2	6.31	6.78	9.32	6.41	0.192	0.318	0.627	1.54	0.274	0.432	0.522	1.44	0.0374	0.124	1.03	2.04	0.209	0.671	0.602	1.52	0.433	0.59	-0.372	-1.29	1.18e-05	0.000318	2.54	5.83	1610	C	0	28	HLA-DRB1	HLA class II histocompatibility antigen, DRB1-7 beta chain OS=Homo sapiens OX=9606 GN=HLA-DRB1 PE=1 SV=1	266
sp|P17812|PYRG1_HUMAN	8.39	6.95	8.93	8.98	9.18	9.31	6.58	8.98	8.56	0.478	0.601	0.326	1.25	0.661	0.776	0.2	1.15	0.242	0.424	0.541	1.46	0.00396	0.0505	-1.43	-2.7	0.000191	0.00156	1.97	3.93	1.69e-05	0.00039	2.4	5.27	271	C	0	171	CTPS1	CTP synthase 1 OS=Homo sapiens OX=9606 GN=CTPS1 PE=1 SV=2	591
sp|P62834|RAP1A_HUMAN	11.3	10.1	11.4	11.6	12.2	12.6	11.2	10.9	11.7	0.00141	0.00729	1	2	0.0405	0.114	0.603	1.52	0.587	0.739	0.154	1.11	0.00016	0.00516	-1.24	-2.36	0.082	0.173	0.506	1.42	0.193	0.36	-0.374	-1.3	2562	C	0	25	RAP1A	Ras-related protein Rap-1A OS=Homo sapiens OX=9606 GN=RAP1A PE=1 SV=1	184
sp|P04899|GNAI2_HUMAN	11	10.7	10.8	11.6	11.9	12.2	9.86	11.1	12	0.0599	0.134	0.6	1.52	0.448	0.596	0.235	1.18	0.655	0.788	-0.138	-1.1	0.444	0.818	-0.237	-1.18	2.97e-07	1.4e-05	2.11	4.31	0.000427	0.00453	1.24	2.36	1224	C	0	523	GNAI2	Guanine nucleotide-binding protein G(i) subunit alpha-2 OS=Homo sapiens OX=9606 GN=GNAI2 PE=1 SV=3	355
sp|Q9NRX2|RM17_HUMAN	7.65	8.34	7.8	8.97	6.97	7.08	10.8	7.68	7.28	0.00571	0.0213	-1.89	-3.71	0.00359	0.0204	-2.01	-4.03	0.822	0.896	0.142	1.1	0.285	0.735	0.682	1.6	6.64e-06	0.000124	-3.55	-11.7	3.41e-05	0.000641	-3.15	-8.86	2523	C	4	44	MRPL17	39S ribosomal protein L17, mitochondrial OS=Homo sapiens OX=9606 GN=MRPL17 PE=1 SV=1	175
sp|O75436|VP26A_HUMAN	10.1	9.14	9.15	8.62	8.65	10.4	7.63	8.66	9.39	0.000152	0.00131	1.8	3.48	0.931	0.953	0.0352	1.02	0.0264	0.0979	-0.952	-1.93	0.0249	0.189	-0.963	-1.95	0.000184	0.00152	1.77	3.41	0.0165	0.069	1.04	2.05	3077	C	44	63	VPS26A	Vacuolar protein sorting-associated protein 26A OS=Homo sapiens OX=9606 GN=VPS26A PE=1 SV=2	327
sp|Q12866|MERTK_HUMAN	4.54	4.65	4.04	4.61	7.22	6.02	4.05	4.57	5.9	0.00462	0.0183	1.42	2.67	5.47e-06	0.000191	2.62	6.13	0.284	0.469	-0.498	-1.41	0.808	0.923	0.112	1.08	0.000407	0.00294	1.85	3.62	0.26	0.433	0.524	1.44	378	C	0	22	MERTK	Tyrosine-protein kinase Mer OS=Homo sapiens OX=9606 GN=MERTK PE=1 SV=2	999
tr|F8VXC8|F8VXC8_HUMAN	5.41	5.6	4.72	4.35	4.92	4.99	6.95	7.2	5.02	0.0944	0.188	0.636	1.55	0.131	0.259	0.571	1.49	0.0683	0.187	-0.697	-1.62	0.611	0.907	0.188	1.14	1.85e-05	0.000268	-1.93	-3.81	0.491	0.65	0.256	1.19	1149	C	0	32	SMARCC2	SWI/SNF complex subunit SMARCC2 OS=Homo sapiens OX=9606 GN=SMARCC2 PE=1 SV=1	1245
sp|Q7Z2Z2|EFL1_HUMAN	6.09	4.45	5.43	6.59	4.53	6.16	4.96	4.37	7.42	0.469	0.593	-0.429	-1.35	0.00162	0.0116	-2.06	-4.17	0.267	0.452	-0.662	-1.58	0.00916	0.0937	-1.65	-3.13	0.000285	0.0022	2.46	5.5	0.32	0.493	-0.592	-1.51	1705	C	0	84	EFL1	Elongation factor-like GTPase 1 OS=Homo sapiens OX=9606 GN=EFL1 PE=1 SV=2	1120
sp|Q53GA4|PHLA2_HUMAN	7.36	8.06	6.29	9.05	10.2	9.88	6.71	7.42	9.63	0.115	0.218	0.835	1.78	0.0394	0.112	1.11	2.16	0.0463	0.145	-1.07	-2.1	0.182	0.638	0.701	1.63	6.11e-06	0.000116	2.92	7.55	0.179	0.343	0.707	1.63	5516	C	42	0	PHLDA2	Pleckstrin homology-like domain family A member 2 OS=Homo sapiens OX=9606 GN=PHLDA2 PE=1 SV=2	152
sp|Q96GQ5|RUS1_HUMAN	6.49	6.96	5.49	5.22	5.79	5.87	8.08	6.57	6.97	0.0491	0.114	0.65	1.57	0.0825	0.186	0.569	1.48	0.00374	0.0264	-1.01	-2.01	0.154	0.576	0.462	1.38	0.00155	0.00801	-1.12	-2.17	6.08e-05	0.00103	-1.51	-2.85	204	C	0	14	C16orf58	RUS1 family protein C16orf58 OS=Homo sapiens OX=9606 GN=C16orf58 PE=1 SV=2	468
sp|O95347|SMC2_HUMAN	5.9	5.48	7.26	8.76	6.81	5.21	5.98	6.6	7.66	3.61e-06	7.01e-05	-3.54	-11.7	0.00332	0.0191	-1.95	-3.85	0.0327	0.114	1.36	2.56	0.483	0.841	-0.427	-1.34	0.00961	0.0332	1.68	3.21	0.306	0.48	0.627	1.54	993	C	2	126	SMC2	Structural maintenance of chromosomes protein 2 OS=Homo sapiens OX=9606 GN=SMC2 PE=1 SV=2	1197
sp|Q9H015|S22A4_HUMAN	5.51	5.71	4.8	5.38	7.04	5.07	4.88	5.54	6.21	0.404	0.536	-0.314	-1.24	0.000141	0.00194	1.66	3.15	0.0654	0.182	-0.712	-1.64	0.579	0.895	0.207	1.15	0.00134	0.00723	1.33	2.52	0.0855	0.214	0.661	1.58	539	C	12	0	SLC22A4	Solute carrier family 22 member 4 OS=Homo sapiens OX=9606 GN=SLC22A4 PE=1 SV=3	551
sp|P08123|CO1A2_HUMAN	4.7	4.82	5.42	3.78	4.27	5.9	7.9	7.11	4.73	0.000857	0.00493	2.11	4.33	0.396	0.549	0.482	1.4	0.206	0.38	0.725	1.65	0.832	0.923	0.12	1.09	6.41e-06	0.000121	-3.17	-9.02	0.167	0.329	-0.795	-1.73	2689	C	0	79	COL1A2	Collagen alpha-2(I) chain OS=Homo sapiens OX=9606 GN=COL1A2 PE=1 SV=7	1366
sp|O94822-3|LTN1_HUMAN	3.55	3.63	3.9	5.53	3.28	3.3	3.93	3.56	3.38	2.55e-06	5.58e-05	-2.23	-4.68	2.16e-06	9.92e-05	-2.25	-4.76	0.354	0.538	0.348	1.27	0.828	0.923	0.0806	1.06	0.149	0.27	-0.548	-1.46	0.33	0.503	-0.366	-1.29	3808	C	0	21	LTN1	Isoform 3 of E3 ubiquitin-protein ligase listerin OS=Homo sapiens OX=9606 GN=LTN1	1812
sp|Q8IY37|DHX37_HUMAN	4.29	4.4	3.81	5.33	3.94	4.02	5.11	4.32	4	8.74e-05	0.000841	-1.3	-2.47	4.2e-05	0.000857	-1.38	-2.61	0.0975	0.236	-0.48	-1.39	0.706	0.923	0.106	1.08	0.00054	0.00361	-1.11	-2.15	0.00935	0.0452	-0.785	-1.72	3135	C	0	13	DHX37	Probable ATP-dependent RNA helicase DHX37 OS=Homo sapiens OX=9606 GN=DHX37 PE=1 SV=1	1157
sp|P61224|RAP1B_HUMAN	11.9	10.5	11.8	11.9	12.8	12.9	11.4	11.2	12	0.00162	0.00813	0.999	2	0.0074	0.034	0.824	1.77	0.899	0.942	-0.0362	-1.03	5.43e-05	0.00241	-1.37	-2.59	0.0633	0.142	0.549	1.46	0.456	0.623	-0.214	-1.16	2562	C	0	424	RAP1B	Ras-related protein Rap-1b OS=Homo sapiens OX=9606 GN=RAP1B PE=1 SV=1	184
sp|O75396|SC22B_HUMAN	8.7	8.62	10.3	10.2	8.26	10.3	9.61	10.4	10.6	0.733	0.812	0.151	1.11	0.000169	0.00219	-1.93	-3.82	0.00126	0.0114	1.59	3.01	0.846	0.923	-0.0861	-1.06	0.0295	0.0791	1.01	2.02	0.0974	0.234	0.754	1.69	4733	C	41	93	SEC22B	Vesicle-trafficking protein SEC22b OS=Homo sapiens OX=9606 GN=SEC22B PE=1 SV=4	215
sp|Q9NVI7-2|ATD3A_HUMAN	7.05	7.67	7.87	8.57	6.29	6.39	9.23	7.34	7.68	8.63e-05	0.000833	-2.18	-4.53	4.9e-05	0.000962	-2.28	-4.86	0.0928	0.228	0.815	1.76	0.194	0.655	0.622	1.54	0.00277	0.0123	-1.55	-2.92	0.000433	0.00458	-1.89	-3.7	621	C	0	58	ATAD3A	Isoform 2 of ATPase family AAA domain-containing protein 3A OS=Homo sapiens OX=9606 GN=ATAD3A	586
tr|B7ZM99|B7ZM99_HUMAN	8.72	6.71	6.61	7.15	5.66	7.23	7.42	6.72	5.81	0.87	0.922	0.0768	1.05	0.00376	0.0211	-1.49	-2.81	0.00013	0.00222	-2.1	-4.3	0.000218	0.00637	-2.01	-4.03	0.00197	0.00957	-1.61	-3.05	0.146	0.305	-0.699	-1.62	1509	C	0	98	MTHFD1L	MTHFD1L protein OS=Homo sapiens OX=9606 GN=MTHFD1L PE=1 SV=1	979
sp|P07305|H10_HUMAN	7.12	7.77	6.93	7.11	6.36	6.47	9.82	7.2	6.6	0.217	0.348	-0.634	-1.55	0.15	0.283	-0.745	-1.68	0.704	0.819	-0.193	-1.14	0.206	0.669	0.65	1.57	1.01e-06	3.35e-05	-3.22	-9.31	2.03e-05	0.000449	-2.62	-6.17	4376	C	0	35	H1F0	Histone H1.0 OS=Homo sapiens OX=9606 GN=H1F0 PE=1 SV=3	194
sp|O75882|ATRN_HUMAN	3.95	4.06	4.03	4.14	6.98	5.54	3.56	4	4.27	0.00204	0.0097	1.39	2.62	2.41e-07	2.52e-05	2.83	7.13	0.851	0.91	0.0769	1.05	0.782	0.923	0.113	1.08	0.0905	0.186	0.712	1.64	0.29	0.464	0.437	1.35	221	C	16	11	ATRN	Attractin OS=Homo sapiens OX=9606 GN=ATRN PE=1 SV=2	1429
sp|Q96EP5|DAZP1_HUMAN	6.95	7.55	5.86	5.67	6.19	7.46	7.9	7.02	6.4	0.000177	0.00149	1.78	3.44	0.213	0.362	0.518	1.43	0.0122	0.0591	-1.1	-2.14	0.153	0.576	0.597	1.51	0.00104	0.00593	-1.5	-2.84	0.0396	0.13	-0.88	-1.84	5155	C	0	21	DAZAP1	DAZ-associated protein 1 OS=Homo sapiens OX=9606 GN=DAZAP1 PE=1 SV=1	407
sp|O60506-3|HNRPQ_HUMAN	9.75	9.4	9.14	8.61	6.14	9.44	9.89	9.21	7.32	0.185	0.31	0.827	1.77	0.000409	0.00415	-2.47	-5.56	0.326	0.51	-0.608	-1.52	0.572	0.893	-0.348	-1.27	0.000272	0.00211	-2.57	-5.94	0.275	0.448	-0.678	-1.6	727	C	0	6	SYNCRIP	Isoform 3 of Heterogeneous nuclear ribonucleoprotein Q OS=Homo sapiens OX=9606 GN=SYNCRIP	562
sp|Q96PU5-4|NED4L_HUMAN	7.97	7.6	4.2	6.38	9.61	8.14	4.54	4.77	5.35	0.0247	0.0672	1.76	3.4	0.000185	0.00228	3.24	9.42	2.79e-05	0.000712	-3.78	-13.7	0.613	0.907	-0.378	-1.3	0.283	0.435	0.811	1.75	0.765	0.855	0.223	1.17	1618	C	0	1	NEDD4L	Isoform 4 of E3 ubiquitin-protein ligase NEDD4-like OS=Homo sapiens OX=9606 GN=NEDD4L	854
sp|P13686|PPA5_HUMAN	6.69	7.21	6.61	5.4	5.95	6.06	8.43	6.76	6.15	0.0735	0.156	0.659	1.58	0.126	0.252	0.559	1.47	0.83	0.9	-0.0767	-1.05	0.152	0.575	0.521	1.43	9.05e-07	3.1e-05	-2.28	-4.87	7.78e-05	0.00125	-1.67	-3.17	3253	C	11	1	ACP5	Tartrate-resistant acid phosphatase type 5 OS=Homo sapiens OX=9606 GN=ACP5 PE=1 SV=3	325
sp|P29597|TYK2_HUMAN	4.58	4.69	4.37	5.86	7.53	4.24	4.45	4.6	6.21	0.00529	0.0203	-1.62	-3.08	0.00432	0.0232	1.67	3.18	0.697	0.815	-0.209	-1.16	0.838	0.923	0.11	1.08	0.00283	0.0126	1.76	3.39	0.771	0.858	0.156	1.11	14	C	0	42	TYK2	Non-receptor tyrosine-protein kinase TYK2 OS=Homo sapiens OX=9606 GN=TYK2 PE=1 SV=3	1187
sp|Q9H9S4|CB39L_HUMAN	7.52	7.6	5.79	6.87	7.07	10.1	5.68	6.51	7.44	2.56e-05	0.000336	3.19	9.11	0.748	0.833	0.201	1.15	0.01	0.0513	-1.73	-3.31	0.892	0.93	0.085	1.06	0.00902	0.0315	1.75	3.37	0.194	0.361	0.827	1.77	2397	C	0	23	CAB39L	Calcium-binding protein 39-like OS=Homo sapiens OX=9606 GN=CAB39L PE=1 SV=3	337
sp|Q13884|SNTB1_HUMAN	6.68	7.19	6.02	6.87	9.14	6.04	5.88	6.75	8.17	0.156	0.273	-0.836	-1.78	0.00055	0.0051	2.27	4.81	0.261	0.444	-0.658	-1.58	0.376	0.788	0.516	1.43	0.000484	0.00335	2.29	4.9	0.142	0.3	0.867	1.82	2285	C	15	47	SNTB1	Beta-1-syntrophin OS=Homo sapiens OX=9606 GN=SNTB1 PE=1 SV=3	538
sp|P49902|5NTC_HUMAN	8.47	5.65	7.41	6.85	7.32	8.2	5.58	6.08	6.72	0.00786	0.0272	1.35	2.55	0.326	0.483	0.467	1.38	0.0311	0.11	-1.07	-2.09	2.55e-06	0.000268	-2.82	-7.07	0.0217	0.0619	1.14	2.21	0.29	0.464	0.505	1.42	2026	C	0	73	NT5C2	Cytosolic purine 5'-nucleotidase OS=Homo sapiens OX=9606 GN=NT5C2 PE=1 SV=1	561
sp|Q9H5K3|SG196_HUMAN	6.27	6.66	5.34	6.43	5.63	5.7	7.56	6.34	5.77	0.0409	0.0992	-0.732	-1.66	0.0263	0.0836	-0.801	-1.74	0.0107	0.0543	-0.936	-1.91	0.268	0.725	0.385	1.31	1.84e-05	0.000268	-1.79	-3.46	0.00144	0.0114	-1.22	-2.32	4757	C	12	0	POMK	Protein O-mannose kinase OS=Homo sapiens OX=9606 GN=POMK PE=1 SV=1	350
sp|Q96F07|CYFP2_HUMAN	8.63	9.43	7.53	8.42	9.08	9.25	6.84	7.71	8.58	0.037	0.0923	0.838	1.79	0.0918	0.2	0.667	1.59	0.00743	0.0416	-1.11	-2.16	0.0454	0.27	0.801	1.74	0.000111	0.001	1.74	3.34	0.0302	0.107	0.874	1.83	1138	C	0	327	CYFIP2	Cytoplasmic FMR1-interacting protein 2 OS=Homo sapiens OX=9606 GN=CYFIP2 PE=1 SV=2	1278
tr|A0A0G2JQT1|A0A0G2JQT1_HUMAN	9.55	9.98	8.29	9.92	10.3	10.4	8	8.28	9.79	0.201	0.329	0.486	1.4	0.29	0.448	0.4	1.32	0.00233	0.0188	-1.25	-2.38	0.253	0.717	0.432	1.35	5.46e-05	0.000591	1.79	3.47	0.462	0.628	0.276	1.21	1138	C	0	48	CYFIP1	Cytoplasmic FMR1-interacting protein 1 (Fragment) OS=Homo sapiens OX=9606 GN=CYFIP1 PE=1 SV=4	862
sp|Q96EY5|MB12A_HUMAN	6.65	7.15	8.08	6.85	9.13	7.65	5.86	7.62	6.11	0.0957	0.19	0.803	1.74	4.61e-05	0.00091	2.28	4.86	0.00494	0.0315	1.43	2.69	0.289	0.737	0.502	1.42	0.6	0.73	0.246	1.19	0.000809	0.00745	1.77	3.4	2377	C	0	45	MVB12A	Multivesicular body subunit 12A OS=Homo sapiens OX=9606 GN=MVB12A PE=1 SV=1	273
sp|Q6P1A2|MBOA5_HUMAN	5.75	5.99	5.31	5.92	5.19	5.27	5.09	5.79	7.24	0.0677	0.147	-0.647	-1.57	0.0416	0.116	-0.728	-1.66	0.211	0.386	-0.435	-1.35	0.478	0.84	0.244	1.18	1.21e-06	3.76e-05	2.15	4.45	0.0489	0.15	0.702	1.63	4784	C	0	11	LPCAT3	Lysophospholipid acyltransferase 5 OS=Homo sapiens OX=9606 GN=LPCAT3 PE=1 SV=1	487
sp|Q12769|NU160_HUMAN	4.65	4.77	5.1	5.23	4.23	4.31	7.65	4.68	5.41	0.0566	0.127	-0.924	-1.9	0.0398	0.112	-1	-2	0.341	0.524	0.449	1.37	0.802	0.923	0.117	1.08	5.77e-05	0.000606	-2.23	-4.7	1.02e-06	5.63e-05	-2.97	-7.82	3239	C	5	55	NUP160	Nuclear pore complex protein Nup160 OS=Homo sapiens OX=9606 GN=NUP160 PE=1 SV=3	1436
sp|P34741|SDC2_HUMAN	7.14	7.8	8.77	7.92	9.92	6.49	6.42	7.81	8.65	0.0298	0.0783	-1.42	-2.68	0.00328	0.019	2.01	4.02	0.0142	0.0652	1.63	3.09	0.297	0.738	0.658	1.58	0.00131	0.00713	2.24	4.71	0.0333	0.114	1.39	2.62	1910	C	0	48	SDC2	Syndecan-2 OS=Homo sapiens OX=9606 GN=SDC2 PE=1 SV=2	201
sp|P57678|GEMI4_HUMAN	5.02	5.16	5.68	6.33	4.58	4.65	5.23	5.05	5.87	1.71e-05	0.000239	-1.68	-3.2	9.29e-06	0.000283	-1.75	-3.37	0.0461	0.144	0.663	1.58	0.647	0.923	0.146	1.11	0.0554	0.129	0.635	1.55	0.563	0.712	-0.185	-1.14	2657	C	0	28	GEMIN4	Gem-associated protein 4 OS=Homo sapiens OX=9606 GN=GEMIN4 PE=1 SV=2	1058
sp|P00491|PNPH_HUMAN	9.83	10	6.3	9.45	8.62	8.7	6.07	7.73	6.55	0.252	0.389	-0.755	-1.69	0.212	0.36	-0.825	-1.77	1.11e-05	0.000365	-3.52	-11.5	0.747	0.923	0.21	1.16	0.46	0.616	0.483	1.4	0.0159	0.0674	1.67	3.17	2091	C	27	57	PNP	Purine nucleoside phosphorylase OS=Homo sapiens OX=9606 GN=PNP PE=1 SV=2	289
tr|K4DIA0|K4DIA0_HUMAN	5.76	6.01	4.98	5.6	6.66	5.28	5.1	5.8	5.32	0.254	0.39	-0.315	-1.24	0.000574	0.00524	1.06	2.09	0.00816	0.0446	-0.774	-1.71	0.361	0.784	0.251	1.19	0.416	0.576	0.223	1.17	0.0152	0.0653	0.702	1.63	4259	C	0	6	ICOSLG	ICOS ligand OS=Homo sapiens OX=9606 GN=ICOSLG PE=1 SV=1	473
sp|Q9H2M9|RBGPR_HUMAN	6.96	5.14	7.69	7.79	7.01	6.33	6.2	8.26	8.58	0.0142	0.0438	-1.46	-2.74	0.171	0.309	-0.778	-1.72	0.196	0.37	0.733	1.66	0.00298	0.041	-1.82	-3.52	0.000219	0.00176	2.38	5.22	0.000984	0.00863	2.06	4.17	268	C	172	25	RAB3GAP2	Rab3 GTPase-activating protein non-catalytic subunit OS=Homo sapiens OX=9606 GN=RAB3GAP2 PE=1 SV=1	1393
sp|P54284|CACB3_HUMAN	5.73	5.96	4.96	5.56	5.67	7.52	5.07	5.76	5.28	9.56e-06	0.000153	1.96	3.88	0.769	0.844	0.105	1.08	0.0404	0.132	-0.765	-1.7	0.511	0.858	0.236	1.18	0.551	0.694	0.214	1.16	0.0616	0.174	0.692	1.62	1022	C	0	14	CACNB3	Voltage-dependent L-type calcium channel subunit beta-3 OS=Homo sapiens OX=9606 GN=CACNB3 PE=1 SV=1	484
sp|O75970|MPDZ_HUMAN	3.94	4.05	3.57	5.56	6.43	3.72	3.88	3.98	5.21	0.000347	0.00249	-1.83	-3.56	0.06	0.148	0.873	1.83	0.406	0.587	-0.375	-1.3	0.811	0.923	0.107	1.08	0.00593	0.0225	1.33	2.52	0.809	0.885	0.108	1.08	1823	C	0	34	MPDZ	Multiple PDZ domain protein OS=Homo sapiens OX=9606 GN=MPDZ PE=1 SV=2	2070
sp|P04062|GLCM_HUMAN	5.55	8.79	7.94	6.11	6.77	5.11	8.53	7.73	6.2	0.121	0.227	-0.995	-1.99	0.293	0.451	0.666	1.59	0.000726	0.00758	2.39	5.23	2.06e-05	0.00122	3.24	9.46	0.000908	0.00534	-2.33	-5.04	0.21	0.378	-0.798	-1.74	3764	C	0	74	GBA	Glucosylceramidase OS=Homo sapiens OX=9606 GN=GBA PE=1 SV=3	536
tr|X6R3N0|X6R3N0_HUMAN	4.86	4.99	7.61	5.71	4.94	4.5	8.23	5.78	5.4	0.0676	0.147	-1.21	-2.31	0.235	0.388	-0.771	-1.71	0.000207	0.0031	2.75	6.72	0.84	0.923	0.13	1.09	0.000146	0.00126	-2.83	-7.13	0.00069	0.00659	-2.45	-5.47	91	C	0	49	SLC27A3	Long-chain fatty acid transport protein 3 OS=Homo sapiens OX=9606 GN=SLC27A3 PE=1 SV=1	811
sp|P55735-3|SEC13_HUMAN	7.79	8.48	6	5.51	6.69	7.95	6.48	7.7	7.33	9.21e-05	0.000882	2.43	5.41	0.0336	0.0997	1.18	2.26	0.00215	0.0177	-1.79	-3.46	0.201	0.66	0.688	1.61	0.119	0.229	0.844	1.8	0.0286	0.102	1.22	2.32	4310	C	0	28	SEC13	Isoform 3 of Protein SEC13 homolog OS=Homo sapiens OX=9606 GN=SEC13	368
sp|P43003|EAA1_HUMAN	7.14	6.89	7.3	9.42	9.34	6.44	7.45	8.49	9.7	2.18e-05	0.000298	-2.98	-7.9	0.885	0.922	-0.0833	-1.06	0.782	0.87	0.16	1.12	0.666	0.923	-0.25	-1.19	0.000595	0.00388	2.25	4.75	0.0791	0.203	1.05	2.07	2615	C	0	152	SLC1A3	Excitatory amino acid transporter 1 OS=Homo sapiens OX=9606 GN=SLC1A3 PE=1 SV=1	542
sp|P13073|COX41_HUMAN	7.64	8.32	9.98	10	6.94	7.06	10.1	9.31	8.1	0.000134	0.00119	-2.97	-7.84	8.32e-05	0.00139	-3.09	-8.52	0.00157	0.0138	2.34	5.06	0.311	0.747	0.681	1.6	0.00509	0.0201	-2.02	-4.07	0.233	0.403	-0.805	-1.75	1560	C	19	39	COX4I1	Cytochrome c oxidase subunit 4 isoform 1, mitochondrial OS=Homo sapiens OX=9606 GN=COX4I1 PE=1 SV=1	169
sp|Q9BQG0-2|MBB1A_HUMAN	5.29	5.46	6.07	6.66	4.83	4.88	8.56	5.65	5.43	0.00514	0.0199	-1.78	-3.44	0.00412	0.0224	-1.84	-3.57	0.193	0.366	0.777	1.71	0.772	0.923	0.17	1.13	1.37e-05	0.000218	-3.13	-8.78	3.64e-05	0.000676	-2.91	-7.53	1210	C	0	149	MYBBP1A	Isoform 2 of Myb-binding protein 1A OS=Homo sapiens OX=9606 GN=MYBBP1A	1332
sp|Q9BPU9|B9D2_HUMAN	7.44	8.13	7.19	6.32	8.06	6.81	6.81	7.48	8.49	0.204	0.332	0.484	1.4	8.61e-05	0.00143	1.73	3.33	0.518	0.684	-0.243	-1.18	0.072	0.363	0.696	1.62	0.000123	0.00109	1.68	3.21	0.0801	0.205	0.676	1.6	615	C	10	0	B9D2	B9 domain-containing protein 2 OS=Homo sapiens OX=9606 GN=B9D2 PE=1 SV=2	175
sp|Q9NQW6|ANLN_HUMAN	4.32	4.43	8.42	7.26	6.16	4.04	4.68	6.83	7.24	0.00127	0.00678	-3.22	-9.3	0.226	0.377	-1.1	-2.14	9.85e-05	0.00178	4.1	17.1	0.902	0.933	0.11	1.08	0.00789	0.0284	2.56	5.89	0.0227	0.0875	2.15	4.44	197	C	9	85	ANLN	Anillin OS=Homo sapiens OX=9606 GN=ANLN PE=1 SV=2	1124
sp|O60506|HNRPQ_HUMAN	9.62	9.31	8.92	8.38	6.01	9.28	9.72	9.08	7.16	0.153	0.269	0.901	1.87	0.000693	0.00605	-2.36	-5.15	0.259	0.443	-0.705	-1.63	0.611	0.907	-0.314	-1.24	0.000292	0.00224	-2.57	-5.94	0.3	0.473	-0.647	-1.57	727	C	0	208	SYNCRIP	Heterogeneous nuclear ribonucleoprotein Q OS=Homo sapiens OX=9606 GN=SYNCRIP PE=1 SV=2	623
sp|O75534-4|CSDE1_HUMAN	7.62	5.71	8.56	7.98	6.24	8.73	6.5	7.22	7.63	0.195	0.322	0.753	1.69	0.00503	0.026	-1.74	-3.34	0.11	0.254	0.938	1.92	0.0024	0.0352	-1.91	-3.76	0.056	0.13	1.13	2.19	0.213	0.381	0.723	1.65	1608	C	0	158	CSDE1	Isoform 4 of Cold shock domain-containing protein E1 OS=Homo sapiens OX=9606 GN=CSDE1	844
sp|O00139-4|KIF2A_HUMAN	8.56	5.54	6.48	8.02	7.49	7.65	6.92	5.92	7.82	0.473	0.596	-0.375	-1.3	0.314	0.471	-0.529	-1.44	0.000456	0.00541	-2.07	-4.21	4.09e-06	0.000396	-3.02	-8.09	0.0928	0.19	0.899	1.87	0.0615	0.174	-1.01	-2.01	1664	C	0	97	KIF2A	Isoform 4 of Kinesin-like protein KIF2A OS=Homo sapiens OX=9606 GN=KIF2A	744
sp|P30040|ERP29_HUMAN	8.16	8.15	9.64	9.57	9.48	7.12	10	10.3	9.52	2.23e-05	0.000303	-2.45	-5.45	0.852	0.901	-0.0888	-1.06	0.00415	0.0283	1.48	2.8	0.99	0.993	-0.00608	-1	0.313	0.47	-0.484	-1.4	0.566	0.714	0.274	1.21	2022	C	0	118	ERP29	Endoplasmic reticulum resident protein 29 OS=Homo sapiens OX=9606 GN=ERP29 PE=1 SV=4	261
sp|Q8WWC4|MAIP1_HUMAN	6.85	7.41	6.43	7.58	6.09	6.2	7.78	6.92	6.29	0.000458	0.00312	-1.38	-2.6	0.000203	0.00243	-1.49	-2.8	0.233	0.412	-0.418	-1.34	0.114	0.493	0.56	1.47	0.000205	0.00166	-1.49	-2.8	0.0188	0.0763	-0.86	-1.81	2937	C	4	18	MAIP1	m-AAA protease-interacting protein 1, mitochondrial OS=Homo sapiens OX=9606 GN=MAIP1 PE=1 SV=1	291
sp|Q15819|UB2V2_HUMAN	9.4	9.89	9.77	6.27	9.21	10.7	8.26	8.08	7.57	3.35e-07	1.37e-05	4.45	21.9	0.00012	0.00173	2.95	7.7	0.573	0.728	0.37	1.29	0.46	0.828	0.486	1.4	0.297	0.453	-0.689	-1.61	0.792	0.874	-0.172	-1.13	4746	C	0	39	UBE2V2	Ubiquitin-conjugating enzyme E2 variant 2 OS=Homo sapiens OX=9606 GN=UBE2V2 PE=1 SV=4	145
sp|P36955|PEDF_HUMAN	6.82	7.38	5.74	5.97	8.56	7.73	6.03	6.9	6.59	0.00069	0.0042	1.76	3.39	6.54e-06	0.000219	2.58	5.99	0.0256	0.0959	-1.08	-2.11	0.235	0.693	0.554	1.47	0.233	0.376	0.556	1.47	0.0685	0.187	0.866	1.82	2563	C	6	21	SERPINF1	Pigment epithelium-derived factor OS=Homo sapiens OX=9606 GN=SERPINF1 PE=1 SV=4	418
tr|F8W7C6|F8W7C6_HUMAN	10.6	9.36	11.4	11.3	9.67	10.5	9.73	9.94	10.9	0.0626	0.139	-0.799	-1.74	0.000506	0.0048	-1.64	-3.11	0.0861	0.216	0.732	1.66	0.00433	0.0535	-1.29	-2.44	0.00673	0.025	1.21	2.31	0.601	0.738	0.217	1.16	3009	C	27	142	RPL10	60S ribosomal protein L10 OS=Homo sapiens OX=9606 GN=RPL10 PE=1 SV=2	163
sp|Q9NZJ4|SACS_HUMAN	3.78	3.87	4.94	5.61	3.48	3.55	5.29	3.81	5.14	0.000107	0.000986	-2.06	-4.17	7.1e-05	0.00122	-2.13	-4.38	0.0154	0.0692	1.17	2.24	0.836	0.923	0.0935	1.07	0.74	0.828	-0.151	-1.11	0.00289	0.0191	-1.48	-2.79	243	C	0	136	SACS	Sacsin OS=Homo sapiens OX=9606 GN=SACS PE=1 SV=2	4579
sp|P39060|COIA1_HUMAN	4.07	4.18	5.61	5.39	6.63	3.81	5.35	4.68	4.26	0.00353	0.0148	-1.58	-2.98	0.0176	0.0628	1.24	2.37	0.00439	0.0294	1.53	2.89	0.829	0.923	0.107	1.08	0.0351	0.0911	-1.09	-2.13	0.184	0.349	-0.668	-1.59	225	C	0	60	COL18A1	Collagen alpha-1(XVIII) chain OS=Homo sapiens OX=9606 GN=COL18A1 PE=1 SV=5	1754
sp|Q6N022|TEN4_HUMAN	2.91	3.04	4.33	5.06	7.02	3.3	2.86	4.03	3.9	0.00676	0.0244	-1.76	-3.39	0.00296	0.0176	1.96	3.9	0.0248	0.0939	1.42	2.68	0.832	0.923	0.128	1.09	0.093	0.19	1.04	2.06	0.0607	0.173	1.17	2.25	147	C	5	51	TENM4	Teneurin-4 OS=Homo sapiens OX=9606 GN=TENM4 PE=1 SV=2	2769
sp|O95477|ABCA1_HUMAN	3.28	4.65	3.92	3.5	8.29	7.82	2.85	4.48	3.64	1.33e-05	0.000195	4.32	20	2.99e-06	0.000123	4.79	27.6	0.435	0.614	0.634	1.55	0.1	0.454	1.36	2.58	0.333	0.493	0.789	1.73	0.0526	0.156	1.63	3.09	314	C	98	5	ABCA1	ATP-binding cassette sub-family A member 1 OS=Homo sapiens OX=9606 GN=ABCA1 PE=1 SV=3	2261
sp|Q15366-2|PCBP2_HUMAN	8.85	6.48	7.18	6.72	6.01	7.61	7.14	9.65	8.78	0.116	0.22	0.886	1.85	0.205	0.351	-0.708	-1.63	0.00521	0.0326	-1.66	-3.17	0.000197	0.00593	-2.37	-5.17	0.00578	0.0221	1.64	3.12	0.000102	0.00152	2.51	5.69	489	C	0	95	PCBP2	Isoform 2 of Poly(rC)-binding protein 2 OS=Homo sapiens OX=9606 GN=PCBP2	366
sp|P50750-2|CDK9_HUMAN	5.71	8.85	6.01	5.54	5.65	5.24	6.34	5.74	5.8	0.548	0.658	-0.305	-1.24	0.839	0.892	0.103	1.07	0.556	0.715	0.299	1.23	1.42e-06	0.000185	3.15	8.85	0.288	0.442	-0.543	-1.46	0.246	0.417	-0.595	-1.51	379	C	0	16	CDK9	Isoform 2 of Cyclin-dependent kinase 9 OS=Homo sapiens OX=9606 GN=CDK9	489
sp|Q13938|CAYP1_HUMAN	6.6	7.08	6.84	6.42	7.98	5.97	6.13	6.67	7.73	0.243	0.379	-0.456	-1.37	0.000394	0.00403	1.56	2.95	0.531	0.696	0.242	1.18	0.214	0.676	0.487	1.4	0.000299	0.00227	1.6	3.03	0.169	0.333	0.54	1.45	2780	C	0	27	CAPS	Calcyphosin OS=Homo sapiens OX=9606 GN=CAPS PE=1 SV=2	275
sp|Q8TDB6|DTX3L_HUMAN	4.96	5.09	5.05	7.07	6.83	4.6	5.54	4.99	7.21	4.7e-05	0.000524	-2.47	-5.54	0.641	0.762	-0.237	-1.18	0.846	0.907	0.099	1.07	0.785	0.923	0.139	1.1	0.00285	0.0126	1.66	3.17	0.281	0.455	-0.554	-1.47	3091	C	38	6	DTX3L	E3 ubiquitin-protein ligase DTX3L OS=Homo sapiens OX=9606 GN=DTX3L PE=1 SV=1	740
sp|P11182|ODB2_HUMAN	5.76	6.01	5.32	5.93	5.2	5.28	7.27	5.8	5.32	0.0537	0.122	-0.653	-1.57	0.0323	0.0966	-0.731	-1.66	0.188	0.36	-0.436	-1.35	0.445	0.818	0.25	1.19	2.61e-06	6.26e-05	-1.95	-3.86	0.000119	0.00174	-1.47	-2.77	2812	C	13	12	DBT	Lipoamide acyltransferase component of branched-chain alpha-keto acid dehydrogenase complex, mitochondrial OS=Homo sapiens OX=9606 GN=DBT PE=1 SV=3	482
sp|Q99627|CSN8_HUMAN	8.94	7.62	6.38	6.51	6.25	7.48	8.06	7.08	6.46	0.0456	0.108	0.975	1.97	0.577	0.709	-0.262	-1.2	9.72e-06	0.000324	-2.56	-5.9	0.00901	0.0928	-1.31	-2.48	0.00205	0.00987	-1.59	-3.02	0.0448	0.141	-0.979	-1.97	3746	C	0	29	COPS8	COP9 signalosome complex subunit 8 OS=Homo sapiens OX=9606 GN=COPS8 PE=1 SV=1	209
sp|Q08174-2|PCDH1_HUMAN	5.08	5.23	4.46	6.91	8.11	5.03	4.5	5.11	6.83	0.00272	0.0123	-1.88	-3.69	0.045	0.123	1.19	2.29	0.283	0.468	-0.621	-1.54	0.795	0.923	0.149	1.11	0.000354	0.0026	2.34	5.06	0.286	0.461	0.617	1.53	1468	C	4	64	PCDH1	Isoform 2 of Protocadherin-1 OS=Homo sapiens OX=9606 GN=PCDH1	1237
sp|Q2PPJ7|RGPA2_HUMAN	4.12	4.22	3.68	5.35	3.79	3.86	4.45	4.15	5.04	2.62e-05	0.000341	-1.5	-2.82	1.43e-05	0.000394	-1.57	-2.96	0.14	0.299	-0.444	-1.36	0.724	0.923	0.104	1.07	0.0533	0.125	0.591	1.51	0.323	0.496	-0.294	-1.23	2235	C	0	22	RALGAPA2	Ral GTPase-activating protein subunit alpha-2 OS=Homo sapiens OX=9606 GN=RALGAPA2 PE=1 SV=2	1873
sp|P10589|COT1_HUMAN	6.05	6.38	5.52	6.5	5.45	5.53	7.65	6.11	5.57	0.0139	0.043	-0.97	-1.96	0.00838	0.0374	-1.05	-2.07	0.158	0.323	-0.534	-1.45	0.38	0.789	0.328	1.25	6.67e-06	0.000124	-2.08	-4.23	0.000298	0.00347	-1.54	-2.91	5765	C	0	18	NR2F1	COUP transcription factor 1 OS=Homo sapiens OX=9606 GN=NR2F1 PE=1 SV=1	423
sp|Q9UKS6|PACN3_HUMAN	8.07	8.34	5.51	5.11	6.85	8.5	5.27	6.56	5.49	3.75e-05	0.000446	3.39	10.5	0.0163	0.0594	1.75	3.36	0.000868	0.00866	-2.57	-5.92	0.696	0.923	0.268	1.2	0.756	0.84	0.213	1.16	0.0693	0.188	1.29	2.44	1229	C	0	43	PACSIN3	Protein kinase C and casein kinase substrate in neurons protein 3 OS=Homo sapiens OX=9606 GN=PACSIN3 PE=1 SV=2	424
sp|Q13740|CD166_HUMAN	7.16	7.08	7.41	7.2	8.86	9.47	6.31	9.13	8.85	0.000368	0.00262	2.27	4.81	0.00574	0.0283	1.66	3.17	0.647	0.783	0.255	1.19	0.895	0.93	-0.0733	-1.05	0.000101	0.000927	2.54	5.82	2.8e-05	0.00057	2.81	7.03	1029	C	0	160	ALCAM	CD166 antigen OS=Homo sapiens OX=9606 GN=ALCAM PE=1 SV=2	583
sp|O94919|ENDD1_HUMAN	7.26	7.95	8.92	7.66	8.6	6.63	9.46	9.83	9.49	0.00989	0.0327	-1.03	-2.04	0.0173	0.0621	0.938	1.92	0.000132	0.00223	1.66	3.16	0.073	0.366	0.689	1.61	0.933	0.956	0.0311	1.02	0.323	0.496	0.371	1.29	2503	C	144	0	ENDOD1	Endonuclease domain-containing 1 protein OS=Homo sapiens OX=9606 GN=ENDOD1 PE=1 SV=2	500
sp|Q9UN70|PCDGK_HUMAN	4.64	4.76	7.83	4.4	8.12	7.69	5.98	5.74	6.26	0.000247	0.00192	3.3	9.82	5.85e-05	0.00107	3.73	13.2	0.000356	0.00453	3.19	9.11	0.88	0.927	0.118	1.08	0.716	0.812	0.284	1.22	0.76	0.854	-0.239	-1.18	56	C	0	99	PCDHGC3	Protocadherin gamma-C3 OS=Homo sapiens OX=9606 GN=PCDHGC3 PE=1 SV=1	934
sp|P14543|NID1_HUMAN	4.16	4.26	4.18	4.32	6.64	6.32	4.01	4.19	3.89	8.37e-06	0.000135	1.99	3.98	8.44e-07	5.69e-05	2.32	5	0.952	0.974	0.0218	1.02	0.781	0.923	0.1	1.07	0.75	0.835	-0.115	-1.08	0.605	0.74	0.187	1.14	997	C	0	31	NID1	Nidogen-1 OS=Homo sapiens OX=9606 GN=NID1 PE=1 SV=3	1247
sp|Q9UGV2|NDRG3_HUMAN	6.27	6.66	6.06	6.98	9.12	5.7	6.57	6.94	7.96	0.0243	0.0662	-1.28	-2.43	0.000499	0.00475	2.14	4.4	0.696	0.814	-0.211	-1.16	0.479	0.84	0.384	1.3	0.0155	0.0478	1.39	2.62	0.492	0.652	0.372	1.29	2225	C	0	42	NDRG3	Protein NDRG3 OS=Homo sapiens OX=9606 GN=NDRG3 PE=1 SV=2	375
sp|Q3YEC7|RABL6_HUMAN	5.64	5.87	7.02	7.11	7.94	5.58	6.43	6.13	7.73	0.00298	0.0131	-1.53	-2.89	0.0835	0.188	0.838	1.79	0.00648	0.0382	1.38	2.6	0.626	0.914	0.229	1.17	0.00963	0.0332	1.3	2.47	0.53	0.683	-0.296	-1.23	1959	C	0	74	RABL6	Rab-like protein 6 OS=Homo sapiens OX=9606 GN=RABL6 PE=1 SV=2	729
tr|A8MUN2|A8MUN2_HUMAN	4.83	4.94	4.28	4.55	5.97	6.54	4.27	4.85	4.51	1.45e-06	4.02e-05	1.99	3.97	0.000145	0.00196	1.42	2.67	0.0948	0.232	-0.55	-1.46	0.709	0.923	0.12	1.09	0.466	0.62	0.235	1.18	0.0822	0.208	0.574	1.49	1820	C	1	0	APOB	Apolipoprotein B-100 OS=Homo sapiens OX=9606 GN=APOB PE=1 SV=2	828
sp|P18085|ARF4_HUMAN	10.8	10.2	12.1	11.7	11.1	12	10.1	11.8	11.6	0.491	0.611	0.279	1.21	0.183	0.322	-0.548	-1.46	0.00377	0.0265	1.28	2.42	0.149	0.568	-0.595	-1.51	0.000639	0.00409	1.56	2.94	0.00021	0.00262	1.73	3.32	1875	C	0	182	ARF4	ADP-ribosylation factor 4 OS=Homo sapiens OX=9606 GN=ARF4 PE=1 SV=3	180
tr|C9J8Z4|C9J8Z4_HUMAN	6.8	7.35	8.38	8.11	10.3	9.94	6.01	8.59	9.2	0.00718	0.0254	1.83	3.56	0.00162	0.0116	2.21	4.64	0.0181	0.0762	1.58	3	0.388	0.795	0.55	1.46	2.95e-05	0.000373	3.19	9.12	0.00036	0.00401	2.58	5.99	1688	C	3	0	IGSF8	Immunoglobulin superfamily member 8 (Fragment) OS=Homo sapiens OX=9606 GN=IGSF8 PE=1 SV=1	301
sp|Q12959-2|DLG1_HUMAN	8.45	9.65	7.08	6.35	9.14	8.82	6.08	6.38	7.04	0.000262	0.00201	2.47	5.53	6.38e-05	0.00113	2.78	6.88	0.0266	0.0985	-1.37	-2.58	0.0482	0.283	1.21	2.31	0.109	0.214	0.965	1.95	0.609	0.743	0.301	1.23	1025	C	0	158	DLG1	Isoform 2 of Disks large homolog 1 OS=Homo sapiens OX=9606 GN=DLG1	926
tr|J9JIC5|J9JIC5_HUMAN	6	6.32	7.65	6.61	5.41	5.49	6.63	6.06	5.52	0.00347	0.0147	-1.12	-2.18	0.00201	0.0136	-1.2	-2.3	7.87e-05	0.00152	1.64	3.12	0.377	0.788	0.314	1.24	0.00383	0.016	-1.11	-2.16	0.109	0.253	-0.578	-1.49	4061	C	0	21	C17orf75	Protein Njmu-R1 OS=Homo sapiens OX=9606 GN=C17orf75 PE=1 SV=1	396
sp|Q16832|DDR2_HUMAN	6.99	7.67	6.2	4.22	4.75	7.24	5.37	8.24	4.86	0.000295	0.00221	3.02	8.09	0.465	0.612	0.532	1.45	0.283	0.469	-0.787	-1.73	0.348	0.776	0.687	1.61	0.483	0.637	-0.511	-1.43	0.000501	0.00516	2.87	7.3	48	C	20	21	DDR2	Discoidin domain-containing receptor 2 OS=Homo sapiens OX=9606 GN=DDR2 PE=1 SV=2	855
sp|P23508-2|CRCM_HUMAN	4.48	4.58	5.09	5.69	7.52	4.15	4.31	4.5	6.17	0.0114	0.0367	-1.54	-2.92	0.00346	0.0198	1.83	3.55	0.288	0.474	0.614	1.53	0.854	0.923	0.105	1.08	0.00302	0.0132	1.86	3.62	0.743	0.844	0.187	1.14	1443	C	0	37	MCC	Isoform 2 of Colorectal mutant cancer protein OS=Homo sapiens OX=9606 GN=MCC	1019
sp|Q9H3H3-3|CK068_HUMAN	7.59	7.76	6.27	5.86	6.63	7.95	6.37	7.57	6.58	3.74e-05	0.000446	2.09	4.27	0.0772	0.178	0.772	1.71	0.00441	0.0295	-1.31	-2.48	0.687	0.923	0.171	1.13	0.618	0.742	0.211	1.16	0.00809	0.0409	1.21	2.31	5197	C	0	14	C11orf68	Isoform 3 of UPF0696 protein C11orf68 OS=Homo sapiens OX=9606 GN=C11orf68	293
sp|Q14C86-6|GAPD1_HUMAN	5.26	4.69	6.83	6.5	6.92	5.8	4.51	4.61	6.75	0.173	0.295	-0.702	-1.63	0.412	0.563	0.418	1.34	0.00441	0.0295	1.57	2.97	0.271	0.728	-0.564	-1.48	0.000153	0.0013	2.23	4.7	0.845	0.909	0.0988	1.07	1171	C	0	103	GAPVD1	Isoform 6 of GTPase-activating protein and VPS9 domain-containing protein 1 OS=Homo sapiens OX=9606 GN=GAPVD1	1487
sp|Q9NTX5|ECHD1_HUMAN	6.87	7.44	8.43	5.58	6.11	7.5	7.01	7.37	6.73	2.31e-05	0.00031	1.92	3.79	0.161	0.297	0.535	1.45	0.000293	0.00396	1.56	2.94	0.139	0.55	0.567	1.48	0.448	0.605	-0.285	-1.22	0.341	0.512	0.36	1.28	2283	C	0	26	ECHDC1	Ethylmalonyl-CoA decarboxylase OS=Homo sapiens OX=9606 GN=ECHDC1 PE=1 SV=2	307
sp|P23368|MAOM_HUMAN	7.42	6.33	6.73	6.9	5.42	5.49	9.44	6.49	6.65	0.0171	0.0503	-1.41	-2.65	0.0125	0.0493	-1.48	-2.79	0.218	0.395	-0.696	-1.62	0.0575	0.316	-1.1	-2.14	3.04e-05	0.000381	-2.79	-6.93	1.43e-05	0.000357	-2.96	-7.76	1205	C	0	84	ME2	NAD-dependent malic enzyme, mitochondrial OS=Homo sapiens OX=9606 GN=ME2 PE=1 SV=1	584
tr|A6NFX8|A6NFX8_HUMAN	7.13	7.78	7.97	8.69	8.78	6.48	7.01	7.68	8.75	6.84e-05	0.000704	-2.21	-4.61	0.836	0.89	0.0968	1.07	0.0809	0.209	0.841	1.79	0.17	0.608	0.654	1.57	0.00091	0.00534	1.74	3.34	0.16	0.322	0.67	1.59	3373	C	0	44	NUDT5	ADP-sugar pyrophosphatase OS=Homo sapiens OX=9606 GN=NUDT5 PE=1 SV=1	232
sp|P33527-9|MRP1_HUMAN	8.42	8.95	6.25	6.94	7.46	9.24	4.57	6.64	7.13	0.00173	0.0085	2.3	4.93	0.435	0.584	0.52	1.43	0.00289	0.022	-2.16	-4.48	0.424	0.812	0.533	1.45	0.000647	0.00412	2.55	5.87	0.00414	0.0248	2.07	4.2	1551	C	0	203	ABCC1	Isoform 9 of Multidrug resistance-associated protein 1 OS=Homo sapiens OX=9606 GN=ABCC1	1541
sp|Q9H0S4|DDX47_HUMAN	5.83	6.1	6.62	5.01	5.26	5.34	8.53	5.88	5.38	0.511	0.628	0.331	1.26	0.621	0.745	0.249	1.19	0.122	0.273	0.795	1.74	0.597	0.902	0.266	1.2	1.24e-06	3.81e-05	-3.15	-8.86	1.58e-05	0.000373	-2.65	-6.27	4810	C	3	25	DDX47	Probable ATP-dependent RNA helicase DDX47 OS=Homo sapiens OX=9606 GN=DDX47 PE=1 SV=1	455
tr|J3KQJ1|J3KQJ1_HUMAN	6.44	6.88	6.64	7.29	5.75	5.83	9.2	7.22	5.92	0.0116	0.0372	-1.45	-2.74	0.00818	0.0368	-1.53	-2.9	0.709	0.822	0.202	1.15	0.417	0.806	0.441	1.36	1.97e-06	5.23e-05	-3.29	-9.76	0.00105	0.00905	-1.98	-3.94	2777	C	0	38	SUMF2	Inactive C-alpha-formylglycine-generating enzyme 2 OS=Homo sapiens OX=9606 GN=SUMF2 PE=1 SV=1	320
sp|A1L170-2|CA226_HUMAN	6.43	6.87	5.44	7	8.46	5.83	5.68	6.51	7.72	0.0326	0.084	-1.17	-2.25	0.00941	0.0409	1.46	2.74	0.0671	0.184	-0.99	-1.99	0.404	0.802	0.439	1.36	0.000584	0.00384	2.04	4.1	0.122	0.273	0.827	1.77	1546	C	0	23	C1orf226	Isoform 2 of Uncharacterized protein C1orf226 OS=Homo sapiens OX=9606 GN=C1orf226	315
sp|Q9NXF1|TEX10_HUMAN	4.67	4.8	5.56	5.03	4.24	4.32	7.53	4.71	4.37	0.192	0.318	-0.707	-1.63	0.147	0.28	-0.79	-1.73	0.105	0.247	0.888	1.85	0.816	0.923	0.124	1.09	2.84e-06	6.58e-05	-3.17	-8.99	1.49e-05	0.000361	-2.82	-7.08	4972	C	0	41	TEX10	Testis-expressed protein 10 OS=Homo sapiens OX=9606 GN=TEX10 PE=1 SV=2	929
sp|O60220|TIM8A_HUMAN	9.88	9.77	7.48	7.94	7.16	9.34	8.43	7.79	7.5	0.0117	0.0374	1.4	2.64	0.14	0.271	-0.784	-1.72	9.18e-05	0.00171	-2.39	-5.25	0.837	0.923	-0.107	-1.08	0.0843	0.177	-0.924	-1.9	0.227	0.396	-0.637	-1.56	3727	C	25	0	TIMM8A	Mitochondrial import inner membrane translocase subunit Tim8 A OS=Homo sapiens OX=9606 GN=TIMM8A PE=1 SV=1	97
sp|Q5JRA6|TGO1_HUMAN	3.52	3.6	4.34	4.06	3.22	3.26	5.55	3.52	3.32	0.0565	0.127	-0.794	-1.73	0.0446	0.122	-0.84	-1.79	0.0507	0.154	0.815	1.76	0.851	0.923	0.0754	1.05	7.55e-06	0.000138	-2.23	-4.7	2.82e-05	0.00057	-2.03	-4.08	1496	C	0	21	MIA3	Transport and Golgi organization protein 1 homolog OS=Homo sapiens OX=9606 GN=MIA3 PE=1 SV=1	1907
sp|Q71UI9|H2AV_HUMAN	8.45	8.52	9.21	9.65	10.1	8.89	11.8	8.49	8.9	0.181	0.305	-0.764	-1.7	0.477	0.621	0.402	1.32	0.184	0.355	0.761	1.69	0.893	0.93	0.0757	1.05	1.95e-05	0.000281	-2.92	-7.58	3.01e-06	0.000117	-3.33	-10.1	703	C	0	24	H2AFV	Histone H2A.V OS=Homo sapiens OX=9606 GN=H2AFV PE=1 SV=3	128
sp|P05556|ITB1_HUMAN	9.68	9.63	9.74	10.6	11.7	10.8	10.7	9.49	11.1	0.516	0.633	0.191	1.14	0.00116	0.00891	1.06	2.09	0.832	0.901	0.0619	1.04	0.848	0.923	-0.0561	-1.04	0.132	0.247	0.45	1.37	0.000397	0.00429	-1.18	-2.27	365	C	28	923	ITGB1	Integrin beta-1 OS=Homo sapiens OX=9606 GN=ITGB1 PE=1 SV=2	798
sp|P11532|DMD_HUMAN	2.5	2.56	2.36	3.51	5.94	5.2	2.43	2.6	3.01	9.56e-05	0.000911	1.7	3.24	5.83e-07	4.68e-05	2.43	5.4	0.698	0.815	-0.144	-1.1	0.861	0.923	0.065	1.05	0.129	0.243	0.574	1.49	0.649	0.771	0.169	1.12	300	C	0	34	DMD	Dystrophin OS=Homo sapiens OX=9606 GN=DMD PE=1 SV=3	3685
sp|Q16401|PSMD5_HUMAN	7.89	8.83	9.13	8.96	8.89	7.14	6.82	8.61	8.31	0.000354	0.00254	-1.82	-3.54	0.875	0.916	-0.0703	-1.05	0.00939	0.0491	1.24	2.37	0.043	0.262	0.941	1.92	0.00243	0.0112	1.49	2.81	0.000432	0.00458	1.79	3.46	1060	C	1	113	PSMD5	26S proteasome non-ATPase regulatory subunit 5 OS=Homo sapiens OX=9606 GN=PSMD5 PE=1 SV=3	504
sp|Q8NCC3|PAG15_HUMAN	8.68	8.27	5.91	5.23	5.49	7.12	6.9	6.15	6.1	0.00153	0.0078	1.89	3.71	0.62	0.745	0.267	1.2	2.13e-05	0.000604	-2.77	-6.83	0.44	0.817	-0.417	-1.34	0.146	0.266	-0.797	-1.74	0.173	0.337	-0.745	-1.68	620	C	2	33	PLA2G15	Group XV phospholipase A2 OS=Homo sapiens OX=9606 GN=PLA2G15 PE=1 SV=2	412
sp|O00192|ARVC_HUMAN	4.59	4.7	4.45	5.26	7.35	4.25	4.7	4.62	5.76	0.0486	0.113	-1.01	-2.01	0.000238	0.00275	2.09	4.25	0.767	0.859	-0.146	-1.11	0.822	0.923	0.111	1.08	0.0386	0.098	1.06	2.09	0.871	0.922	-0.0799	-1.06	1791	C	0	26	ARVCF	Armadillo repeat protein deleted in velo-cardio-facial syndrome OS=Homo sapiens OX=9606 GN=ARVCF PE=1 SV=1	962
sp|A7MBM2|DISP2_HUMAN	3.98	4.09	3.98	3.85	5.59	3.74	4.03	4.02	5.45	0.788	0.856	-0.103	-1.07	0.000103	0.00161	1.74	3.34	0.992	0.995	0.0037	1	0.767	0.923	0.113	1.08	0.000931	0.0054	1.42	2.67	0.968	0.982	-0.0155	-1.01	4157	C	14	0	DISP2	Protein dispatched homolog 2 OS=Homo sapiens OX=9606 GN=DISP2 PE=2 SV=2	1401
sp|Q8WUH6|TM263_HUMAN	9.66	8.38	7.28	7.23	7.05	9.39	8.98	7.73	7.38	0.000671	0.0041	2.16	4.48	0.749	0.833	-0.18	-1.13	0.000256	0.00358	-2.37	-5.17	0.0308	0.212	-1.27	-2.42	0.00815	0.0291	-1.6	-3.03	0.0341	0.116	-1.25	-2.38	6175	C	32	0	TMEM263	Transmembrane protein 263 OS=Homo sapiens OX=9606 GN=TMEM263 PE=1 SV=1	116
tr|A0A087WZN1|A0A087WZN1_HUMAN	9.05	7.01	8.41	8.03	5.83	7.85	8.75	7.04	6.84	0.74	0.817	-0.184	-1.14	0.000462	0.00446	-2.21	-4.62	0.25	0.433	-0.645	-1.56	0.000993	0.0193	-2.04	-4.12	0.00183	0.00906	-1.91	-3.76	0.00462	0.027	-1.7	-3.26	2360	C	0	68	IDH3B	Isocitrate dehydrogenase [NAD] subunit, mitochondrial OS=Homo sapiens OX=9606 GN=IDH3B PE=1 SV=1	387
sp|P21980|TGM2_HUMAN	8.05	8.82	5.88	4.56	4.78	7.72	5.57	7.97	4.88	0.000633	0.00395	3.17	9	0.783	0.855	0.226	1.17	0.0129	0.0611	-2.17	-4.51	0.352	0.778	0.77	1.71	0.4	0.559	-0.695	-1.62	0.00669	0.0357	2.4	5.28	1115	C	55	10	TGM2	Protein-glutamine gamma-glutamyltransferase 2 OS=Homo sapiens OX=9606 GN=TGM2 PE=1 SV=2	687
tr|B0QYD3|B0QYD3_HUMAN	5.7	5.94	4.94	5.54	5.15	5.24	7.24	5.74	5.26	0.372	0.509	-0.305	-1.24	0.256	0.411	-0.39	-1.31	0.0324	0.113	-0.761	-1.69	0.496	0.85	0.232	1.17	3.65e-06	7.74e-05	-1.98	-3.96	0.000144	0.00202	-1.5	-2.84	2567	C	0	25	APOBEC3B	DNA dC->dU-editing enzyme APOBEC-3B OS=Homo sapiens OX=9606 GN=APOBEC3B PE=1 SV=1	490
sp|P28290|ITPI2_HUMAN	4.2	4.3	4.59	3.66	3.87	3.93	6.04	4.23	3.92	0.415	0.547	0.277	1.21	0.527	0.666	0.215	1.16	0.255	0.437	0.389	1.31	0.769	0.923	0.0993	1.07	1.26e-06	3.82e-05	-2.12	-4.34	1.32e-05	0.00034	-1.81	-3.5	1552	C	0	13	ITPRID2	Protein ITPRID2 OS=Homo sapiens OX=9606 GN=ITPRID2 PE=1 SV=3	1259
sp|Q06323|PSME1_HUMAN	10.5	10	9.68	10.7	10.2	10.7	7.35	10.3	9.92	0.904	0.941	0.0583	1.04	0.375	0.53	-0.433	-1.35	0.121	0.272	-0.77	-1.71	0.359	0.784	-0.448	-1.36	1.46e-05	0.000228	2.57	5.96	1.81e-06	8.59e-05	2.97	7.83	1365	C	0	185	PSME1	Proteasome activator complex subunit 1 OS=Homo sapiens OX=9606 GN=PSME1 PE=1 SV=1	249
sp|Q8N3E9|PLCD3_HUMAN	6.51	6.98	7.76	7.13	9.06	7.33	7.11	7.69	8.1	0.6	0.702	0.202	1.15	3.11e-05	0.000694	1.93	3.8	0.00297	0.0223	1.25	2.38	0.23	0.691	0.468	1.38	0.0152	0.047	0.991	1.99	0.136	0.292	0.586	1.5	1338	C	84	47	PLCD3	1-phosphatidylinositol 4,5-bisphosphate phosphodiesterase delta-3 OS=Homo sapiens OX=9606 GN=PLCD3 PE=1 SV=3	789
sp|Q99805|TM9S2_HUMAN	5.15	5.31	4.51	5.15	7.03	4.76	5.42	5.18	4.8	0.306	0.442	-0.394	-1.31	4.08e-05	0.000842	1.87	3.66	0.105	0.248	-0.635	-1.55	0.678	0.923	0.158	1.12	0.11	0.216	-0.624	-1.54	0.531	0.683	-0.24	-1.18	2568	C	18	0	TM9SF2	Transmembrane 9 superfamily member 2 OS=Homo sapiens OX=9606 GN=TM9SF2 PE=1 SV=1	663
sp|P30511-3|HLAF_HUMAN	7.4	8.1	6.33	7.55	8.51	6.77	6.76	7.45	7.3	0.0465	0.109	-0.777	-1.71	0.0157	0.0577	0.962	1.95	0.00788	0.0437	-1.07	-2.1	0.0718	0.363	0.697	1.62	0.158	0.282	0.54	1.45	0.0738	0.196	0.692	1.62	1396	C	0	28	HLA-F	Isoform 3 of HLA class I histocompatibility antigen, alpha chain F OS=Homo sapiens OX=9606 GN=HLA-F	442
tr|A0A2R8Y793|A0A2R8Y793_HUMAN	13.5	12.5	13.4	12.9	13.2	13.5	13.1	13.3	13.5	0.00362	0.0151	0.587	1.5	0.161	0.297	0.264	1.2	0.493	0.661	-0.127	-1.09	1.72e-05	0.00108	-0.969	-1.96	0.0295	0.0791	0.422	1.34	0.176	0.34	0.254	1.19	667	C	4	1967	ACTB	Actin, cytoplasmic 1 (Fragment) OS=Homo sapiens OX=9606 GN=ACTB PE=1 SV=1	309
sp|Q7L2H7|EIF3M_HUMAN	6.48	6.94	5.77	7.07	6.17	8.63	7.06	6.56	6.39	0.000732	0.00441	1.56	2.96	0.037	0.107	-0.895	-1.86	0.0907	0.224	-0.715	-1.64	0.274	0.728	0.455	1.37	0.109	0.214	-0.676	-1.6	0.223	0.391	-0.508	-1.42	1960	C	0	55	EIF3M	Eukaryotic translation initiation factor 3 subunit M OS=Homo sapiens OX=9606 GN=EIF3M PE=1 SV=1	374
sp|Q6NTF9-2|RHBD2_HUMAN	6.1	6.44	5.56	5.91	5.5	5.56	8.13	6.16	5.61	0.404	0.536	-0.343	-1.27	0.327	0.484	-0.403	-1.32	0.197	0.371	-0.534	-1.45	0.398	0.799	0.347	1.27	1.63e-06	4.67e-05	-2.51	-5.7	5.21e-05	0.000922	-1.96	-3.9	5062	C	0	17	RHBDD2	Isoform 2 of Rhomboid domain-containing protein 2 OS=Homo sapiens OX=9606 GN=RHBDD2	409
sp|O00754|MA2B1_HUMAN	4.55	4.66	5.79	5.39	4.14	5.67	7.18	4.58	4.77	0.597	0.699	0.275	1.21	0.0226	0.0748	-1.25	-2.38	0.024	0.0916	1.23	2.35	0.829	0.923	0.112	1.08	8.27e-05	0.00079	-2.41	-5.32	3.2e-05	0.000614	-2.6	-6.06	3220	C	0	45	MAN2B1	Lysosomal alpha-mannosidase OS=Homo sapiens OX=9606 GN=MAN2B1 PE=1 SV=3	1011
sp|Q9BTV4|TMM43_HUMAN	8.43	8.04	9.59	9.8	9.69	7.19	10.3	10.4	10.3	1.27e-05	0.000188	-2.61	-6.1	0.825	0.882	-0.108	-1.08	0.024	0.0917	1.16	2.23	0.428	0.813	-0.388	-1.31	0.905	0.934	0.058	1.04	0.771	0.858	0.142	1.1	2346	C	206	20	TMEM43	Transmembrane protein 43 OS=Homo sapiens OX=9606 GN=TMEM43 PE=1 SV=1	400
sp|Q63HR2-4|TNS2_HUMAN	4.56	4.67	4.36	3.64	4.91	6.72	4.06	5.42	4.26	1.52e-06	4.19e-05	3.08	8.45	0.0159	0.0584	1.27	2.42	0.68	0.804	-0.206	-1.15	0.823	0.923	0.111	1.08	0.697	0.799	0.194	1.14	0.0108	0.0511	1.36	2.56	650	C	0	18	TNS2	Isoform 4 of Tensin-2 OS=Homo sapiens OX=9606 GN=TNS2	1419
sp|Q7Z6J6|FRMD5_HUMAN	6.24	6.61	5.32	7.01	8.17	5.67	5.51	6.3	6.72	0.00544	0.0207	-1.35	-2.54	0.0152	0.0565	1.15	2.22	0.0477	0.147	-0.921	-1.89	0.41	0.802	0.371	1.29	0.0113	0.0375	1.21	2.31	0.0837	0.211	0.797	1.74	4020	C	0	28	FRMD5	FERM domain-containing protein 5 OS=Homo sapiens OX=9606 GN=FRMD5 PE=1 SV=1	570
sp|P09110|THIK_HUMAN	8.64	6.25	7.47	6.49	7.44	5.45	9.83	7.52	6.91	0.109	0.209	-1.04	-2.06	0.144	0.276	0.944	1.92	0.0719	0.193	-1.18	-2.26	0.000795	0.0166	-2.39	-5.23	9.12e-05	0.000854	-2.91	-7.53	0.00112	0.00953	-2.3	-4.93	374	C	0	73	ACAA1	3-ketoacyl-CoA thiolase, peroxisomal OS=Homo sapiens OX=9606 GN=ACAA1 PE=1 SV=2	424
sp|Q15029|U5S1_HUMAN	7.93	8.06	9.6	7.79	8.76	7.55	9.93	8.76	8.17	0.564	0.672	-0.242	-1.18	0.027	0.0851	0.972	1.96	0.000442	0.00536	1.67	3.19	0.752	0.923	0.132	1.1	0.000248	0.00196	-1.77	-3.4	0.00906	0.044	-1.17	-2.25	541	C	0	349	EFTUD2	116 kDa U5 small nuclear ribonucleoprotein component OS=Homo sapiens OX=9606 GN=EFTUD2 PE=1 SV=1	972
sp|Q9Y4J8|DTNA_HUMAN	4.95	5.09	4.8	6.8	7.61	4.59	5.73	4.98	7.51	0.000854	0.00492	-2.21	-4.62	0.177	0.316	0.811	1.75	0.805	0.885	-0.146	-1.11	0.815	0.923	0.138	1.1	0.00549	0.0213	1.77	3.42	0.208	0.377	-0.753	-1.69	1457	C	0	49	DTNA	Dystrobrevin alpha OS=Homo sapiens OX=9606 GN=DTNA PE=1 SV=2	743
sp|Q9C0D5|TANC1_HUMAN	3.61	3.69	3.32	4.72	6.69	3.38	3.83	3.62	5.21	0.0206	0.0582	-1.34	-2.53	0.00121	0.00917	1.98	3.94	0.592	0.744	-0.294	-1.23	0.89	0.93	0.0759	1.05	0.017	0.0513	1.38	2.61	0.707	0.817	-0.206	-1.15	1292	C	0	37	TANC1	Protein TANC1 OS=Homo sapiens OX=9606 GN=TANC1 PE=1 SV=3	1861
sp|Q07021|C1QBP_HUMAN	7.1	7.73	6.26	7.34	6.33	6.44	9.88	7.65	6.56	0.116	0.22	-0.898	-1.86	0.0788	0.181	-1.01	-2.02	0.142	0.301	-0.838	-1.79	0.265	0.724	0.63	1.55	2.83e-06	6.58e-05	-3.32	-9.97	0.000466	0.00485	-2.22	-4.66	609	C	7	24	C1QBP	Complement component 1 Q subcomponent-binding protein, mitochondrial OS=Homo sapiens OX=9606 GN=C1QBP PE=1 SV=1	282
sp|P12110-2|CO6A2_HUMAN	5.58	5.8	6.65	5.64	6.36	8.16	8.38	7.92	5.5	0.00031	0.00231	2.52	5.72	0.244	0.397	0.718	1.64	0.088	0.22	1.07	2.1	0.717	0.923	0.22	1.17	6.32e-05	0.000643	-2.89	-7.39	0.448	0.615	-0.464	-1.38	2687	C	4	0	COL6A2	Isoform 2C2A of Collagen alpha-2(VI) chain OS=Homo sapiens OX=9606 GN=COL6A2	918
tr|A0A286YFF8|A0A286YFF8_HUMAN	7.86	4.4	5.62	6.31	6.96	7.58	4.56	4.32	6.06	0.0443	0.105	1.27	2.41	0.286	0.443	0.655	1.57	0.000989	0.00953	-2.24	-4.72	5.22e-06	0.000469	-3.46	-11	0.0195	0.0567	1.5	2.83	0.689	0.804	-0.243	-1.18	1759	C	0	130	MON2	Protein MON2 homolog OS=Homo sapiens OX=9606 GN=MON2 PE=1 SV=1	1718
sp|P45984|MK09_HUMAN	8.07	6.18	5.85	5.4	5.82	7.4	5.52	7.21	6.56	0.000733	0.00441	2	4	0.423	0.573	0.424	1.34	0.000237	0.0034	-2.23	-4.69	0.00123	0.0226	-1.9	-3.72	0.0573	0.132	1.04	2.05	0.00325	0.0206	1.69	3.23	665	C	0	12	MAPK9	Mitogen-activated protein kinase 9 OS=Homo sapiens OX=9606 GN=MAPK9 PE=1 SV=2	424
sp|Q02252|MMSA_HUMAN	5.67	5.9	8.19	5.51	5.12	5.21	9.32	6.67	6.29	0.635	0.733	-0.299	-1.23	0.538	0.676	-0.388	-1.31	0.000443	0.00536	2.52	5.73	0.713	0.923	0.232	1.17	5.25e-05	0.000577	-3.03	-8.18	0.000254	0.00308	-2.65	-6.29	581	C	0	53	ALDH6A1	Methylmalonate-semialdehyde dehydrogenase [acylating], mitochondrial OS=Homo sapiens OX=9606 GN=ALDH6A1 PE=1 SV=2	535
sp|O14786|NRP1_HUMAN	4.97	5.12	4.68	5.63	9.41	9.12	5.26	7.07	6.87	2.21e-05	0.000301	3.49	11.2	7.39e-06	0.000238	3.77	13.7	0.662	0.792	-0.297	-1.23	0.834	0.923	0.142	1.1	0.0241	0.0675	1.61	3.05	0.0122	0.0554	1.81	3.51	3526	C	0	115	NRP1	Neuropilin-1 OS=Homo sapiens OX=9606 GN=NRP1 PE=1 SV=3	923
sp|Q13153-2|PAK1_HUMAN	7.02	6.65	4.76	5.07	4.96	8.02	5.6	5.5	5.07	6.04e-05	0.000643	2.95	7.74	0.868	0.913	-0.103	-1.07	0.0011	0.0104	-2.26	-4.79	0.547	0.881	-0.374	-1.3	0.399	0.559	-0.526	-1.44	0.879	0.927	-0.0946	-1.07	2441	C	0	30	PAK1	Isoform 2 of Serine/threonine-protein kinase PAK 1 OS=Homo sapiens OX=9606 GN=PAK1	553
sp|O95831|AIFM1_HUMAN	7.95	5.52	7.61	5.27	4.87	6.34	8.68	6.76	5.49	0.102	0.198	1.08	2.11	0.537	0.675	-0.398	-1.32	0.593	0.744	-0.344	-1.27	0.000763	0.016	-2.43	-5.41	3.61e-05	0.00043	-3.19	-9.1	0.00575	0.0318	-1.92	-3.78	139	C	0	102	AIFM1	Apoptosis-inducing factor 1, mitochondrial OS=Homo sapiens OX=9606 GN=AIFM1 PE=1 SV=1	613
sp|Q16629|SRSF7_HUMAN	8.27	8.04	9.3	9.33	7.61	7.08	9.95	7.79	7.23	0.000544	0.00357	-2.25	-4.75	0.00555	0.0277	-1.72	-3.3	0.0817	0.209	1.03	2.04	0.689	0.923	-0.23	-1.17	6.33e-05	0.000643	-2.72	-6.59	0.000793	0.00735	-2.16	-4.48	531	C	0	84	SRSF7	Serine/arginine-rich splicing factor 7 OS=Homo sapiens OX=9606 GN=SRSF7 PE=1 SV=1	238
tr|A0A087WUW9|A0A087WUW9_HUMAN	7.01	7.62	7.32	6.93	7.8	6.35	6.57	7.66	8.22	0.0934	0.187	-0.579	-1.49	0.0143	0.0545	0.873	1.83	0.368	0.552	0.304	1.23	0.0774	0.382	0.611	1.53	3.97e-05	0.000464	1.65	3.14	0.00292	0.0192	1.09	2.13	1720	C	0	22	ARL15	ADP-ribosylation factor-like protein 15 OS=Homo sapiens OX=9606 GN=ARL15 PE=1 SV=1	204
sp|Q03167|TGBR3_HUMAN	6.22	7.54	4.94	4.59	5.14	6.23	5.04	5.73	5.25	0.00139	0.00724	1.64	3.12	0.234	0.387	0.556	1.47	0.0094	0.0491	-1.28	-2.43	0.00768	0.0824	1.32	2.5	0.648	0.765	0.21	1.16	0.142	0.3	0.691	1.61	3530	C	0	9	TGFBR3	Transforming growth factor beta receptor type 3 OS=Homo sapiens OX=9606 GN=TGFBR3 PE=1 SV=3	851
sp|Q08211|DHX9_HUMAN	7.74	5.02	8.79	8.58	5.83	7.36	10.1	7.39	7.1	0.154	0.27	-1.22	-2.33	0.00285	0.0171	-2.75	-6.73	0.217	0.394	1.05	2.08	0.00311	0.042	-2.72	-6.59	0.00151	0.00788	-2.96	-7.79	0.00361	0.0222	-2.67	-6.37	150	C	423	96	DHX9	ATP-dependent RNA helicase A OS=Homo sapiens OX=9606 GN=DHX9 PE=1 SV=4	1270
sp|Q9NPH3|IL1AP_HUMAN	9.5	9.8	6.71	7.67	8.52	9.33	5.42	6.6	7.41	0.0123	0.0391	1.66	3.16	0.184	0.323	0.842	1.79	0.000128	0.0022	-2.79	-6.9	0.634	0.918	0.297	1.23	0.00346	0.0147	1.99	3.97	0.0681	0.187	1.17	2.26	2221	C	43	0	IL1RAP	Interleukin-1 receptor accessory protein OS=Homo sapiens OX=9606 GN=IL1RAP PE=1 SV=2	570
sp|Q13308-6|PTK7_HUMAN	7.81	8.52	6.83	6.28	9.09	8.63	6.04	6.63	7.35	0.000172	0.00145	2.35	5.1	1.84e-05	0.000465	2.81	7.02	0.0785	0.205	-0.978	-1.97	0.193	0.652	0.713	1.64	0.0217	0.0619	1.3	2.47	0.28	0.454	0.588	1.5	1420	C	0	177	PTK7	Isoform 6 of Inactive tyrosine-protein kinase 7 OS=Homo sapiens OX=9606 GN=PTK7	1078
sp|P09525|ANXA4_HUMAN	10.3	10.5	11.4	10.6	11.3	10.8	10.1	11.7	10.6	0.429	0.559	0.254	1.19	0.0268	0.0847	0.744	1.67	0.00122	0.0113	1.15	2.22	0.483	0.841	0.225	1.17	0.181	0.31	0.435	1.35	3.13e-05	0.000608	1.6	3.03	194	C	0	329	ANXA4	Annexin A4 OS=Homo sapiens OX=9606 GN=ANXA4 PE=1 SV=4	319
sp|Q5JU69|TOR2A_HUMAN	6.37	6.78	7.91	8.45	6.7	5.77	6.48	6.44	8.59	9.31e-05	0.000889	-2.68	-6.41	0.0056	0.0279	-1.75	-3.36	0.0128	0.0607	1.55	2.92	0.48	0.84	0.413	1.33	0.0012	0.00663	2.11	4.31	0.943	0.967	-0.042	-1.03	1248	C	10	1	TOR2A	Torsin-2A OS=Homo sapiens OX=9606 GN=TOR2A PE=2 SV=1	321
sp|Q9UBT7|CTNL1_HUMAN	5.64	5.86	5.15	7.09	7.77	5.18	4.99	5.67	6.3	0.000226	0.00181	-1.91	-3.75	0.137	0.267	0.681	1.6	0.282	0.468	-0.487	-1.4	0.611	0.907	0.228	1.17	0.00671	0.025	1.31	2.48	0.138	0.295	0.679	1.6	3051	C	0	35	CTNNAL1	Alpha-catulin OS=Homo sapiens OX=9606 GN=CTNNAL1 PE=1 SV=2	734
sp|Q92558|WASF1_HUMAN	6.17	6.53	5.51	4.99	6.14	7.01	5.46	6.24	5.67	4.62e-06	8.33e-05	2.02	4.06	0.00283	0.0171	1.15	2.22	0.071	0.192	-0.656	-1.58	0.316	0.749	0.356	1.28	0.542	0.686	0.215	1.16	0.034	0.116	0.78	1.72	4028	C	3	9	WASF1	Wiskott-Aldrich syndrome protein family member 1 OS=Homo sapiens OX=9606 GN=WASF1 PE=1 SV=1	559
tr|A0A3B3IU55|A0A3B3IU55_HUMAN	5.49	5.69	4.78	6.1	7.2	5.05	4.86	5.52	6	0.0105	0.0343	-1.04	-2.06	0.00735	0.0339	1.1	2.14	0.0714	0.193	-0.71	-1.64	0.594	0.902	0.203	1.15	0.00556	0.0215	1.14	2.21	0.0909	0.223	0.663	1.58	1908	C	0	24	STON2	Stonin-2 OS=Homo sapiens OX=9606 GN=STON2 PE=4 SV=1	977
sp|O95573|ACSL3_HUMAN	6.35	6.83	7.63	8.53	5.82	5.29	9.29	8.24	8.13	5.77e-06	9.89e-05	-3.25	-9.5	6.59e-05	0.00117	-2.71	-6.55	0.0335	0.115	1.28	2.42	0.408	0.802	0.477	1.39	0.0507	0.121	-1.16	-2.24	0.0746	0.197	-1.05	-2.08	574	C	68	36	ACSL3	Long-chain-fatty-acid--CoA ligase 3 OS=Homo sapiens OX=9606 GN=ACSL3 PE=1 SV=3	720
sp|Q96JI7|SPTCS_HUMAN	3.57	3.65	4.08	5.35	3.3	3.32	4.37	3.58	3.39	1.56e-05	0.000223	-2.03	-4.08	1.34e-05	0.000373	-2.05	-4.15	0.193	0.365	0.508	1.42	0.838	0.923	0.0786	1.06	0.0163	0.0497	-0.979	-1.97	0.0473	0.147	-0.793	-1.73	1979	C	0	28	SPG11	Spatacsin OS=Homo sapiens OX=9606 GN=SPG11 PE=1 SV=3	2443
sp|Q9BZF9|UACA_HUMAN	4.45	4.55	5.11	3.54	4.04	5.55	5.13	4.47	4.14	5.68e-06	9.78e-05	2.01	4.03	0.164	0.3	0.503	1.42	0.0699	0.19	0.664	1.58	0.763	0.923	0.107	1.08	0.00972	0.0335	-0.982	-1.97	0.0752	0.198	-0.651	-1.57	1871	C	0	16	UACA	Uveal autoantigen with coiled-coil domains and ankyrin repeats OS=Homo sapiens OX=9606 GN=UACA PE=1 SV=2	1416
sp|P32455|GBP1_HUMAN	5.35	5.53	6.36	7.12	7.45	4.93	5.04	7	7.32	0.000578	0.00372	-2.19	-4.56	0.552	0.687	0.334	1.26	0.0826	0.211	1	2.01	0.748	0.923	0.18	1.13	0.00038	0.00276	2.28	4.85	0.00161	0.0123	1.96	3.9	1929	C	28	22	GBP1	Guanylate-binding protein 1 OS=Homo sapiens OX=9606 GN=GBP1 PE=1 SV=2	592
sp|Q9UL15-2|BAG5_HUMAN	5.66	5.9	7.67	7.55	7.6	5.2	5.85	5.7	5.76	0.000103	0.00097	-2.34	-5.08	0.915	0.943	0.0547	1.04	0.000571	0.00636	2.01	4.02	0.652	0.923	0.232	1.17	0.854	0.901	-0.0944	-1.07	0.77	0.858	-0.15	-1.11	1679	C	0	62	BAG5	Isoform 2 of BAG family molecular chaperone regulator 5 OS=Homo sapiens OX=9606 GN=BAG5	488
sp|Q5M775|CYTSB_HUMAN	4.47	4.58	3.97	5.13	4.06	4.71	6.27	4.5	4.17	0.274	0.41	-0.42	-1.34	0.00857	0.0381	-1.07	-2.1	0.192	0.365	-0.503	-1.42	0.776	0.923	0.108	1.08	7.79e-06	0.00014	-2.11	-4.31	7.55e-05	0.00123	-1.78	-3.42	2934	C	0	33	SPECC1	Cytospin-B OS=Homo sapiens OX=9606 GN=SPECC1 PE=1 SV=1	1068
sp|Q9H444|CHM4B_HUMAN	7.55	10.1	5.83	7.51	8.06	7.95	6.14	7	7.28	0.508	0.626	0.438	1.35	0.411	0.562	0.545	1.46	0.0142	0.0652	-1.72	-3.29	0.000602	0.0131	2.56	5.89	0.0939	0.191	1.14	2.2	0.203	0.371	0.851	1.8	2748	C	34	0	CHMP4B	Charged multivesicular body protein 4b OS=Homo sapiens OX=9606 GN=CHMP4B PE=1 SV=1	224
sp|P53004|BIEA_HUMAN	8.22	8.67	10.2	9.89	9.54	8.38	8.08	10.2	9.74	0.00529	0.0203	-1.51	-2.85	0.488	0.631	-0.348	-1.27	0.000603	0.00657	1.94	3.83	0.373	0.788	0.448	1.36	0.00247	0.0113	1.66	3.17	0.000224	0.00277	2.13	4.37	2493	C	76	64	BLVRA	Biliverdin reductase A OS=Homo sapiens OX=9606 GN=BLVRA PE=1 SV=2	296
sp|P23921|RIR1_HUMAN	6.14	6.49	6.72	7.14	7.54	5.59	5.43	6.49	7.67	0.00199	0.00951	-1.55	-2.92	0.383	0.535	0.398	1.32	0.209	0.384	0.578	1.49	0.443	0.818	0.349	1.27	3.88e-05	0.000456	2.23	4.71	0.0267	0.0974	1.05	2.08	1899	C	29	32	RRM1	Ribonucleoside-diphosphate reductase large subunit OS=Homo sapiens OX=9606 GN=RRM1 PE=1 SV=1	792
sp|O00483|NDUA4_HUMAN	7.99	8.56	9.68	7.23	7.41	7.51	10	7.94	7.77	0.534	0.647	0.277	1.21	0.687	0.793	0.18	1.13	0.000757	0.00782	1.69	3.22	0.207	0.669	0.571	1.49	3.17e-05	0.000396	-2.23	-4.69	8.41e-05	0.00132	-2.06	-4.18	4025	C	13	0	NDUFA4	Cytochrome c oxidase subunit NDUFA4 OS=Homo sapiens OX=9606 GN=NDUFA4 PE=1 SV=1	81
tr|A0A0C4DGQ5|A0A0C4DGQ5_HUMAN	8.39	7.59	8.61	6.86	7.81	9.33	6.31	8.71	8.62	0.000168	0.00143	2.46	5.51	0.101	0.215	0.949	1.93	0.694	0.812	0.222	1.17	0.16	0.588	-0.806	-1.75	0.000337	0.00251	2.31	4.96	0.000229	0.00282	2.39	5.26	4684	C	0	79	CAPNS1	Calpain small subunit 1 OS=Homo sapiens OX=9606 GN=CAPNS1 PE=1 SV=1	322
sp|Q9H9H4|VP37B_HUMAN	6.54	7.02	8.6	7.92	9.63	6.86	6.09	7.18	8.44	0.0959	0.19	-1.07	-2.09	0.0105	0.0439	1.7	3.26	0.00264	0.0205	2.06	4.16	0.443	0.818	0.479	1.39	0.000774	0.00479	2.36	5.12	0.0872	0.217	1.1	2.14	3555	C	8	67	VPS37B	Vacuolar protein sorting-associated protein 37B OS=Homo sapiens OX=9606 GN=VPS37B PE=1 SV=1	285
sp|P54289-4|CA2D1_HUMAN	6.56	6.61	5.32	8.96	10.2	8.54	5.51	6.31	8.85	0.49	0.61	-0.421	-1.34	0.0553	0.141	1.21	2.31	0.0498	0.152	-1.24	-2.36	0.93	0.951	0.0533	1.04	9.18e-06	0.000161	3.34	10.1	0.197	0.365	0.797	1.74	923	C	0	207	CACNA2D1	Isoform 4 of Voltage-dependent calcium channel subunit alpha-2/delta-1 OS=Homo sapiens OX=9606 GN=CACNA2D1	1079
sp|P07355-2|ANXA2_HUMAN	11.4	12.3	12	12.2	12.5	12	11.2	12.4	12	0.443	0.569	-0.185	-1.14	0.225	0.376	0.294	1.23	0.0222	0.0868	0.577	1.49	0.000949	0.0186	0.887	1.85	0.00152	0.00791	0.843	1.79	1.97e-05	0.000437	1.24	2.37	358	C	0	1034	ANXA2	Isoform 2 of Annexin A2 OS=Homo sapiens OX=9606 GN=ANXA2	357
sp|Q9NWM3|CUED1_HUMAN	6.11	6.46	7.05	5.58	8.46	7.19	5.41	6.72	6.15	0.00262	0.0119	1.61	3.05	3.03e-06	0.000123	2.88	7.36	0.0627	0.177	0.938	1.92	0.476	0.839	0.348	1.27	0.137	0.254	0.739	1.67	0.0114	0.053	1.31	2.49	1970	C	0	33	CUEDC1	CUE domain-containing protein 1 OS=Homo sapiens OX=9606 GN=CUEDC1 PE=1 SV=1	386
sp|Q9Y6G9|DC1L1_HUMAN	8.49	6.56	7.17	7.75	5.57	8.59	7.14	6.95	6.42	0.141	0.253	0.832	1.78	0.000515	0.00483	-2.18	-4.54	0.0232	0.0895	-1.32	-2.5	0.00163	0.0277	-1.93	-3.82	0.197	0.329	-0.726	-1.65	0.731	0.835	-0.19	-1.14	362	C	1	84	DYNC1LI1	Cytoplasmic dynein 1 light intermediate chain 1 OS=Homo sapiens OX=9606 GN=DYNC1LI1 PE=1 SV=3	523
sp|Q9H0R3|TM222_HUMAN	7.02	7.63	6.37	6.12	7.77	6.36	6.25	7.66	6.47	0.543	0.653	0.239	1.18	0.000249	0.00282	1.65	3.15	0.106	0.249	-0.65	-1.57	0.126	0.518	0.614	1.53	0.575	0.712	0.22	1.16	0.00126	0.0103	1.41	2.66	5958	C	0	8	TMEM222	Transmembrane protein 222 OS=Homo sapiens OX=9606 GN=TMEM222 PE=1 SV=2	208
sp|P43155|CACP_HUMAN	6.54	6.28	6.82	7.32	5.38	5.47	8.75	6.02	6.52	0.00194	0.00933	-1.85	-3.61	0.00133	0.00995	-1.93	-3.82	0.604	0.751	0.281	1.22	0.631	0.917	-0.26	-1.2	0.000325	0.00244	-2.23	-4.69	2.95e-05	0.000583	-2.73	-6.62	3839	C	0	58	CRAT	Carnitine O-acetyltransferase OS=Homo sapiens OX=9606 GN=CRAT PE=1 SV=5	626
sp|Q8N1F7|NUP93_HUMAN	6.17	5.79	7.34	8.54	7.18	5.13	8.65	6.68	7.63	1.08e-05	0.000169	-3.42	-10.7	0.038	0.109	-1.36	-2.58	0.0727	0.195	1.17	2.25	0.543	0.878	-0.385	-1.31	0.115	0.223	-1.02	-2.03	0.00415	0.0248	-1.97	-3.91	2384	C	0	116	NUP93	Nuclear pore complex protein Nup93 OS=Homo sapiens OX=9606 GN=NUP93 PE=1 SV=2	819
sp|O95786|DDX58_HUMAN	6.69	5.77	4.84	9.89	8.67	6.68	4.92	5.59	7.96	0.00014	0.00123	-3.21	-9.27	0.1	0.213	-1.22	-2.33	0.0155	0.0693	-1.86	-3.63	0.208	0.671	-0.924	-1.9	0.000268	0.0021	3.03	8.19	0.359	0.531	0.669	1.59	79	C	13	118	DDX58	Probable ATP-dependent RNA helicase DDX58 OS=Homo sapiens OX=9606 GN=DDX58 PE=1 SV=2	925
tr|A0A087WUB9|A0A087WUB9_HUMAN	5.8	6.05	5.28	6.05	5.23	5.31	8.57	6.34	5.79	0.127	0.234	-0.733	-1.66	0.0916	0.2	-0.815	-1.76	0.273	0.46	-0.52	-1.43	0.588	0.899	0.255	1.19	2.88e-06	6.58e-05	-2.79	-6.91	6e-05	0.00102	-2.24	-4.71	3176	C	0	50	CTNNBL1	Beta-catenin-like protein 1 OS=Homo sapiens OX=9606 GN=CTNNBL1 PE=1 SV=1	568
sp|O60674|JAK2_HUMAN	5.43	4.77	4.44	5.35	7.06	8.22	4.15	4.69	5.64	5.38e-06	9.35e-05	2.87	7.31	0.00212	0.0141	1.71	3.27	0.0561	0.164	-0.999	-2	0.197	0.658	-0.661	-1.58	0.00612	0.0231	1.49	2.82	0.289	0.463	0.541	1.45	819	C	6	35	JAK2	Tyrosine-protein kinase JAK2 OS=Homo sapiens OX=9606 GN=JAK2 PE=1 SV=2	1132
tr|A0A1B0GTU4|A0A1B0GTU4_HUMAN	4.44	4.54	3.94	4.5	6.56	4.13	5.01	4.47	4.13	0.381	0.516	-0.37	-1.29	4.09e-05	0.000842	2.06	4.17	0.244	0.426	-0.495	-1.41	0.798	0.923	0.108	1.08	0.0443	0.108	-0.879	-1.84	0.202	0.369	-0.544	-1.46	2690	C	0	33	PXN	Paxillin OS=Homo sapiens OX=9606 GN=PXN PE=1 SV=1	1081
sp|P05141|ADT2_HUMAN	11.4	9.32	10.5	9.94	8.21	10.5	10.5	10.7	9.54	0.242	0.378	0.603	1.52	0.00197	0.0134	-1.74	-3.34	0.0794	0.206	-0.92	-1.89	0.000313	0.00814	-2.1	-4.3	0.0619	0.14	-0.983	-1.98	0.794	0.875	0.133	1.1	235	C	207	0	SLC25A5	ADP/ATP translocase 2 OS=Homo sapiens OX=9606 GN=SLC25A5 PE=1 SV=7	298
tr|D6REX3|D6REX3_HUMAN	8.41	4.72	7.3	6.3	6.32	8.04	5.9	7.25	6.92	0.0139	0.043	1.74	3.35	0.979	0.985	0.0174	1.01	0.103	0.246	-1.12	-2.17	8.03e-06	0.000618	-3.69	-12.9	0.136	0.253	1.01	2.02	0.0515	0.154	1.35	2.55	1405	C	0	156	SEC31A	Protein transport protein Sec31A OS=Homo sapiens OX=9606 GN=SEC31A PE=1 SV=1	1251
sp|Q9H0X4|F234A_HUMAN	5.5	5.71	6.27	6.06	7.35	7.63	6.46	8.13	7.38	0.000225	0.0018	1.57	2.97	0.00169	0.0119	1.28	2.43	0.0461	0.144	0.765	1.7	0.573	0.894	0.208	1.16	0.0183	0.0538	0.92	1.89	0.000113	0.00166	1.67	3.17	2218	C	0	51	FAM234A	Protein FAM234A OS=Homo sapiens OX=9606 GN=FAM234A PE=1 SV=1	552
sp|P08754|GNAI3_HUMAN	10.4	9.93	9.69	11	11.1	11.5	9.18	10.4	11.6	0.185	0.31	0.51	1.42	0.75	0.833	0.121	1.09	0.0633	0.178	-0.727	-1.66	0.206	0.669	-0.486	-1.4	1.11e-06	3.61e-05	2.39	5.24	0.00311	0.02	1.22	2.34	1224	C	60	0	GNAI3	Guanine nucleotide-binding protein G(k) subunit alpha OS=Homo sapiens OX=9606 GN=GNAI3 PE=1 SV=3	354
tr|U3KQK0|U3KQK0_HUMAN	9.53	8.9	11.1	12	10.9	11.3	12.9	10.3	11.2	0.18	0.303	-0.733	-1.66	0.0492	0.131	-1.1	-2.14	0.00684	0.0396	1.57	2.96	0.246	0.71	-0.631	-1.55	0.00412	0.0169	-1.68	-3.2	5.71e-05	0.000989	-2.57	-5.94	1251	C	0	774	HIST1H2BN	Histone H2B OS=Homo sapiens OX=9606 GN=HIST1H2BN PE=1 SV=1	166
sp|O00232|PSD12_HUMAN	9.11	6.99	9.44	9.99	7.24	9.76	8.93	8.55	9.13	0.704	0.789	-0.23	-1.17	0.000109	0.00166	-2.75	-6.72	0.585	0.737	0.331	1.26	0.0016	0.0274	-2.12	-4.35	0.74	0.829	0.201	1.15	0.527	0.68	-0.384	-1.31	2448	C	35	151	PSMD12	26S proteasome non-ATPase regulatory subunit 12 OS=Homo sapiens OX=9606 GN=PSMD12 PE=1 SV=3	456
sp|Q9NT68|TEN2_HUMAN	2.95	3.08	5.73	3.47	6.68	4.77	2.51	4.05	2.8	0.0756	0.159	1.3	2.47	0.000115	0.00171	3.21	9.26	0.000544	0.00614	2.79	6.91	0.854	0.923	0.131	1.1	0.684	0.789	0.289	1.22	0.0377	0.125	1.54	2.91	147	C	0	92	TENM2	Teneurin-2 OS=Homo sapiens OX=9606 GN=TENM2 PE=1 SV=3	2774
sp|P17174|AATC_HUMAN	9.12	9.66	6.93	7.42	8.24	8.31	7.27	9.12	6.56	0.146	0.261	0.889	1.85	0.179	0.318	0.82	1.77	0.00108	0.0103	-2.19	-4.56	0.367	0.785	0.544	1.46	0.246	0.392	-0.704	-1.63	0.00437	0.0259	1.86	3.62	3308	C	18	79	GOT1	Aspartate aminotransferase, cytoplasmic OS=Homo sapiens OX=9606 GN=GOT1 PE=1 SV=3	413
sp|P0CG48|UBC_HUMAN	8.22	9.55	7.29	7.23	8.34	8.25	7.49	9.04	8.14	0.0289	0.0767	1.03	2.04	0.0186	0.065	1.12	2.17	0.0465	0.145	-0.928	-1.9	0.0058	0.0675	1.34	2.53	0.152	0.275	0.654	1.57	0.0018	0.0132	1.55	2.92	2966	C	0	181	UBC	Polyubiquitin-C OS=Homo sapiens OX=9606 GN=UBC PE=1 SV=3	685
sp|P51452|DUS3_HUMAN	7.6	8.29	9.94	9.46	8.78	8.63	7.09	7.63	8.75	0.0769	0.161	-0.831	-1.78	0.143	0.276	-0.68	-1.6	2.27e-05	0.000624	2.34	5.06	0.139	0.55	0.689	1.61	0.0011	0.00622	1.66	3.16	0.24	0.409	0.543	1.46	33	C	9	39	DUSP3	Dual specificity protein phosphatase 3 OS=Homo sapiens OX=9606 GN=DUSP3 PE=1 SV=1	185
sp|O60568|PLOD3_HUMAN	7.25	6.37	7.79	9.52	8.42	6.7	9.29	8.38	9.13	5.11e-06	9e-05	-2.82	-7.04	0.0335	0.0995	-1.1	-2.14	0.276	0.462	0.543	1.46	0.0839	0.402	-0.877	-1.84	0.751	0.836	-0.156	-1.11	0.0761	0.2	-0.902	-1.87	1714	C	84	147	PLOD3	Multifunctional procollagen lysine hydroxylase and glycosyltransferase LH3 OS=Homo sapiens OX=9606 GN=PLOD3 PE=1 SV=1	738
sp|P11142|HSP7C_HUMAN	11.5	11.9	11.1	11	11.2	11.4	10.9	11.8	11.3	0.0429	0.103	0.406	1.32	0.272	0.429	0.214	1.16	0.0412	0.133	-0.409	-1.33	0.0275	0.198	0.445	1.36	0.068	0.15	0.363	1.29	9.66e-05	0.00146	0.881	1.84	627	C	0	1178	HSPA8	Heat shock cognate 71 kDa protein OS=Homo sapiens OX=9606 GN=HSPA8 PE=1 SV=1	646
sp|Q5JTH9|RRP12_HUMAN	4.14	4.24	4.35	4.56	3.81	3.88	6.09	4.17	3.87	0.0809	0.168	-0.684	-1.61	0.0564	0.143	-0.752	-1.68	0.568	0.725	0.218	1.16	0.783	0.923	0.105	1.08	3.58e-06	7.67e-05	-2.23	-4.68	2.82e-05	0.00057	-1.92	-3.79	1241	C	10	19	RRP12	RRP12-like protein OS=Homo sapiens OX=9606 GN=RRP12 PE=1 SV=2	1297
sp|P05121|PAI1_HUMAN	5.97	6.27	5.91	9.51	8.8	5.46	6.6	6.71	7.53	1.82e-06	4.66e-05	-4.05	-16.5	0.286	0.443	-0.714	-1.64	0.921	0.957	-0.0656	-1.05	0.648	0.923	0.302	1.23	0.169	0.297	0.926	1.9	0.873	0.924	0.105	1.08	3505	C	0	106	SERPINE1	Plasminogen activator inhibitor 1 OS=Homo sapiens OX=9606 GN=SERPINE1 PE=1 SV=1	402
sp|Q06124|PTN11_HUMAN	6.89	7.86	5.95	4.88	7.13	8.39	5.36	6.11	5.57	4.72e-06	8.48e-05	3.51	11.4	0.00103	0.00807	2.24	4.74	0.134	0.289	-0.936	-1.91	0.12	0.508	0.972	1.96	0.725	0.818	0.215	1.16	0.222	0.391	0.757	1.69	3407	C	0	31	PTPN11	Tyrosine-protein phosphatase non-receptor type 11 OS=Homo sapiens OX=9606 GN=PTPN11 PE=1 SV=2	597
sp|Q99650|OSMR_HUMAN	6.26	4.63	4.02	4.27	6.33	4.19	4.36	5.23	4.22	0.88	0.925	-0.0794	-1.06	0.000542	0.00505	2.06	4.17	0.000215	0.00318	-2.25	-4.74	0.00437	0.0538	-1.63	-3.09	0.792	0.863	-0.138	-1.1	0.105	0.247	0.873	1.83	4807	C	3	16	OSMR	Oncostatin-M-specific receptor subunit beta OS=Homo sapiens OX=9606 GN=OSMR PE=1 SV=1	979
sp|Q7L5N7|PCAT2_HUMAN	6.11	6.46	6.01	7.67	5.51	5.57	6.21	6.18	7.09	1.9e-05	0.000262	-2.1	-4.28	1.28e-05	0.000365	-2.16	-4.46	0.803	0.884	-0.101	-1.07	0.391	0.795	0.348	1.27	0.036	0.0929	0.883	1.84	0.945	0.969	-0.0275	-1.02	1726	C	0	38	LPCAT2	Lysophosphatidylcholine acyltransferase 2 OS=Homo sapiens OX=9606 GN=LPCAT2 PE=1 SV=1	544
sp|P23526|SAHH_HUMAN	8.79	9.42	9.89	9.8	9.85	10.1	7.82	9.94	10.2	0.505	0.624	0.281	1.21	0.893	0.926	0.0561	1.04	0.0139	0.0646	1.1	2.14	0.14	0.554	0.632	1.55	7.56e-06	0.000138	2.33	5.04	2.85e-05	0.00057	2.12	4.34	689	C	94	133	AHCY	Adenosylhomocysteinase OS=Homo sapiens OX=9606 GN=AHCY PE=1 SV=4	432
sp|P43007|SATT_HUMAN	6.16	6.52	6.6	7.32	7.99	6.78	5.45	6.64	7.79	0.186	0.311	-0.535	-1.45	0.101	0.214	0.67	1.59	0.27	0.456	0.443	1.36	0.376	0.788	0.354	1.28	3.35e-06	7.38e-05	2.34	5.06	0.00554	0.031	1.19	2.29	3451	C	43	5	SLC1A4	Neutral amino acid transporter A OS=Homo sapiens OX=9606 GN=SLC1A4 PE=1 SV=1	532
sp|P62942|FKB1A_HUMAN	8.18	8.65	7.4	7.58	8.87	10.4	8.66	8.08	8.04	2.58e-06	5.58e-05	2.84	7.15	0.0107	0.0445	1.29	2.45	0.107	0.251	-0.784	-1.72	0.326	0.757	0.47	1.38	0.196	0.328	-0.623	-1.54	0.226	0.395	-0.582	-1.5	4390	C	0	27	FKBP1A	Peptidyl-prolyl cis-trans isomerase FKBP1A OS=Homo sapiens OX=9606 GN=FKBP1A PE=1 SV=2	108
sp|Q9Y2I1|NISCH_HUMAN	6.95	5.21	4.33	3.76	3.53	6.53	4.2	3.86	3.62	0.000197	0.00163	2.77	6.81	0.717	0.812	-0.233	-1.18	0.000354	0.00453	-2.62	-6.16	0.0114	0.107	-1.74	-3.33	0.373	0.533	-0.576	-1.49	0.599	0.737	-0.338	-1.26	3121	C	0	35	NISCH	Nischarin OS=Homo sapiens OX=9606 GN=NISCH PE=1 SV=3	1504
sp|Q6PJF5-2|RHDF2_HUMAN	4.93	5.07	4.71	4.29	6.55	4.58	4.36	4.97	5.13	0.455	0.581	0.292	1.22	3.99e-06	0.000157	2.26	4.8	0.571	0.727	-0.221	-1.17	0.723	0.923	0.138	1.1	0.057	0.132	0.769	1.7	0.131	0.285	0.602	1.52	2058	C	0	11	RHBDF2	Isoform 2 of Inactive rhomboid protein 2 OS=Homo sapiens OX=9606 GN=RHBDF2	827
sp|Q7Z3C6|ATG9A_HUMAN	5.44	5.63	6.03	7.14	7.4	7.26	5.42	5.93	7.98	0.773	0.845	0.12	1.09	0.531	0.67	0.261	1.2	0.159	0.325	0.596	1.51	0.645	0.923	0.192	1.14	1.65e-06	4.67e-05	2.56	5.89	0.232	0.401	0.504	1.42	999	C	0	69	ATG9A	Autophagy-related protein 9A OS=Homo sapiens OX=9606 GN=ATG9A PE=1 SV=3	839
sp|Q16836-2|HCDH_HUMAN	6.8	7.35	7.93	8.04	6.05	6.16	8.45	7.29	7.62	0.000104	0.000975	-1.88	-3.68	5.33e-05	0.00101	-1.99	-3.96	0.0107	0.0541	1.13	2.18	0.19	0.647	0.55	1.46	0.0525	0.124	-0.831	-1.78	0.00906	0.044	-1.16	-2.23	2581	C	0	52	HADH	Isoform 2 of Hydroxyacyl-coenzyme A dehydrogenase, mitochondrial OS=Homo sapiens OX=9606 GN=HADH	390
sp|Q9UBB4|ATX10_HUMAN	7.27	7.96	9.37	8.92	8.69	7.44	8.06	8.25	9.01	0.00163	0.00813	-1.48	-2.8	0.582	0.713	-0.234	-1.18	3.88e-05	0.000914	2.09	4.27	0.114	0.493	0.688	1.61	0.0317	0.084	0.956	1.94	0.653	0.774	0.191	1.14	392	C	0	132	ATXN10	Ataxin-10 OS=Homo sapiens OX=9606 GN=ATXN10 PE=1 SV=1	475
sp|Q6VEQ5|WASH2_HUMAN	8.79	8.9	7.1	5.62	5.7	8.35	6.23	6.65	7.31	6.35e-05	0.000665	2.73	6.62	0.891	0.925	0.079	1.06	0.00642	0.0379	-1.69	-3.23	0.854	0.923	0.105	1.08	0.0691	0.152	1.08	2.11	0.461	0.628	0.425	1.34	1601	C	0	65	WASH2P	WAS protein family homolog 2 OS=Homo sapiens OX=9606 GN=WASH2P PE=2 SV=2	465
sp|Q7KZ85|SPT6H_HUMAN	3.69	3.78	4.02	3.27	3.42	4.09	6.04	3.72	3.51	0.0724	0.154	0.819	1.76	0.731	0.822	0.152	1.11	0.461	0.633	0.327	1.25	0.847	0.923	0.085	1.06	4.84e-06	9.77e-05	-2.53	-5.78	1.62e-05	0.000376	-2.32	-5.01	3447	C	18	18	SUPT6H	Transcription elongation factor SPT6 OS=Homo sapiens OX=9606 GN=SUPT6H PE=1 SV=2	1726
sp|P02768|ALBU_HUMAN_contaminant	9.21	10	7.13	6.72	7.81	8.08	7.27	8.07	8.03	0.0124	0.0391	1.36	2.57	0.041	0.115	1.09	2.12	0.00037	0.00467	-2.08	-4.21	0.124	0.516	0.802	1.74	0.143	0.263	0.762	1.7	0.123	0.274	0.805	1.75	390	C	0	117	ALB	Serum albumin OS=Homo sapiens GN=ALB PE=1 SV=2	609
sp|Q14566|MCM6_HUMAN	4.84	4.96	6.41	5.17	4.41	5.08	7.04	4.86	5.06	0.843	0.9	-0.0912	-1.07	0.105	0.22	-0.767	-1.7	0.00201	0.0167	1.57	2.97	0.788	0.923	0.124	1.09	0.000203	0.00165	-1.98	-3.95	6.75e-05	0.00112	-2.17	-4.51	2018	C	43	0	MCM6	DNA replication licensing factor MCM6 OS=Homo sapiens OX=9606 GN=MCM6 PE=1 SV=1	821
sp|O75477|ERLN1_HUMAN	8.31	7.39	7.43	9.44	7.4	6.18	9.88	8.76	8.88	2.7e-06	5.74e-05	-3.26	-9.58	0.00087	0.00714	-2.04	-4.13	0.118	0.268	-0.875	-1.83	0.101	0.456	-0.921	-1.89	0.0757	0.163	-1	-2	0.0492	0.151	-1.12	-2.17	2154	C	20	63	ERLIN1	Erlin-1 OS=Homo sapiens OX=9606 GN=ERLIN1 PE=1 SV=1	346
sp|Q9HCJ6|VAT1L_HUMAN	8.82	6.28	6.27	5.45	5.39	7.74	5.3	6.03	6.64	0.00109	0.00602	2.28	4.87	0.918	0.945	-0.064	-1.05	0.000367	0.00465	-2.55	-5.85	0.000391	0.00969	-2.53	-5.79	0.039	0.0987	1.35	2.55	0.247	0.418	0.733	1.66	1747	C	40	0	VAT1L	Synaptic vesicle membrane protein VAT-1 homolog-like OS=Homo sapiens OX=9606 GN=VAT1L PE=1 SV=2	419
sp|Q8WVM8|SCFD1_HUMAN	8.07	7.23	6.63	5.41	5.97	7.64	8.18	7.24	6.84	4.43e-05	0.000501	2.23	4.68	0.225	0.376	0.561	1.48	0.00395	0.0271	-1.43	-2.7	0.0755	0.375	-0.837	-1.79	0.00622	0.0234	-1.35	-2.55	0.0477	0.148	-0.94	-1.92	3705	C	0	66	SCFD1	Sec1 family domain-containing protein 1 OS=Homo sapiens OX=9606 GN=SCFD1 PE=1 SV=4	642
sp|Q9ULI3|HEG1_HUMAN	4	4.11	5.04	4.19	7.61	6.19	3.59	4.75	4.32	0.00156	0.00792	1.99	3.98	2.35e-06	0.000103	3.41	10.7	0.0751	0.199	1.04	2.06	0.844	0.923	0.111	1.08	0.207	0.341	0.727	1.66	0.0494	0.151	1.16	2.23	5754	C	18	28	HEG1	Protein HEG homolog 1 OS=Homo sapiens OX=9606 GN=HEG1 PE=1 SV=3	1381
sp|Q15052|ARHG6_HUMAN	5.54	5.75	6.5	7.16	7.87	5.1	5.88	6.03	6.79	0.0002	0.00164	-2.06	-4.17	0.146	0.279	0.709	1.63	0.0523	0.157	0.964	1.95	0.656	0.923	0.213	1.16	0.0662	0.147	0.908	1.88	0.757	0.852	0.148	1.11	2528	C	6	41	ARHGEF6	Rho guanine nucleotide exchange factor 6 OS=Homo sapiens OX=9606 GN=ARHGEF6 PE=1 SV=2	776
sp|Q05707|COEA1_HUMAN	4.22	4.32	4.73	5.57	8.27	3.95	5.76	5.42	4.72	0.0229	0.0631	-1.62	-3.07	0.000454	0.00441	2.7	6.48	0.453	0.627	0.51	1.42	0.884	0.929	0.0986	1.07	0.131	0.245	-1.04	-2.06	0.616	0.748	-0.34	-1.27	1485	C	0	83	COL14A1	Collagen alpha-1(XIV) chain OS=Homo sapiens OX=9606 GN=COL14A1 PE=1 SV=3	1796
sp|Q8N6T3-2|ARFG1_HUMAN	5.92	6.2	5.11	5.79	6.35	8.07	6.09	5.97	5.46	6.49e-06	0.000109	2.28	4.87	0.175	0.314	0.561	1.48	0.0545	0.161	-0.811	-1.75	0.484	0.841	0.286	1.22	0.134	0.251	-0.622	-1.54	0.767	0.855	-0.12	-1.09	2662	C	0	26	ARFGAP1	Isoform 2 of ADP-ribosylation factor GTPase-activating protein 1 OS=Homo sapiens OX=9606 GN=ARFGAP1	414
sp|Q13185|CBX3_HUMAN	7.17	7.84	9.43	7.22	6.41	7.1	9.88	7.24	7.25	0.846	0.902	-0.114	-1.08	0.175	0.315	-0.808	-1.75	0.000642	0.00686	2.26	4.79	0.26	0.723	0.668	1.59	0.000127	0.00111	-2.63	-6.17	0.000122	0.00178	-2.63	-6.2	2511	C	3	87	CBX3	Chromobox protein homolog 3 OS=Homo sapiens OX=9606 GN=CBX3 PE=1 SV=4	183
sp|Q15599|NHRF2_HUMAN	6.29	8.49	5.35	7.46	10.1	8.43	5.86	6.36	7.6	0.164	0.284	0.97	1.96	0.000555	0.00512	2.68	6.4	0.179	0.351	-0.935	-1.91	0.00321	0.0428	2.21	4.62	0.0167	0.0506	1.74	3.33	0.474	0.637	0.492	1.41	4103	C	0	58	SLC9A3R2	Na(+)/H(+) exchange regulatory cofactor NHE-RF2 OS=Homo sapiens OX=9606 GN=SLC9A3R2 PE=1 SV=2	337
sp|Q9Y5X2|SNX8_HUMAN	6.55	7.03	8.61	8.4	7.7	6.27	6.42	7.27	7.34	0.000154	0.00132	-2.13	-4.36	0.158	0.293	-0.695	-1.62	0.000222	0.00323	2.06	4.16	0.325	0.756	0.479	1.39	0.0633	0.142	0.928	1.9	0.0849	0.213	0.856	1.81	915	C	26	32	SNX8	Sorting nexin-8 OS=Homo sapiens OX=9606 GN=SNX8 PE=1 SV=1	465
sp|Q93009|UBP7_HUMAN	5.12	5.28	6.71	5.93	5.91	5.93	8.16	5.6	5.75	0.99	0.993	0.00623	1	0.969	0.979	-0.0196	-1.01	0.00383	0.0268	1.59	3.01	0.755	0.923	0.157	1.12	5.53e-05	0.000594	-2.42	-5.35	2.64e-05	0.000547	-2.56	-5.9	2836	C	0	111	USP7	Ubiquitin carboxyl-terminal hydrolase 7 OS=Homo sapiens OX=9606 GN=USP7 PE=1 SV=2	1102
sp|Q9Y224|RTRAF_HUMAN	7.25	7.93	8.64	8.27	6.5	8.19	8.73	7.32	7.14	0.857	0.911	-0.0811	-1.06	0.000507	0.0048	-1.77	-3.42	0.0043	0.029	1.4	2.63	0.134	0.538	0.688	1.61	0.00143	0.00756	-1.59	-3.02	0.00381	0.0232	-1.42	-2.67	743	C	12	43	RTRAF	RNA transcription, translation and transport factor protein OS=Homo sapiens OX=9606 GN=RTRAF PE=1 SV=1	244
sp|Q9Y2Q3|GSTK1_HUMAN	7.32	8.02	9.89	9.73	7.34	6.69	9.49	10.6	9.4	8.12e-05	0.000791	-3.04	-8.24	0.00111	0.00861	-2.38	-5.22	0.000549	0.00618	2.56	5.91	0.294	0.737	0.693	1.62	0.899	0.929	-0.0829	-1.06	0.0931	0.228	1.13	2.19	715	C	0	87	GSTK1	Glutathione S-transferase kappa 1 OS=Homo sapiens OX=9606 GN=GSTK1 PE=1 SV=3	226
sp|Q8TEX9-2|IPO4_HUMAN	6.55	4.96	7.32	7.33	7.48	5.74	5.5	5.4	7.83	0.0156	0.0471	-1.59	-3.01	0.808	0.872	0.15	1.11	0.218	0.395	0.774	1.71	0.0155	0.134	-1.59	-3.01	0.000818	0.005	2.33	5.03	0.871	0.922	-0.101	-1.07	702	C	0	114	IPO4	Isoform 2 of Importin-4 OS=Homo sapiens OX=9606 GN=IPO4	1083
sp|P16435|NCPR_HUMAN	9.88	8.94	7.95	8.67	7.06	8.87	8.72	9.33	9.85	0.65	0.746	0.203	1.15	0.0013	0.00977	-1.6	-3.04	0.000193	0.00294	-1.93	-3.82	0.044	0.265	-0.938	-1.92	0.0174	0.0519	1.13	2.18	0.18	0.344	0.61	1.53	1220	C	37	202	POR	NADPH--cytochrome P450 reductase OS=Homo sapiens OX=9606 GN=POR PE=1 SV=2	677
sp|O15194|CTDSL_HUMAN	7.31	8.44	6.23	7.68	8.45	7.32	6.64	7.37	6.83	0.358	0.495	-0.362	-1.29	0.0588	0.147	0.765	1.7	0.0097	0.0503	-1.08	-2.12	0.00734	0.0814	1.13	2.19	0.641	0.76	0.183	1.13	0.0706	0.19	0.73	1.66	5963	C	0	16	CTDSPL	CTD small phosphatase-like protein OS=Homo sapiens OX=9606 GN=CTDSPL PE=1 SV=2	276
sp|O15144|ARPC2_HUMAN	9.8	10.3	10	9.48	9.85	9.43	8.47	10.6	9.53	0.891	0.934	-0.0463	-1.03	0.28	0.437	0.37	1.29	0.551	0.711	0.202	1.15	0.185	0.642	0.457	1.37	0.0041	0.0169	1.06	2.08	9.31e-07	5.39e-05	2.16	4.47	1680	C	91	89	ARPC2	Actin-related protein 2/3 complex subunit 2 OS=Homo sapiens OX=9606 GN=ARPC2 PE=1 SV=1	300
sp|P46939|UTRO_HUMAN	4.65	7.44	6.19	7.42	8.39	6.76	5.76	4.11	7.43	0.346	0.484	-0.662	-1.58	0.171	0.31	0.971	1.96	0.0346	0.118	1.54	2.91	0.000437	0.0106	2.79	6.92	0.0229	0.0646	1.67	3.18	0.0244	0.0911	-1.65	-3.14	300	C	0	340	UTRN	Utrophin OS=Homo sapiens OX=9606 GN=UTRN PE=1 SV=2	3433
sp|Q8IZP0|ABI1_HUMAN	7.88	9.31	6.86	6.18	8.1	7.75	5	5.68	5.79	0.0038	0.0157	1.57	2.96	0.000624	0.00557	1.92	3.78	0.0491	0.15	-1.02	-2.02	0.00755	0.0823	1.43	2.69	0.119	0.228	0.793	1.73	0.178	0.342	0.68	1.6	1024	C	0	23	ABI1	Abl interactor 1 OS=Homo sapiens OX=9606 GN=ABI1 PE=1 SV=4	508
sp|Q7Z794|K2C1B_HUMAN_contaminant	6.61	9.4	6.77	5.91	7.28	7.57	5.61	9.1	7.27	0.0345	0.0879	1.67	3.17	0.0765	0.177	1.38	2.6	0.829	0.9	0.163	1.12	0.000944	0.0186	2.79	6.93	0.0357	0.0923	1.65	3.15	8.66e-05	0.00134	3.48	11.2	327	C	0	14	KRT77	Keratin, type II cytoskeletal 1b OS=Homo sapiens GN=KRT77 PE=1 SV=3	578
sp|P09661|RU2A_HUMAN	7.21	7.88	7.41	7.84	6.45	6.57	9.4	7.69	7.08	0.00724	0.0255	-1.28	-2.43	0.00384	0.0214	-1.39	-2.63	0.649	0.784	0.201	1.15	0.135	0.542	0.674	1.6	1.75e-05	0.000259	-2.31	-4.97	0.000634	0.00612	-1.71	-3.26	4234	C	0	46	SNRPA1	U2 small nuclear ribonucleoprotein A' OS=Homo sapiens OX=9606 GN=SNRPA1 PE=1 SV=2	255
sp|Q9UN37|VPS4A_HUMAN	9.04	6.12	7.89	7.26	8.48	8.84	5.95	6.76	7.95	0.0125	0.0394	1.58	2.98	0.0484	0.129	1.21	2.32	0.0601	0.172	-1.15	-2.22	3.8e-05	0.00191	-2.92	-7.58	0.00211	0.0101	2.01	4.02	0.177	0.341	0.812	1.76	723	C	0	36	VPS4A	Vacuolar protein sorting-associated protein 4A OS=Homo sapiens OX=9606 GN=VPS4A PE=1 SV=1	437
tr|E9PK25|E9PK25_HUMAN	12.3	10.6	11.8	11.3	11	12.4	10.1	11.3	11	0.00641	0.0233	1.12	2.17	0.539	0.677	-0.235	-1.18	0.179	0.351	-0.52	-1.43	0.000141	0.00468	-1.69	-3.23	0.0421	0.104	0.807	1.75	0.00697	0.0368	1.11	2.16	2823	C	0	455	CFL1	Cofilin-1 OS=Homo sapiens OX=9606 GN=CFL1 PE=1 SV=1	204
sp|Q9NZQ3|SPN90_HUMAN	5.66	5.89	7.39	7.12	5.46	5.2	6.78	6.15	6.34	0.000144	0.00126	-1.92	-3.78	0.000691	0.00605	-1.66	-3.15	0.000447	0.00538	1.73	3.32	0.592	0.902	0.232	1.17	0.314	0.471	-0.44	-1.36	0.154	0.315	-0.63	-1.55	5109	C	0	47	NCKIPSD	NCK-interacting protein with SH3 domain OS=Homo sapiens OX=9606 GN=NCKIPSD PE=1 SV=1	722
sp|Q86TV6-2|TTC7B_HUMAN	5.1	5.26	5.73	7.03	8.28	5.23	4.9	5.93	7.14	0.00438	0.0175	-1.8	-3.48	0.039	0.111	1.25	2.38	0.289	0.474	0.623	1.54	0.79	0.923	0.155	1.11	0.000624	0.00401	2.25	4.75	0.0839	0.211	1.03	2.05	648	C	0	65	TTC7B	Isoform 2 of Tetratricopeptide repeat protein 7B OS=Homo sapiens OX=9606 GN=TTC7B	860
sp|P13674|P4HA1_HUMAN	8.07	6.67	6.88	8.07	5.64	6.44	8.68	7.01	6.75	0.00519	0.0201	-1.63	-3.1	0.000115	0.00171	-2.43	-5.39	0.0352	0.119	-1.19	-2.27	0.0147	0.13	-1.39	-2.63	0.00129	0.00708	-1.93	-3.81	0.00444	0.0262	-1.66	-3.17	1595	C	5	74	P4HA1	Prolyl 4-hydroxylase subunit alpha-1 OS=Homo sapiens OX=9606 GN=P4HA1 PE=1 SV=2	534
tr|B7ZLQ5|B7ZLQ5_HUMAN	4.54	4.65	6.06	5.67	4.64	4.78	7.78	5.21	4.74	0.133	0.243	-0.89	-1.85	0.0837	0.188	-1.03	-2.05	0.0138	0.0646	1.52	2.86	0.847	0.923	0.112	1.08	1.74e-05	0.000258	-3.04	-8.21	0.000145	0.00202	-2.57	-5.92	2877	C	0	62	SMARCA1	Probable global transcription activator SNF2L1 OS=Homo sapiens OX=9606 GN=SMARCA1 PE=1 SV=1	1070
sp|P10515|ODP2_HUMAN	8.59	6.36	8.14	8.52	6.3	8.17	9.26	7.4	6.87	0.579	0.684	-0.35	-1.27	0.00154	0.0112	-2.22	-4.65	0.475	0.646	-0.452	-1.37	0.00147	0.0258	-2.23	-4.68	0.000778	0.0048	-2.38	-5.22	0.00637	0.0345	-1.86	-3.62	2105	C	0	147	DLAT	Dihydrolipoyllysine-residue acetyltransferase component of pyruvate dehydrogenase complex, mitochondrial OS=Homo sapiens OX=9606 GN=DLAT PE=1 SV=3	647
sp|Q00536-2|CDK16_HUMAN	6.99	8.75	5.5	6.04	8.02	7.5	5.56	5.45	6.11	0.0191	0.0546	1.46	2.75	0.00232	0.0149	1.98	3.94	0.0177	0.0751	-1.48	-2.79	0.00556	0.0657	1.77	3.41	0.357	0.517	0.547	1.46	0.85	0.913	-0.111	-1.08	379	C	0	35	CDK16	Isoform 2 of Cyclin-dependent kinase 16 OS=Homo sapiens OX=9606 GN=CDK16	570
sp|P06756-2|ITAV_HUMAN	9.2	9.62	9.55	9.86	10.7	10.3	8.5	9.15	10.3	0.168	0.288	0.435	1.35	0.0102	0.0429	0.852	1.81	0.269	0.455	0.346	1.27	0.186	0.643	0.417	1.33	4.22e-06	8.69e-05	1.79	3.47	0.0437	0.14	0.651	1.57	739	C	2	611	ITGAV	Isoform 2 of Integrin alpha-V OS=Homo sapiens OX=9606 GN=ITGAV	1012
sp|O00505|IMA4_HUMAN	8.58	5.86	7.41	6.59	7.12	8.85	6.63	6.24	7.83	0.000797	0.00468	2.26	4.8	0.377	0.53	0.533	1.45	0.059	0.17	-1.17	-2.26	0.000107	0.00394	-2.73	-6.61	0.0536	0.126	1.2	2.3	0.522	0.675	-0.385	-1.31	1860	C	40	55	KPNA3	Importin subunit alpha-4 OS=Homo sapiens OX=9606 GN=KPNA3 PE=1 SV=2	521
sp|P13611|CSPG2_HUMAN	2.55	2.61	2.43	2.38	3.39	6.18	3.04	2.68	3.04	9.97e-07	3.08e-05	3.81	14	0.0994	0.212	1.01	2.02	0.84	0.904	-0.121	-1.09	0.915	0.94	0.0637	1.05	0.998	0.998	-0.00168	-1	0.547	0.699	-0.361	-1.28	209	C	0	36	VCAN	Versican core protein OS=Homo sapiens OX=9606 GN=VCAN PE=1 SV=3	3396
sp|O75054|IGSF3_HUMAN	4.26	4.36	5.78	6.36	9.06	6.24	5.42	6.21	7.64	0.854	0.909	-0.118	-1.09	0.000263	0.00297	2.7	6.48	0.0242	0.0924	1.52	2.87	0.874	0.927	0.101	1.07	0.00177	0.00888	2.22	4.66	0.223	0.391	0.794	1.73	1639	C	33	100	IGSF3	Immunoglobulin superfamily member 3 OS=Homo sapiens OX=9606 GN=IGSF3 PE=2 SV=3	1194
sp|Q8N3D4|EH1L1_HUMAN	3.86	3.95	4.32	4.04	5.17	6.36	3.48	3.89	4.19	1.45e-06	4.02e-05	2.32	4.99	0.00523	0.0267	1.13	2.19	0.222	0.399	0.462	1.38	0.805	0.923	0.0924	1.07	0.0671	0.149	0.707	1.63	0.279	0.453	0.408	1.33	464	C	0	22	EHBP1L1	EH domain-binding protein 1-like protein 1 OS=Homo sapiens OX=9606 GN=EHBP1L1 PE=1 SV=2	1523
sp|Q15691|MARE1_HUMAN	8.62	7.9	8.11	6.88	7.75	8.79	7.62	8.58	6.13	0.000506	0.00337	1.92	3.77	0.0816	0.185	0.871	1.83	0.301	0.486	-0.507	-1.42	0.144	0.561	-0.723	-1.65	0.00481	0.0193	-1.48	-2.8	0.055	0.161	0.966	1.95	2686	C	24	0	MAPRE1	Microtubule-associated protein RP/EB family member 1 OS=Homo sapiens OX=9606 GN=MAPRE1 PE=1 SV=3	268
sp|Q12931|TRAP1_HUMAN	8.73	7.67	8.08	9.23	6.18	7.22	9.57	7.12	7.58	0.00357	0.0149	-2.02	-4.05	5.13e-05	0.000986	-3.06	-8.33	0.306	0.491	-0.656	-1.58	0.104	0.465	-1.06	-2.08	0.00393	0.0163	-1.99	-3.98	0.000614	0.006	-2.46	-5.49	295	C	0	151	TRAP1	Heat shock protein 75 kDa, mitochondrial OS=Homo sapiens OX=9606 GN=TRAP1 PE=1 SV=3	704
sp|Q8TDM6|DLG5_HUMAN	3.47	3.56	3.17	3.71	5.55	3.2	3.09	3.49	3.28	0.186	0.311	-0.516	-1.43	5.6e-05	0.00103	1.84	3.58	0.438	0.616	-0.299	-1.23	0.818	0.923	0.088	1.06	0.615	0.74	0.193	1.14	0.295	0.468	0.406	1.33	1735	C	0	13	DLG5	Disks large homolog 5 OS=Homo sapiens OX=9606 GN=DLG5 PE=1 SV=4	1919
sp|Q02952|AKA12_HUMAN	4.24	4.34	4.07	6.19	8.79	3.97	4.89	6.29	6.33	0.00738	0.0258	-2.22	-4.67	0.0022	0.0144	2.6	6.07	0.832	0.901	-0.163	-1.12	0.897	0.931	0.0999	1.07	0.0722	0.157	1.43	2.7	0.0797	0.205	1.39	2.63	346	C	1	134	AKAP12	A-kinase anchor protein 12 OS=Homo sapiens OX=9606 GN=AKAP12 PE=1 SV=4	1782
sp|Q12756-2|KIF1A_HUMAN	6.38	5	4.87	3.83	3.86	7.44	3.24	4.34	4.59	2.57e-05	0.000336	3.61	12.2	0.96	0.973	0.0353	1.02	0.0416	0.134	-1.51	-2.84	0.0605	0.324	-1.38	-2.6	0.0661	0.147	1.35	2.55	0.13	0.284	1.1	2.14	2112	C	0	24	KIF1A	Isoform 2 of Kinesin-like protein KIF1A OS=Homo sapiens OX=9606 GN=KIF1A	1799
sp|Q9UG63-2|ABCF2_HUMAN	9.35	8.21	8.51	9.46	7.89	9.63	8.59	8.54	9.83	0.668	0.76	0.174	1.13	0.000624	0.00557	-1.57	-2.96	0.0472	0.146	-0.837	-1.79	0.009	0.0928	-1.14	-2.2	0.00492	0.0196	1.24	2.36	0.894	0.936	-0.0541	-1.04	2000	C	0	249	ABCF2	Isoform 2 of ATP-binding cassette sub-family F member 2 OS=Homo sapiens OX=9606 GN=ABCF2	634
sp|P17844|DDX5_HUMAN	9.03	9.2	9.04	9.54	6.96	8.64	10.4	8.79	7.88	0.114	0.217	-0.892	-1.86	7.42e-05	0.00127	-2.58	-5.98	0.987	0.993	0.00886	1.01	0.769	0.923	0.162	1.12	0.00011	0.000988	-2.5	-5.65	0.00731	0.0379	-1.59	-3.01	1361	C	0	163	DDX5	Probable ATP-dependent RNA helicase DDX5 OS=Homo sapiens OX=9606 GN=DDX5 PE=1 SV=1	614
sp|P09104|ENOG_HUMAN	11.2	9.48	8.18	7.08	7.92	9.69	8.03	8.35	8.61	0.000222	0.0018	2.61	6.13	0.179	0.318	0.838	1.79	4.42e-05	0.001	-2.99	-7.96	0.0101	0.0991	-1.69	-3.22	0.351	0.51	0.576	1.49	0.601	0.738	0.321	1.25	226	C	0	53	ENO2	Gamma-enolase OS=Homo sapiens OX=9606 GN=ENO2 PE=1 SV=3	434
sp|Q9P2E9-3|RRBP1_HUMAN	6.82	5.44	6.28	6.16	4.81	5.95	9.32	7.41	5.97	0.726	0.807	-0.208	-1.15	0.0303	0.0926	-1.34	-2.54	0.365	0.548	-0.54	-1.45	0.0267	0.195	-1.38	-2.6	5.8e-06	0.000112	-3.35	-10.2	0.00313	0.0201	-1.91	-3.76	688	C	1	0	RRBP1	Isoform 2 of Ribosome-binding protein 1 OS=Homo sapiens OX=9606 GN=RRBP1	977
sp|P18031|PTN1_HUMAN	6.59	7.07	8.11	8.39	6.45	5.96	8.78	7.99	8.49	2.04e-05	0.00028	-2.43	-5.39	0.000314	0.00344	-1.94	-3.84	0.00311	0.023	1.52	2.87	0.306	0.744	0.486	1.4	0.546	0.69	-0.284	-1.22	0.104	0.245	-0.783	-1.72	3243	C	9	59	PTPN1	Tyrosine-protein phosphatase non-receptor type 1 OS=Homo sapiens OX=9606 GN=PTPN1 PE=1 SV=1	435
sp|Q9ULC3|RAB23_HUMAN	8.77	8.56	10.5	8.01	8.76	10	8.26	10.1	8.96	0.000656	0.00406	2.02	4.07	0.161	0.297	0.751	1.68	0.00279	0.0214	1.72	3.31	0.687	0.923	-0.212	-1.16	0.186	0.315	0.708	1.63	0.0017	0.0128	1.83	3.55	2819	C	97	0	RAB23	Ras-related protein Rab-23 OS=Homo sapiens OX=9606 GN=RAB23 PE=1 SV=1	237
sp|Q9Y263|PLAP_HUMAN	5.22	5.39	5.81	7.87	6.31	4.82	5.57	5.26	6.43	2.2e-06	5.29e-05	-3.04	-8.25	0.0045	0.0239	-1.56	-2.94	0.252	0.434	0.585	1.5	0.741	0.923	0.166	1.12	0.098	0.198	0.856	1.81	0.531	0.684	-0.316	-1.25	2788	C	0	59	PLAA	Phospholipase A-2-activating protein OS=Homo sapiens OX=9606 GN=PLAA PE=1 SV=2	795
sp|P24752|THIL_HUMAN	7.39	7.12	8.89	8.16	5.9	5.99	10.1	9.74	7.65	0.00177	0.00863	-2.16	-4.47	0.00122	0.00928	-2.25	-4.76	0.0224	0.0873	1.5	2.83	0.668	0.923	-0.268	-1.2	0.000601	0.0039	-2.42	-5.36	0.597	0.736	-0.33	-1.26	2049	C	63	57	ACAT1	Acetyl-CoA acetyltransferase, mitochondrial OS=Homo sapiens OX=9606 GN=ACAT1 PE=1 SV=1	427
sp|O75116|ROCK2_HUMAN	4.47	4.58	7.36	6.6	6.84	7.21	4.97	5.46	6.12	0.262	0.399	0.605	1.52	0.655	0.772	0.239	1.18	1.08e-05	0.000358	2.89	7.41	0.838	0.923	0.109	1.08	0.0393	0.0993	1.15	2.21	0.358	0.53	0.494	1.41	616	C	0	116	ROCK2	Rho-associated protein kinase 2 OS=Homo sapiens OX=9606 GN=ROCK2 PE=1 SV=4	1388
sp|Q8WXF1|PSPC1_HUMAN	6.5	6.96	5.95	5.23	5.8	6.17	7.66	6.91	5.97	0.00827	0.0283	0.938	1.92	0.0966	0.208	0.565	1.48	0.104	0.247	-0.552	-1.47	0.169	0.606	0.464	1.38	2.5e-05	0.000331	-1.69	-3.22	0.0309	0.108	-0.749	-1.68	414	C	2	23	PSPC1	Paraspeckle component 1 OS=Homo sapiens OX=9606 GN=PSPC1 PE=1 SV=1	523
sp|Q9NV96|CC50A_HUMAN	6.53	7.74	6.12	5.27	8.25	6.83	5.76	6.61	6.43	0.00666	0.0242	1.57	2.96	7.29e-06	0.000237	2.98	7.91	0.446	0.622	-0.409	-1.33	0.032	0.218	1.2	2.3	0.216	0.353	0.672	1.59	0.121	0.271	0.849	1.8	3910	C	1	17	TMEM30A	Cell cycle control protein 50A OS=Homo sapiens OX=9606 GN=TMEM30A PE=1 SV=1	361
sp|Q96HN2|SAHH3_HUMAN	7.69	5.46	8.71	7.03	8.76	7.77	4.99	6.2	6.93	0.251	0.388	0.743	1.67	0.0112	0.0456	1.73	3.33	0.12	0.272	1.02	2.02	0.00168	0.0282	-2.23	-4.68	0.00519	0.0204	1.94	3.83	0.0664	0.184	1.21	2.32	689	C	0	90	AHCYL2	Adenosylhomocysteinase 3 OS=Homo sapiens OX=9606 GN=AHCYL2 PE=1 SV=1	611
sp|Q00325|MPCP_HUMAN	9.96	9.08	9.46	8.82	7	8.3	10.6	9.51	9.09	0.198	0.327	-0.518	-1.43	9.51e-05	0.00152	-1.82	-3.53	0.211	0.386	-0.504	-1.42	0.0341	0.227	-0.88	-1.84	0.00056	0.00373	-1.55	-2.93	0.00786	0.0401	-1.13	-2.2	3688	C	0	146	SLC25A3	Phosphate carrier protein, mitochondrial OS=Homo sapiens OX=9606 GN=SLC25A3 PE=1 SV=2	362
sp|Q9NXE4-4|NSMA3_HUMAN	4.68	4.8	4.52	4.37	4.24	4.32	6.63	4.71	4.37	0.906	0.942	-0.0441	-1.03	0.734	0.823	-0.127	-1.09	0.681	0.804	-0.153	-1.11	0.74	0.923	0.124	1.09	2e-06	5.26e-05	-2.26	-4.8	2.13e-05	0.000465	-1.92	-3.78	3584	C	0	18	SMPD4	Isoform 4 of Sphingomyelin phosphodiesterase 4 OS=Homo sapiens OX=9606 GN=SMPD4	912
tr|A6NIW2|A6NIW2_HUMAN	4.5	3.81	4.47	5.84	7.66	4.51	3.34	4.35	6.79	0.0763	0.16	-1.33	-2.52	0.0184	0.0648	1.82	3.53	0.967	0.981	-0.0304	-1.02	0.345	0.772	-0.695	-1.62	6.58e-05	0.00066	3.45	10.9	0.174	0.338	1.01	2.01	554	C	0	98	DOCK11	Dedicator of cytokinesis protein 11 OS=Homo sapiens OX=9606 GN=DOCK11 PE=1 SV=2	2077
sp|Q5MNZ6|WIPI3_HUMAN	6.33	8.27	5.74	5.75	6.1	8.07	6.47	6.4	5.82	0.000325	0.00239	2.31	4.97	0.535	0.673	0.35	1.27	0.299	0.485	-0.589	-1.5	0.00176	0.0289	1.95	3.85	0.252	0.399	-0.652	-1.57	0.896	0.938	-0.0733	-1.05	4576	C	8	10	WDR45B	WD repeat domain phosphoinositide-interacting protein 3 OS=Homo sapiens OX=9606 GN=WDR45B PE=1 SV=2	344
sp|P12110|CO6A2_HUMAN	5.43	5.62	6.68	5.7	6.51	8.1	8.1	7.81	5.37	0.000614	0.00389	2.4	5.29	0.195	0.338	0.818	1.76	0.0524	0.157	1.25	2.38	0.759	0.923	0.19	1.14	0.000157	0.00133	-2.73	-6.62	0.646	0.769	-0.285	-1.22	2687	C	14	108	COL6A2	Collagen alpha-2(VI) chain OS=Homo sapiens OX=9606 GN=COL6A2 PE=1 SV=4	1019
sp|P55287|CAD11_HUMAN	6.85	7.24	4.71	3.89	5.48	8.34	5.98	4.87	5.08	1.02e-05	0.000161	4.45	21.9	0.0608	0.15	1.59	3.01	0.0141	0.0649	-2.14	-4.39	0.635	0.918	0.389	1.31	0.277	0.428	-0.9	-1.87	0.18	0.344	-1.12	-2.17	1471	C	0	48	CDH11	Cadherin-11 OS=Homo sapiens OX=9606 GN=CDH11 PE=1 SV=2	796
sp|Q15393|SF3B3_HUMAN	5.63	5.14	8.45	7.53	6.06	5.77	8.89	7.32	6.88	0.0164	0.049	-1.76	-3.39	0.0422	0.117	-1.46	-2.76	0.000359	0.00456	2.82	7.07	0.476	0.839	-0.494	-1.41	0.00701	0.0258	-2.01	-4.02	0.0302	0.107	-1.57	-2.97	719	C	68	138	SF3B3	Splicing factor 3B subunit 3 OS=Homo sapiens OX=9606 GN=SF3B3 PE=1 SV=4	1217
sp|Q99536|VAT1_HUMAN	11.6	10.7	9.95	9.63	9.98	10.3	9.18	10.2	10.5	0.0589	0.132	0.674	1.59	0.314	0.471	0.35	1.27	3.88e-05	0.000914	-1.7	-3.24	0.0125	0.115	-0.917	-1.89	0.000914	0.00535	1.28	2.43	0.00695	0.0368	1	2	3271	C	0	337	VAT1	Synaptic vesicle membrane protein VAT-1 homolog OS=Homo sapiens OX=9606 GN=VAT1 PE=1 SV=2	393
sp|P40926|MDHM_HUMAN	10.9	10.6	10.1	10.2	8.36	9.94	11.2	10.7	10.3	0.469	0.593	-0.255	-1.19	1.74e-05	0.000454	-1.84	-3.57	0.0339	0.116	-0.778	-1.72	0.412	0.803	-0.289	-1.22	0.0183	0.0538	-0.876	-1.83	0.195	0.363	-0.461	-1.38	637	C	0	355	MDH2	Malate dehydrogenase, mitochondrial OS=Homo sapiens OX=9606 GN=MDH2 PE=1 SV=3	338
sp|O15126|SCAM1_HUMAN	8.63	7.53	6.17	5.45	6.95	7.73	5.62	6.43	7.43	0.000558	0.00363	2.28	4.87	0.0153	0.0569	1.5	2.83	0.000248	0.00351	-2.46	-5.52	0.0681	0.353	-1.1	-2.14	0.0042	0.0172	1.82	3.53	0.17	0.334	0.815	1.76	1454	C	0	25	SCAMP1	Secretory carrier-associated membrane protein 1 OS=Homo sapiens OX=9606 GN=SCAMP1 PE=1 SV=2	338
sp|O14936|CSKP_HUMAN	8.15	9.83	7.46	7.54	9.08	10.1	6.74	6.32	7.97	0.000223	0.0018	2.54	5.83	0.0147	0.0553	1.55	2.92	0.252	0.435	-0.692	-1.62	0.00872	0.0906	1.68	3.2	0.0476	0.115	1.23	2.35	0.481	0.643	-0.423	-1.34	244	C	0	266	CASK	Peripheral plasma membrane protein CASK OS=Homo sapiens OX=9606 GN=CASK PE=1 SV=3	926
sp|O43181|NDUS4_HUMAN	7.86	7.9	6.11	7.21	6.46	6.58	8.42	7.29	6.71	0.148	0.262	-0.626	-1.54	0.0884	0.195	-0.743	-1.67	0.000323	0.00422	-1.75	-3.36	0.93	0.951	0.037	1.03	0.000422	0.00303	-1.7	-3.26	0.0127	0.0572	-1.13	-2.18	2795	C	5	10	NDUFS4	NADH dehydrogenase [ubiquinone] iron-sulfur protein 4, mitochondrial OS=Homo sapiens OX=9606 GN=NDUFS4 PE=1 SV=1	175
sp|Q9Y3L3|3BP1_HUMAN	6.16	5.66	5.37	4.38	4.96	6.77	4.84	5.5	5.07	3.9e-06	7.42e-05	2.38	5.21	0.168	0.305	0.575	1.49	0.0611	0.174	-0.794	-1.73	0.23	0.691	-0.498	-1.41	0.575	0.712	0.23	1.17	0.116	0.263	0.66	1.58	5503	C	0	15	SH3BP1	SH3 domain-binding protein 1 OS=Homo sapiens OX=9606 GN=SH3BP1 PE=1 SV=3	701
sp|Q9Y2S2|CRYL1_HUMAN	7.07	7.7	5.96	8.32	7.83	6.41	6.31	7.14	6.53	0.000117	0.00107	-1.91	-3.75	0.249	0.403	-0.494	-1.41	0.0133	0.0626	-1.12	-2.17	0.147	0.565	0.626	1.54	0.609	0.735	0.217	1.16	0.0591	0.169	0.828	1.77	3458	C	0	18	CRYL1	Lambda-crystallin homolog OS=Homo sapiens OX=9606 GN=CRYL1 PE=1 SV=3	319
sp|P28288|ABCD3_HUMAN	7.07	6.27	8.13	7.8	5.38	5.83	9.39	8.54	6.87	0.00368	0.0153	-1.96	-3.9	0.000574	0.00524	-2.42	-5.34	0.0984	0.238	1.05	2.07	0.2	0.658	-0.807	-1.75	0.00037	0.0027	-2.52	-5.75	0.177	0.341	-0.851	-1.8	2301	C	4	106	ABCD3	ATP-binding cassette sub-family D member 3 OS=Homo sapiens OX=9606 GN=ABCD3 PE=1 SV=1	659
sp|P51178|PLCD1_HUMAN	4.97	5.11	4.39	5.3	7.45	5.78	4.94	5.01	6.94	0.339	0.477	0.482	1.4	0.000201	0.00242	2.15	4.44	0.25	0.433	-0.583	-1.5	0.776	0.923	0.142	1.1	0.000449	0.00318	2	3.99	0.9	0.941	0.0629	1.04	1978	C	1	0	PLCD1	1-phosphatidylinositol 4,5-bisphosphate phosphodiesterase delta-1 OS=Homo sapiens OX=9606 GN=PLCD1 PE=1 SV=2	756
tr|A0A087WVP1|A0A087WVP1_HUMAN	2.59	2.65	5.29	3.84	5.01	5.81	3.11	4.11	2.96	0.00229	0.0107	1.98	3.94	0.054	0.139	1.18	2.26	9.35e-05	0.00172	2.71	6.52	0.912	0.939	0.0651	1.05	0.802	0.869	-0.148	-1.11	0.0995	0.238	0.996	1.99	512	C	0	98	FAT1	Protocadherin Fat 1 OS=Homo sapiens OX=9606 GN=FAT1 PE=1 SV=1	4590
sp|Q9Y5P6-2|GMPPB_HUMAN	8.2	8.09	7.05	5.9	5.44	7.52	5.65	8.16	6.1	0.00697	0.0249	1.63	3.09	0.417	0.568	-0.457	-1.37	0.0482	0.148	-1.15	-2.22	0.844	0.923	-0.11	-1.08	0.424	0.583	0.45	1.37	0.000124	0.00178	2.51	5.71	1068	C	0	46	GMPPB	Isoform 2 of Mannose-1-phosphate guanyltransferase beta OS=Homo sapiens OX=9606 GN=GMPPB	387
sp|Q9Y5B9|SP16H_HUMAN	5.38	5.56	7.16	6.06	4.89	6.17	8.06	5.81	6.28	0.82	0.883	0.117	1.08	0.0314	0.0947	-1.16	-2.24	0.00176	0.015	1.79	3.45	0.723	0.923	0.183	1.14	0.00179	0.00896	-1.78	-3.44	0.000168	0.00222	-2.26	-4.77	195	C	119	0	SUPT16H	FACT complex subunit SPT16 OS=Homo sapiens OX=9606 GN=SUPT16H PE=1 SV=1	1047
sp|P30041|PRDX6_HUMAN	9.14	8.55	10.7	10.1	11	9.51	9.39	10.2	10.1	0.165	0.284	-0.607	-1.52	0.0438	0.12	0.901	1.87	0.00113	0.0107	1.56	2.95	0.176	0.624	-0.591	-1.51	0.109	0.214	0.705	1.63	0.0817	0.208	0.769	1.7	2027	C	154	0	PRDX6	Peroxiredoxin-6 OS=Homo sapiens OX=9606 GN=PRDX6 PE=1 SV=3	224
sp|O15269|SPTC1_HUMAN	5.8	6.05	5.76	5.64	6.17	5.31	7.84	5.84	5.35	0.443	0.57	-0.327	-1.25	0.215	0.365	0.534	1.45	0.933	0.963	-0.0357	-1.03	0.55	0.881	0.255	1.19	3.52e-06	7.59e-05	-2.49	-5.61	6.94e-05	0.00114	-2	-4	3462	C	24	0	SPTLC1	Serine palmitoyltransferase 1 OS=Homo sapiens OX=9606 GN=SPTLC1 PE=1 SV=1	473
sp|Q92900|RENT1_HUMAN	7.64	5.28	8.64	7.62	6.63	8.4	7.4	7.09	7.81	0.2	0.328	0.781	1.72	0.109	0.227	-0.984	-1.98	0.105	0.248	0.996	1.99	0.000516	0.0119	-2.36	-5.14	0.497	0.649	0.409	1.33	0.606	0.74	-0.31	-1.24	707	C	0	206	UPF1	Regulator of nonsense transcripts 1 OS=Homo sapiens OX=9606 GN=UPF1 PE=1 SV=2	1129
sp|O95057|DIRA1_HUMAN	7.09	7.71	5.97	7.94	9.48	6.43	6.33	7.16	8.05	0.0169	0.0499	-1.51	-2.85	0.0152	0.0565	1.54	2.9	0.0699	0.19	-1.12	-2.17	0.298	0.738	0.627	1.54	0.00735	0.0269	1.72	3.3	0.174	0.338	0.825	1.77	2595	C	8	12	DIRAS1	GTP-binding protein Di-Ras1 OS=Homo sapiens OX=9606 GN=DIRAS1 PE=1 SV=1	198
sp|O43678|NDUA2_HUMAN	7.77	8.43	8.79	8.42	7.13	7.23	9.36	7.77	7.48	0.00673	0.0243	-1.2	-2.29	0.00386	0.0215	-1.29	-2.45	0.0184	0.0767	1.02	2.03	0.12	0.507	0.653	1.57	9.28e-05	0.000864	-1.88	-3.69	0.000601	0.00591	-1.59	-3.01	1008	C	3	15	NDUFA2	NADH dehydrogenase [ubiquinone] 1 alpha subcomplex subunit 2 OS=Homo sapiens OX=9606 GN=NDUFA2 PE=1 SV=3	99
sp|P07108-5|ACBP_HUMAN	7.61	8.3	7.48	9.34	10.4	7.03	8.27	7.63	8.09	0.000291	0.00219	-2.31	-4.97	0.0565	0.143	1.1	2.14	0.821	0.895	-0.126	-1.09	0.222	0.683	0.689	1.61	0.741	0.829	-0.183	-1.14	0.253	0.425	-0.643	-1.56	5857	C	0	43	DBI	Isoform 5 of Acyl-CoA-binding protein OS=Homo sapiens OX=9606 GN=DBI	148
sp|O95772|STR3N_HUMAN	7.34	8.98	6.57	6.21	7.3	7.1	6.69	7.4	6.87	0.0473	0.111	0.886	1.85	0.0163	0.0594	1.09	2.13	0.0799	0.207	-0.775	-1.71	0.000728	0.0154	1.63	3.1	0.672	0.782	0.182	1.13	0.105	0.246	0.715	1.64	5303	C	0	6	STARD3NL	STARD3 N-terminal-like protein OS=Homo sapiens OX=9606 GN=STARD3NL PE=1 SV=1	234
sp|Q3ZCQ8-2|TIM50_HUMAN	5.86	6.13	5.4	6.02	5.29	5.89	8.3	5.9	5.92	0.781	0.851	-0.125	-1.09	0.113	0.231	-0.733	-1.66	0.32	0.505	-0.452	-1.37	0.549	0.881	0.271	1.21	1.54e-05	0.000238	-2.38	-5.21	1.41e-05	0.000353	-2.4	-5.27	1422	C	0	43	TIMM50	Isoform 2 of Mitochondrial import inner membrane translocase subunit TIM50 OS=Homo sapiens OX=9606 GN=TIMM50	456
sp|P46778|RL21_HUMAN	9.73	8.09	10.1	8.69	7.58	9.08	10.6	7.44	10.1	0.545	0.656	0.398	1.32	0.101	0.215	-1.1	-2.15	0.535	0.698	0.408	1.33	0.0182	0.149	-1.64	-3.12	0.41	0.569	-0.544	-1.46	5.15e-05	0.000916	-3.17	-8.98	3305	C	57	31	RPL21	60S ribosomal protein L21 OS=Homo sapiens OX=9606 GN=RPL21 PE=1 SV=2	160
sp|P20337|RAB3B_HUMAN	10.2	9.45	7.63	8.5	10.6	10.1	8.37	9.32	10	0.00789	0.0273	1.64	3.13	0.00138	0.0102	2.05	4.14	0.000153	0.00248	-2.54	-5.81	0.217	0.676	-0.721	-1.65	0.00765	0.0278	1.65	3.14	0.107	0.249	0.951	1.93	569	C	14	0	RAB3B	Ras-related protein Rab-3B OS=Homo sapiens OX=9606 GN=RAB3B PE=1 SV=2	219
sp|Q15257|PTPA_HUMAN	6.97	8.26	6.1	5.42	7.93	8.32	5.6	7.48	5.83	0.000158	0.00136	2.91	7.5	0.000763	0.00652	2.51	5.68	0.192	0.364	-0.877	-1.84	0.0601	0.322	1.29	2.44	0.72	0.815	0.237	1.18	0.0081	0.0409	1.88	3.69	3710	C	0	33	PTPA	Serine/threonine-protein phosphatase 2A activator OS=Homo sapiens OX=9606 GN=PTPA PE=1 SV=3	358
sp|Q8NBL1|PGLT1_HUMAN	6.19	6.54	5.61	6.63	5.56	6.13	8.67	6.25	6.18	0.303	0.438	-0.504	-1.42	0.0344	0.101	-1.07	-2.1	0.242	0.424	-0.573	-1.49	0.461	0.829	0.358	1.28	2.19e-05	0.000298	-2.49	-5.63	3.22e-05	0.000614	-2.42	-5.35	1283	C	21	12	POGLUT1	Protein O-glucosyltransferase 1 OS=Homo sapiens OX=9606 GN=POGLUT1 PE=1 SV=1	392
sp|Q8NI27|THOC2_HUMAN	3.81	3.9	4.99	4.28	3.51	4.17	7.17	3.84	4.44	0.844	0.901	-0.116	-1.08	0.197	0.341	-0.775	-1.71	0.0534	0.159	1.18	2.27	0.876	0.927	0.0918	1.07	8.94e-05	0.000843	-2.73	-6.61	6.19e-06	0.000194	-3.33	-10.1	2417	C	0	62	THOC2	THO complex subunit 2 OS=Homo sapiens OX=9606 GN=THOC2 PE=1 SV=2	1593
sp|Q9H0A0|NAT10_HUMAN	5.18	5.35	5.34	5.38	4.73	4.79	8.05	5.22	5.16	0.26	0.397	-0.59	-1.5	0.215	0.365	-0.65	-1.57	0.755	0.852	0.162	1.12	0.75	0.923	0.165	1.12	6.85e-06	0.000127	-2.9	-7.44	9.14e-06	0.000265	-2.84	-7.15	673	C	0	61	NAT10	RNA cytidine acetyltransferase OS=Homo sapiens OX=9606 GN=NAT10 PE=1 SV=2	1025
tr|B4DJL6|B4DJL6_HUMAN	5.53	5.74	4.81	5.73	5.01	5.09	7.4	5.56	5.64	0.094	0.188	-0.637	-1.56	0.061	0.15	-0.718	-1.64	0.0618	0.176	-0.716	-1.64	0.572	0.893	0.21	1.16	6.14e-05	0.000634	-1.76	-3.39	3.45e-05	0.000644	-1.84	-3.58	105	C	0	28	INTS14	Integrator complex subunit 14 OS=Homo sapiens OX=9606 GN=INTS14 PE=1 SV=1	554
sp|Q9HCJ1|ANKH_HUMAN	5.7	7.78	4.94	6.24	8.94	5.78	5.04	6.46	7.07	0.543	0.653	-0.463	-1.38	0.00136	0.0101	2.7	6.5	0.321	0.506	-0.759	-1.69	0.0101	0.0991	2.09	4.24	0.0122	0.0399	2.02	4.07	0.0704	0.19	1.42	2.67	1756	C	2	42	ANKH	Progressive ankylosis protein homolog OS=Homo sapiens OX=9606 GN=ANKH PE=1 SV=2	492
tr|B4DUC8|B4DUC8_HUMAN	9.05	8.27	6.03	7.79	8.61	9.07	6.41	7.21	7.65	0.0274	0.0732	1.28	2.43	0.145	0.279	0.822	1.77	9.62e-06	0.000324	-3.02	-8.12	0.164	0.595	-0.784	-1.72	0.0316	0.0838	1.24	2.37	0.154	0.315	0.804	1.75	461	C	0	52	MTAP	S-methyl-5'-thioadenosine phosphorylase OS=Homo sapiens OX=9606 GN=MTAP PE=1 SV=1	300
sp|Q9Y617|SERC_HUMAN	8.69	9.28	9.52	9.48	10.3	8.72	6.22	9.31	6.76	0.189	0.314	-0.762	-1.7	0.178	0.318	0.782	1.72	0.156	0.32	0.826	1.77	0.304	0.744	0.592	1.51	0.349	0.509	0.538	1.45	1.12e-05	0.000311	3.09	8.49	1005	C	20	98	PSAT1	Phosphoserine aminotransferase OS=Homo sapiens OX=9606 GN=PSAT1 PE=1 SV=2	370
sp|P43246|MSH2_HUMAN	5.09	5.24	5.58	7.18	4.64	4.72	6.36	5.65	5.15	2.62e-05	0.000341	-2.47	-5.53	1.76e-05	0.000454	-2.54	-5.83	0.319	0.504	0.488	1.4	0.753	0.923	0.153	1.11	0.018	0.0532	-1.22	-2.32	0.147	0.306	-0.719	-1.65	2536	C	0	44	MSH2	DNA mismatch repair protein Msh2 OS=Homo sapiens OX=9606 GN=MSH2 PE=1 SV=1	934
sp|P51178-2|PLCD1_HUMAN	5.53	5.74	4.82	6.1	7.58	5.91	5.26	5.57	6.91	0.654	0.748	-0.186	-1.14	0.00133	0.00995	1.48	2.79	0.093	0.228	-0.716	-1.64	0.609	0.906	0.212	1.16	0.000471	0.00329	1.65	3.14	0.457	0.623	0.31	1.24	1978	C	4	27	PLCD1	Isoform 2 of 1-phosphatidylinositol 4,5-bisphosphate phosphodiesterase delta-1 OS=Homo sapiens OX=9606 GN=PLCD1	777
sp|Q7Z5N4|SDK1_HUMAN	4.33	4.44	3.84	5.48	7.29	4.99	3.84	4.36	5.61	0.305	0.441	-0.49	-1.4	0.000703	0.00612	1.81	3.5	0.303	0.487	-0.492	-1.41	0.814	0.923	0.111	1.08	0.000876	0.00521	1.77	3.4	0.279	0.452	0.517	1.43	97	C	0	56	SDK1	Protein sidekick-1 OS=Homo sapiens OX=9606 GN=SDK1 PE=2 SV=3	2213
sp|Q5D862|FILA2_HUMAN_contaminant	3.22	7.81	2.88	3.11	3.81	2.93	2.77	4.87	3.91	0.846	0.902	-0.177	-1.13	0.445	0.593	0.702	1.63	0.708	0.822	-0.342	-1.27	3.01e-05	0.0016	4.59	24.1	0.22	0.359	1.14	2.2	0.0284	0.102	2.1	4.29	3946	C	0	16	FLG2	Filaggrin-2 OS=Homo sapiens GN=FLG2 PE=1 SV=1	2391
sp|P53675|CLH2_HUMAN	9.44	9.29	7.77	8.18	8.35	8.94	8.08	8.76	8.75	0.0295	0.0777	0.754	1.69	0.604	0.732	0.172	1.13	2.65e-05	0.000685	-1.68	-3.2	0.638	0.918	-0.156	-1.11	0.0517	0.123	0.667	1.59	0.0492	0.151	0.675	1.6	570	C	0	1	CLTCL1	Clathrin heavy chain 2 OS=Homo sapiens OX=9606 GN=CLTCL1 PE=1 SV=2	1640
sp|Q9H4G0|E41L1_HUMAN	7.1	6.58	4.79	4.43	7.08	7.39	4.87	5.53	6.3	0.00012	0.00109	2.97	7.82	0.000416	0.00418	2.65	6.29	0.00158	0.0139	-2.31	-4.97	0.435	0.815	-0.518	-1.43	0.0376	0.0961	1.43	2.7	0.32	0.493	0.662	1.58	641	C	0	34	EPB41L1	Band 4.1-like protein 1 OS=Homo sapiens OX=9606 GN=EPB41L1 PE=1 SV=2	881
sp|Q96EY7|PTCD3_HUMAN	6.05	6.38	5.83	7	5.45	5.53	8.18	6.11	5.9	0.00462	0.0183	-1.47	-2.77	0.00305	0.0181	-1.55	-2.93	0.635	0.775	-0.227	-1.17	0.493	0.849	0.329	1.26	5.77e-05	0.000606	-2.28	-4.86	0.000181	0.00234	-2.07	-4.21	3733	C	13	27	PTCD3	Pentatricopeptide repeat domain-containing protein 3, mitochondrial OS=Homo sapiens OX=9606 GN=PTCD3 PE=1 SV=3	689
sp|Q06203|PUR1_HUMAN	6.06	6.39	7.73	7.44	8.02	5.54	6.17	6.12	7.08	0.000878	0.00502	-1.9	-3.73	0.259	0.415	0.582	1.5	0.0028	0.0215	1.67	3.18	0.518	0.863	0.33	1.26	0.083	0.174	0.909	1.88	0.913	0.948	-0.0556	-1.04	2628	C	48	2	PPAT	Amidophosphoribosyltransferase OS=Homo sapiens OX=9606 GN=PPAT PE=1 SV=1	517
sp|P04114|APOB_HUMAN	3.14	2.41	4.2	2.73	4.99	5.39	1.92	2.47	2.25	2.77e-05	0.000351	2.66	6.33	0.000206	0.00244	2.26	4.79	0.0518	0.156	1.06	2.09	0.175	0.622	-0.726	-1.65	0.53	0.676	0.332	1.26	0.3	0.474	0.55	1.46	1820	C	23	14	APOB	Apolipoprotein B-100 OS=Homo sapiens OX=9606 GN=APOB PE=1 SV=2	4563
sp|A1X283|SPD2B_HUMAN	5.27	5.44	7.01	6.29	5.78	7.48	6.42	5.78	6.39	0.00738	0.0258	1.19	2.28	0.225	0.376	-0.508	-1.42	0.00025	0.00351	1.74	3.35	0.679	0.923	0.171	1.13	0.948	0.965	-0.0269	-1.02	0.131	0.286	-0.638	-1.56	2995	C	15	33	SH3PXD2B	SH3 and PX domain-containing protein 2B OS=Homo sapiens OX=9606 GN=SH3PXD2B PE=1 SV=3	911
sp|O75487|GPC4_HUMAN	8.46	8.91	8.92	9.76	10.5	9.38	6.13	7.14	9.36	0.482	0.605	-0.382	-1.3	0.2	0.345	0.705	1.63	0.396	0.579	0.462	1.38	0.406	0.802	0.453	1.37	2.59e-06	6.26e-05	3.24	9.42	0.0704	0.19	1.01	2.02	2250	C	10	225	GPC4	Glypican-4 OS=Homo sapiens OX=9606 GN=GPC4 PE=1 SV=4	556
sp|P22695|QCR2_HUMAN	7.02	7.01	8.6	8.54	5.83	5.91	9.5	7.65	7.35	0.000435	0.00299	-2.63	-6.17	0.000315	0.00344	-2.71	-6.53	0.0224	0.0873	1.58	2.98	0.995	0.997	-0.00385	-1	0.00274	0.0122	-2.15	-4.45	0.00846	0.042	-1.85	-3.61	1567	C	14	71	UQCRC2	Cytochrome b-c1 complex subunit 2, mitochondrial OS=Homo sapiens OX=9606 GN=UQCRC2 PE=1 SV=3	453
sp|O75368|SH3L1_HUMAN	10.5	11	8.48	9.88	9.24	8.87	9.92	11	8.46	0.0916	0.184	-1.01	-2.02	0.273	0.43	-0.646	-1.57	0.00169	0.0145	-2.03	-4.09	0.407	0.802	0.486	1.4	0.0182	0.0537	-1.46	-2.75	0.0842	0.212	1.04	2.05	3297	C	76	0	SH3BGRL	SH3 domain-binding glutamic acid-rich-like protein OS=Homo sapiens OX=9606 GN=SH3BGRL PE=1 SV=1	114
sp|P35611-3|ADDA_HUMAN	5.85	5.23	4.8	4.43	5.59	6.62	6.68	5.11	4.74	0.000125	0.00112	2.2	4.59	0.0244	0.0791	1.16	2.24	0.0403	0.131	-1.05	-2.07	0.21	0.671	-0.624	-1.54	0.000487	0.00336	-1.94	-3.84	0.00335	0.021	-1.57	-2.97	4744	C	0	24	ADD1	Isoform 3 of Alpha-adducin OS=Homo sapiens OX=9606 GN=ADD1	768
sp|Q86WG5|MTMRD_HUMAN	3.49	3.58	5.41	3.76	3.79	6	3.44	3.51	3.85	0.0002	0.00164	2.24	4.72	0.953	0.968	0.0303	1.02	0.000984	0.00952	1.92	3.78	0.866	0.923	0.0879	1.06	0.424	0.583	0.418	1.34	0.884	0.93	0.0757	1.05	2852	C	1	14	SBF2	Myotubularin-related protein 13 OS=Homo sapiens OX=9606 GN=SBF2 PE=1 SV=1	1849
sp|P50995|ANX11_HUMAN	8.86	9.84	8.97	8.91	9.99	9.75	6.6	9.42	8.29	0.099	0.195	0.845	1.8	0.0377	0.108	1.08	2.12	0.827	0.898	0.109	1.08	0.0569	0.316	0.985	1.98	0.00213	0.0101	1.69	3.23	5.72e-06	0.000184	2.83	7.09	774	C	0	198	ANXA11	Annexin A11 OS=Homo sapiens OX=9606 GN=ANXA11 PE=1 SV=1	505
sp|Q5SXM8|DNLZ_HUMAN	7.17	7.83	6.05	7.17	6.41	6.52	7.9	7.24	6.65	0.079	0.164	-0.652	-1.57	0.0411	0.115	-0.767	-1.7	0.00451	0.0297	-1.11	-2.16	0.0727	0.365	0.667	1.59	0.00167	0.00852	-1.25	-2.39	0.0764	0.2	-0.658	-1.58	5762	C	6	0	DNLZ	DNL-type zinc finger protein OS=Homo sapiens OX=9606 GN=DNLZ PE=1 SV=1	178
sp|Q96EM0|T3HPD_HUMAN	6.25	6.63	7.85	6.79	8.92	5.68	6.64	8.12	6.68	0.0844	0.173	-1.11	-2.16	0.00199	0.0135	2.13	4.38	0.0161	0.0708	1.59	3.02	0.549	0.881	0.375	1.3	0.945	0.964	0.0428	1.03	0.0238	0.0899	1.49	2.8	2336	C	18	27	L3HYPDH	Trans-3-hydroxy-L-proline dehydratase OS=Homo sapiens OX=9606 GN=L3HYPDH PE=1 SV=2	354
sp|B9ZVM9|TCP2L_HUMAN	6.57	7.05	5.83	5.29	5.86	5.94	6.18	8.26	6.47	0.121	0.227	0.65	1.57	0.174	0.313	0.567	1.48	0.0812	0.209	-0.736	-1.67	0.245	0.71	0.483	1.4	0.491	0.643	0.283	1.22	2.68e-05	0.000553	2.08	4.22	4727	C	0	9	TCP10L2	T-complex protein 10A homolog 2 OS=Homo sapiens OX=9606 GN=TCP10L2 PE=3 SV=2	353
sp|P47897|SYQ_HUMAN	6.9	6.14	8.83	7.68	7.07	6.91	8.69	7.44	7.13	0.139	0.251	-0.773	-1.71	0.234	0.387	-0.617	-1.53	0.000823	0.00832	1.92	3.8	0.148	0.565	-0.756	-1.69	0.00492	0.0196	-1.56	-2.95	0.0202	0.0806	-1.26	-2.39	861	C	0	157	QARS	Glutamine--tRNA ligase OS=Homo sapiens OX=9606 GN=QARS PE=1 SV=1	775
sp|P49821|NDUV1_HUMAN	7.3	6.19	7.6	6.84	5.33	5.41	7.83	5.95	5.45	0.00991	0.0327	-1.44	-2.7	0.00705	0.0329	-1.51	-2.85	0.566	0.723	0.299	1.23	0.0405	0.251	-1.11	-2.16	9.74e-05	0.0009	-2.38	-5.21	0.00122	0.0102	-1.88	-3.67	236	C	0	36	NDUFV1	NADH dehydrogenase [ubiquinone] flavoprotein 1, mitochondrial OS=Homo sapiens OX=9606 GN=NDUFV1 PE=1 SV=4	464
sp|P62820|RAB1A_HUMAN	11.4	12	10.1	10.8	10.8	11.2	10.8	10.6	10.7	0.228	0.36	0.384	1.31	0.818	0.877	-0.0722	-1.05	0.000278	0.00382	-1.32	-2.49	0.0587	0.319	0.617	1.53	0.962	0.974	-0.015	-1.01	0.564	0.712	-0.182	-1.13	569	C	0	165	RAB1A	Ras-related protein Rab-1A OS=Homo sapiens OX=9606 GN=RAB1A PE=1 SV=3	205
sp|P62269|RS18_HUMAN	10.6	8.97	11.5	10.7	9.11	10.7	10.2	9.91	10.4	0.92	0.95	0.0494	1.03	0.00359	0.0204	-1.57	-2.97	0.0679	0.186	0.932	1.91	0.00288	0.0402	-1.61	-3.06	0.624	0.746	0.243	1.18	0.61	0.744	-0.252	-1.19	661	C	60	103	RPS18	40S ribosomal protein S18 OS=Homo sapiens OX=9606 GN=RPS18 PE=1 SV=3	152
tr|A0A087WSV8|A0A087WSV8_HUMAN	6.63	7.12	6.4	7.13	6.54	6	8.69	6.71	6.09	0.0212	0.0594	-1.14	-2.2	0.21	0.358	-0.595	-1.51	0.631	0.772	-0.225	-1.17	0.294	0.737	0.496	1.41	7.66e-06	0.000139	-2.6	-6.06	0.000238	0.00291	-1.98	-3.95	4565	C	0	42	NUCB2	Nucleobindin 2, isoform CRA_b OS=Homo sapiens OX=9606 GN=NUCB2 PE=1 SV=1	420
sp|Q9NT99|LRC4B_HUMAN	5.43	5.63	6.11	7.17	7.57	5.01	6.23	5.99	7.55	0.000238	0.00188	-2.16	-4.47	0.43	0.579	0.405	1.32	0.19	0.361	0.68	1.6	0.707	0.923	0.192	1.14	0.0145	0.0454	1.32	2.5	0.64	0.765	-0.239	-1.18	2153	C	20	47	LRRC4B	Leucine-rich repeat-containing protein 4B OS=Homo sapiens OX=9606 GN=LRRC4B PE=2 SV=3	713
sp|P22676|CALB2_HUMAN	6.66	7.17	5.61	6.45	7.37	6.02	5.87	6.74	7.21	0.279	0.414	-0.424	-1.34	0.0234	0.0769	0.924	1.9	0.0108	0.0546	-1.05	-2.08	0.195	0.656	0.509	1.42	0.00175	0.0088	1.34	2.53	0.0323	0.112	0.867	1.82	3129	C	0	16	CALB2	Calretinin OS=Homo sapiens OX=9606 GN=CALB2 PE=2 SV=2	271
sp|Q9H9T3|ELP3_HUMAN	6.68	6.45	7.88	9.1	6.47	6.27	6.2	6.59	7.07	2.72e-05	0.000347	-2.83	-7.11	6.97e-05	0.00121	-2.63	-6.18	0.0395	0.129	1.2	2.3	0.681	0.923	-0.229	-1.17	0.127	0.239	0.873	1.83	0.488	0.65	0.389	1.31	2111	C	0	72	ELP3	Elongator complex protein 3 OS=Homo sapiens OX=9606 GN=ELP3 PE=1 SV=2	547
sp|O95219|SNX4_HUMAN	7.29	6.06	6	8.31	5.24	8.18	5.44	5.85	6.5	0.825	0.887	-0.134	-1.1	2.58e-05	0.000605	-3.08	-8.44	0.0406	0.132	-1.29	-2.45	0.0507	0.292	-1.23	-2.34	0.0885	0.183	1.06	2.09	0.496	0.654	0.414	1.33	3453	C	0	43	SNX4	Sorting nexin-4 OS=Homo sapiens OX=9606 GN=SNX4 PE=1 SV=1	450
sp|Q6PHR2|ULK3_HUMAN	5.8	6.06	5.01	5.97	6.95	5.32	5.15	5.85	5.36	0.0527	0.12	-0.651	-1.57	0.00514	0.0265	0.981	1.97	0.0215	0.0847	-0.785	-1.72	0.431	0.815	0.256	1.19	0.512	0.66	0.213	1.16	0.0379	0.126	0.701	1.63	969	C	0	10	ULK3	Serine/threonine-protein kinase ULK3 OS=Homo sapiens OX=9606 GN=ULK3 PE=1 SV=2	472
sp|P08253|MMP2_HUMAN	6.8	5.36	5.65	5.16	5.74	7.75	7.12	5.85	4.84	0.000182	0.00152	2.59	6.02	0.334	0.489	0.581	1.5	0.0629	0.177	-1.15	-2.22	0.022	0.172	-1.44	-2.71	0.000694	0.00439	-2.28	-4.86	0.04	0.13	-1.28	-2.43	3647	C	2	41	MMP2	72 kDa type IV collagenase OS=Homo sapiens OX=9606 GN=MMP2 PE=1 SV=2	660
sp|Q9UDW1|QCR9_HUMAN	8.27	8.7	8.23	10.3	7.8	7.85	9.24	8.16	8.18	3.17e-05	0.000387	-2.43	-5.4	2.31e-05	0.000547	-2.49	-5.63	0.928	0.96	-0.0439	-1.03	0.389	0.795	0.421	1.34	0.0355	0.0918	-1.07	-2.1	0.0325	0.113	-1.09	-2.13	5627	C	0	14	UQCR10	Cytochrome b-c1 complex subunit 9 OS=Homo sapiens OX=9606 GN=UQCR10 PE=1 SV=3	63
sp|O95816|BAG2_HUMAN	9.49	7.91	7.25	8.27	6.48	8.81	9.8	7.85	7.8	0.387	0.522	0.545	1.46	0.00778	0.0352	-1.79	-3.46	0.00136	0.0121	-2.23	-4.7	0.0173	0.145	-1.58	-2.99	0.00345	0.0147	-2	-4	0.00434	0.0258	-1.94	-3.85	3045	C	23	36	BAG2	BAG family molecular chaperone regulator 2 OS=Homo sapiens OX=9606 GN=BAG2 PE=1 SV=1	211
sp|O43896|KIF1C_HUMAN	7.07	4.47	6.27	5.97	4.53	6.46	5.18	5.07	5.26	0.347	0.484	0.489	1.4	0.00929	0.0406	-1.44	-2.71	0.13	0.284	-0.798	-1.74	2.91e-05	0.00157	-2.6	-6.05	0.863	0.907	0.0888	1.06	0.833	0.901	-0.109	-1.08	2112	C	13	0	KIF1C	Kinesin-like protein KIF1C OS=Homo sapiens OX=9606 GN=KIF1C PE=1 SV=3	1103
sp|O75694|NU155_HUMAN	4	4.11	4.56	4.47	3.67	4.34	7.21	4.04	4.29	0.81	0.875	-0.136	-1.1	0.167	0.304	-0.802	-1.74	0.326	0.51	0.564	1.48	0.846	0.923	0.11	1.08	2.25e-05	0.000303	-2.92	-7.59	7.18e-06	0.000216	-3.17	-9.03	2451	C	0	67	NUP155	Nuclear pore complex protein Nup155 OS=Homo sapiens OX=9606 GN=NUP155 PE=1 SV=1	1391
sp|O75381|PEX14_HUMAN	7.49	6.42	5.2	4.91	5.48	6.65	6.71	6.14	5.59	0.00115	0.00626	1.74	3.34	0.243	0.397	0.567	1.48	6.1e-05	0.00126	-2.28	-4.86	0.0335	0.225	-1.07	-2.1	0.0264	0.0723	-1.12	-2.17	0.239	0.409	-0.572	-1.49	3320	C	0	13	PEX14	Peroxisomal membrane protein PEX14 OS=Homo sapiens OX=9606 GN=PEX14 PE=1 SV=1	377
tr|A0A140LJL2|A0A140LJL2_HUMAN	5.06	5.2	4.44	4.7	6.43	4.68	4.47	5.08	5.84	0.972	0.983	-0.0141	-1.01	0.000172	0.0022	1.73	3.31	0.129	0.282	-0.615	-1.53	0.713	0.923	0.146	1.11	0.00173	0.00871	1.37	2.59	0.128	0.282	0.616	1.53	1597	C	0	12	CBARP	Voltage-dependent calcium channel beta subunit-associated regulatory protein OS=Homo sapiens OX=9606 GN=CBARP PE=1 SV=1	725
sp|P50749|RASF2_HUMAN	6.98	7.59	5.88	8.41	8.07	6.33	6.21	7.05	7.85	0.000321	0.00237	-2.08	-4.24	0.501	0.642	-0.341	-1.27	0.038	0.125	-1.09	-2.14	0.235	0.693	0.608	1.52	0.00297	0.0131	1.64	3.13	0.107	0.249	0.836	1.78	5741	C	12	9	RASSF2	Ras association domain-containing protein 2 OS=Homo sapiens OX=9606 GN=RASSF2 PE=1 SV=1	326
sp|P34059|GALNS_HUMAN	5.59	5.81	5.67	5.15	5.06	5.15	8.28	5.63	6.29	0.998	0.999	-0.000988	-1	0.829	0.885	-0.0924	-1.07	0.852	0.91	0.0797	1.06	0.607	0.906	0.221	1.17	8.25e-05	0.00079	-1.99	-3.96	1.52e-06	7.49e-05	-2.65	-6.27	797	C	24	13	GALNS	N-acetylgalactosamine-6-sulfatase OS=Homo sapiens OX=9606 GN=GALNS PE=1 SV=1	522
sp|Q9BRX8|PXL2A_HUMAN	7.37	8.07	7.81	9.76	6.64	6.74	9.76	8.21	8.6	3.83e-05	0.00045	-3.02	-8.1	2.49e-05	0.000587	-3.12	-8.69	0.479	0.649	0.435	1.35	0.258	0.72	0.7	1.62	0.0685	0.151	-1.15	-2.22	0.0173	0.0718	-1.54	-2.91	116	C	0	52	PRXL2A	Peroxiredoxin-like 2A OS=Homo sapiens OX=9606 GN=PRXL2A PE=1 SV=3	229
sp|Q96JC1|VPS39_HUMAN	5.45	5.64	7.32	7.85	5.86	7.25	5.8	5.48	5.05	0.205	0.333	-0.597	-1.51	0.000207	0.00244	-1.99	-3.97	0.000409	0.00503	1.87	3.65	0.677	0.923	0.193	1.14	0.111	0.217	-0.757	-1.69	0.482	0.644	-0.327	-1.25	769	C	0	85	VPS39	Vam6/Vps39-like protein OS=Homo sapiens OX=9606 GN=VPS39 PE=1 SV=2	886
sp|P19338|NUCL_HUMAN	7.39	8.39	8.48	7.55	6.6	8.34	10	9.6	7.1	0.188	0.314	0.793	1.73	0.117	0.238	-0.952	-1.93	0.0743	0.198	1.09	2.13	0.101	0.455	1	2	3.39e-05	0.000411	-2.95	-7.75	0.446	0.614	-0.454	-1.37	1007	C	91	328	NCL	Nucleolin OS=Homo sapiens OX=9606 GN=NCL PE=1 SV=3	710
sp|P30048|PRDX3_HUMAN	7.8	8.52	9.46	10	6.67	7.42	10.5	10.2	8.52	0.000758	0.00454	-2.62	-6.13	4.47e-05	0.000893	-3.36	-10.3	0.0226	0.0878	1.66	3.16	0.305	0.744	0.714	1.64	0.00736	0.027	-1.99	-3.97	0.643	0.767	-0.32	-1.25	2331	C	0	123	PRDX3	Thioredoxin-dependent peroxide reductase, mitochondrial OS=Homo sapiens OX=9606 GN=PRDX3 PE=1 SV=3	256
sp|P48449|ERG7_HUMAN	5.93	6.22	8.31	7.66	7.88	6.42	8.84	9.07	7.85	0.0216	0.0602	-1.24	-2.37	0.669	0.781	0.22	1.16	8.16e-05	0.00155	2.38	5.21	0.574	0.894	0.289	1.22	0.0613	0.14	-0.993	-1.99	0.651	0.773	0.232	1.17	1701	C	0	146	LSS	Lanosterol synthase OS=Homo sapiens OX=9606 GN=LSS PE=1 SV=1	732
sp|P60953|CDC42_HUMAN	11	7.72	8.18	10.2	10.9	10.3	8.79	8.34	10.7	0.981	0.988	0.0161	1.01	0.341	0.496	0.655	1.57	0.000303	0.00405	-2.83	-7.11	5.17e-05	0.00232	-3.29	-9.8	0.00985	0.0337	1.89	3.7	0.515	0.669	-0.446	-1.36	5826	C	15	145	CDC42	Cell division control protein 42 homolog OS=Homo sapiens OX=9606 GN=CDC42 PE=1 SV=2	191
sp|Q99497|PARK7_HUMAN	9.25	8.71	9.9	6.44	6.8	10.6	9.23	9.44	8.19	1.09e-05	0.00017	4.16	17.9	0.647	0.765	0.352	1.28	0.402	0.584	0.648	1.57	0.481	0.841	-0.543	-1.46	0.182	0.311	-1.04	-2.06	0.788	0.872	0.206	1.15	2045	C	0	74	PARK7	Protein/nucleic acid deglycase DJ-1 OS=Homo sapiens OX=9606 GN=PARK7 PE=1 SV=2	189
sp|Q96AA3|RFT1_HUMAN	5.57	5.79	6.58	5.76	5.04	5.13	8.35	6.18	7.76	0.123	0.23	-0.638	-1.56	0.0813	0.185	-0.727	-1.66	0.0183	0.0765	1.01	2.01	0.592	0.902	0.217	1.16	0.153	0.276	-0.59	-1.51	1.25e-05	0.00033	-2.17	-4.51	4859	C	0	37	RFT1	Protein RFT1 homolog OS=Homo sapiens OX=9606 GN=RFT1 PE=1 SV=1	541
sp|Q9UHG3|PCYOX_HUMAN	7.54	7.4	8.08	9.1	8.72	6.2	8.92	7.93	9.29	1.47e-05	0.000212	-2.91	-7.51	0.49	0.632	-0.38	-1.3	0.331	0.515	0.537	1.45	0.799	0.923	-0.139	-1.1	0.506	0.654	0.366	1.29	0.0801	0.205	-0.99	-1.99	3793	C	0	111	PCYOX1	Prenylcysteine oxidase 1 OS=Homo sapiens OX=9606 GN=PCYOX1 PE=1 SV=3	505
tr|G3V2N5|G3V2N5_HUMAN	12	10.7	11.9	11.4	11.2	11.9	11.2	11.9	11.1	0.0632	0.14	0.562	1.48	0.597	0.726	-0.155	-1.11	0.646	0.782	-0.135	-1.1	0.0001	0.00379	-1.34	-2.52	0.71	0.808	-0.109	-1.08	0.0199	0.0799	0.719	1.65	738	C	1	0	ACTN1	Alpha-actinin-1 (Fragment) OS=Homo sapiens OX=9606 GN=ACTN1 PE=1 SV=8	260
sp|Q9UHL4|DPP2_HUMAN	6.83	7.38	5.75	6.85	6.08	6.18	7.98	6.9	6.27	0.098	0.193	-0.671	-1.59	0.059	0.147	-0.773	-1.71	0.0104	0.0531	-1.08	-2.12	0.168	0.606	0.554	1.47	0.000189	0.00156	-1.71	-3.27	0.0104	0.0496	-1.08	-2.12	196	C	8	18	DPP7	Dipeptidyl peptidase 2 OS=Homo sapiens OX=9606 GN=DPP7 PE=1 SV=3	492
sp|Q8NFH4|NUP37_HUMAN	6.38	6.8	5.81	6.17	5.71	5.78	8.56	6.46	6.39	0.365	0.501	-0.384	-1.31	0.284	0.442	-0.456	-1.37	0.183	0.354	-0.571	-1.49	0.325	0.756	0.418	1.34	2.1e-05	0.000293	-2.18	-4.52	3.24e-05	0.000614	-2.11	-4.3	5064	C	4	15	NUP37	Nucleoporin Nup37 OS=Homo sapiens OX=9606 GN=NUP37 PE=1 SV=1	326
sp|P05106|ITB3_HUMAN	6.89	7.82	6.36	5.87	8.77	8.82	5.18	6.5	6.49	6.05e-05	0.000643	2.95	7.75	7.53e-05	0.00129	2.9	7.48	0.39	0.573	-0.537	-1.45	0.145	0.561	0.923	1.9	0.0425	0.105	1.31	2.48	0.041	0.133	1.32	2.5	929	C	16	72	ITGB3	Integrin beta-3 OS=Homo sapiens OX=9606 GN=ITGB3 PE=1 SV=2	788
sp|P33121-3|ACSL1_HUMAN	7.81	5.96	7.29	6.8	5.17	5.25	8.81	6.63	6.75	0.0101	0.0334	-1.55	-2.92	0.00704	0.0329	-1.63	-3.1	0.364	0.548	-0.514	-1.43	0.00274	0.0388	-1.85	-3.6	0.00104	0.00593	-2.06	-4.17	0.00059	0.00585	-2.19	-4.55	844	C	0	81	ACSL1	Isoform 3 of Long-chain-fatty-acid--CoA ligase 1 OS=Homo sapiens OX=9606 GN=ACSL1	698
sp|P21359|NF1_HUMAN	5.53	3.37	5.91	5.5	5.75	6.94	4.49	3.91	6.02	0.0225	0.0625	1.43	2.7	0.682	0.79	0.244	1.18	0.521	0.687	0.383	1.3	0.00114	0.0214	-2.16	-4.48	0.0153	0.0472	1.53	2.9	0.34	0.512	-0.573	-1.49	1581	C	0	117	NF1	Neurofibromin OS=Homo sapiens OX=9606 GN=NF1 PE=1 SV=2	2839
sp|P13489|RINI_HUMAN	5.81	6.07	8.25	6.59	8.44	6.42	6.81	8.64	7.68	0.784	0.853	-0.168	-1.12	0.00542	0.0274	1.85	3.6	0.000467	0.00547	2.44	5.44	0.673	0.923	0.259	1.2	0.164	0.29	0.87	1.83	0.0059	0.0324	1.83	3.55	3206	C	0	76	RNH1	Ribonuclease inhibitor OS=Homo sapiens OX=9606 GN=RNH1 PE=1 SV=2	461
sp|P26038|MOES_HUMAN	10.6	12.2	10.7	10.7	11.6	11.9	9.06	10.6	10.2	0.00959	0.0319	1.16	2.23	0.0394	0.112	0.898	1.86	0.7	0.816	0.161	1.12	0.000693	0.0148	1.6	3.03	0.0125	0.0406	1.11	2.16	0.000795	0.00735	1.58	2.98	483	C	449	137	MSN	Moesin OS=Homo sapiens OX=9606 GN=MSN PE=1 SV=3	577
sp|O15460|P4HA2_HUMAN	7.02	6.64	7.06	5.04	5.92	7.36	9.31	7.82	5.75	0.00173	0.0085	2.32	5.01	0.196	0.339	0.881	1.84	0.946	0.971	0.0453	1.03	0.569	0.89	-0.382	-1.3	1.44e-05	0.000225	-3.56	-11.8	0.0341	0.116	-1.48	-2.8	1379	C	0	61	P4HA2	Prolyl 4-hydroxylase subunit alpha-2 OS=Homo sapiens OX=9606 GN=P4HA2 PE=1 SV=1	535
sp|P62330|ARF6_HUMAN	10.5	10.4	10.8	10.8	11.1	10.7	9.17	10.5	11	0.696	0.781	-0.123	-1.09	0.402	0.554	0.264	1.2	0.284	0.47	0.34	1.27	0.824	0.923	-0.0699	-1.05	3.01e-06	6.76e-05	1.86	3.62	0.000169	0.00222	1.37	2.59	1847	C	112	71	ARF6	ADP-ribosylation factor 6 OS=Homo sapiens OX=9606 GN=ARF6 PE=1 SV=2	175
sp|P09543|CN37_HUMAN	7.48	8.17	9.58	10.2	11.2	9.64	9.02	9.72	9.69	0.241	0.376	-0.511	-1.43	0.0248	0.0798	1.02	2.02	4.46e-05	0.001	2.1	4.28	0.114	0.493	0.696	1.62	0.129	0.243	0.667	1.59	0.109	0.253	0.706	1.63	731	C	0	235	CNP	2',3'-cyclic-nucleotide 3'-phosphodiesterase OS=Homo sapiens OX=9606 GN=CNP PE=1 SV=2	421
tr|H0YDD9|H0YDD9_HUMAN	6.68	7.19	5.62	6.1	7.78	6.04	5.88	6.75	7.22	0.885	0.93	-0.0649	-1.05	0.000902	0.00736	1.67	3.19	0.0255	0.0958	-1.06	-2.08	0.257	0.72	0.516	1.43	0.00573	0.022	1.34	2.54	0.0626	0.176	0.867	1.82	4912	C	1	0	ANO1	Anoctamin (Fragment) OS=Homo sapiens OX=9606 GN=ANO1 PE=1 SV=1	269
sp|Q13242|SRSF9_HUMAN	7.35	8.05	8.28	9.32	6.61	6.72	9.09	7.41	6.87	0.000252	0.00196	-2.6	-6.08	0.000163	0.00215	-2.71	-6.53	0.14	0.298	0.932	1.91	0.263	0.724	0.7	1.62	0.0013	0.00709	-2.21	-4.64	0.0108	0.0512	-1.68	-3.21	1825	C	1	49	SRSF9	Serine/arginine-rich splicing factor 9 OS=Homo sapiens OX=9606 GN=SRSF9 PE=1 SV=1	221
tr|Q5JUW8|Q5JUW8_HUMAN	4.8	6.06	4.24	4.82	6.96	7.73	4.25	4.81	5.64	4.19e-05	0.000482	2.92	7.55	0.00122	0.00928	2.15	4.42	0.355	0.539	-0.554	-1.47	0.0414	0.255	1.27	2.4	0.0266	0.0728	1.39	2.61	0.349	0.521	0.562	1.48	1026	C	0	31	DLG3	Discs, large homolog 3 (Neuroendocrine-dlg, Drosophila), isoform CRA_b OS=Homo sapiens OX=9606 GN=DLG3 PE=1 SV=1	849
tr|A0A0J9YW64|A0A0J9YW64_HUMAN	4.62	3.91	4.56	5.66	7.62	4.6	3.45	4.47	6.82	0.157	0.274	-1.06	-2.08	0.012	0.0481	1.96	3.9	0.927	0.96	-0.0666	-1.05	0.335	0.763	-0.712	-1.64	8.94e-05	0.000843	3.38	10.4	0.172	0.336	1.02	2.03	554	C	3	0	DOCK11	Dedicator of cytokinesis protein 11 (Fragment) OS=Homo sapiens OX=9606 GN=DOCK11 PE=1 SV=1	1902
sp|Q8WV24|PHLA1_HUMAN	6.49	6.94	7.59	8.18	9.63	6.71	6.43	7.3	8.73	0.0215	0.0601	-1.47	-2.77	0.0237	0.0777	1.44	2.72	0.0786	0.205	1.1	2.14	0.456	0.825	0.454	1.37	0.000774	0.00479	2.29	4.91	0.161	0.322	0.867	1.82	3160	C	0	74	PHLDA1	Pleckstrin homology-like domain family A member 1 OS=Homo sapiens OX=9606 GN=PHLDA1 PE=1 SV=4	401
sp|Q8NHP6|MSPD2_HUMAN	6.35	5.83	6.64	4.83	5.07	7.11	8.44	7.24	5.72	0.000659	0.00406	2.28	4.84	0.679	0.788	0.245	1.19	0.616	0.763	0.297	1.23	0.387	0.793	-0.515	-1.43	9.21e-05	0.00086	-2.72	-6.6	0.0515	0.154	-1.2	-2.29	3075	C	0	35	MOSPD2	Motile sperm domain-containing protein 2 OS=Homo sapiens OX=9606 GN=MOSPD2 PE=1 SV=1	518
sp|P49588|SYAC_HUMAN	8.37	8.98	10	8.87	9.14	7.94	8.42	8.99	8.92	0.0113	0.0364	-0.927	-1.9	0.436	0.584	0.269	1.2	4.45e-05	0.001	1.67	3.19	0.0864	0.41	0.606	1.52	0.157	0.28	0.495	1.41	0.108	0.25	0.565	1.48	371	C	15	296	AARS	Alanine--tRNA ligase, cytoplasmic OS=Homo sapiens OX=9606 GN=AARS PE=1 SV=2	968
sp|O94887|FARP2_HUMAN	4.88	7.12	4.64	6.48	8.75	5.45	4.66	4.91	6.31	0.167	0.287	-1.03	-2.05	0.00452	0.0239	2.26	4.81	0.744	0.848	-0.239	-1.18	0.0048	0.058	2.25	4.75	0.0318	0.0841	1.65	3.14	0.736	0.838	0.248	1.19	104	C	16	54	FARP2	FERM, ARHGEF and pleckstrin domain-containing protein 2 OS=Homo sapiens OX=9606 GN=FARP2 PE=1 SV=3	1054
sp|Q92621|NU205_HUMAN	4.12	4.22	6.4	6.78	5.08	4.24	8.3	6.14	5.96	0.00119	0.00644	-2.54	-5.82	0.0219	0.0731	-1.7	-3.24	0.00295	0.0223	2.29	4.88	0.881	0.927	0.105	1.08	0.00243	0.0112	-2.34	-5.07	0.00456	0.0267	-2.16	-4.48	2224	C	97	61	NUP205	Nuclear pore complex protein Nup205 OS=Homo sapiens OX=9606 GN=NUP205 PE=1 SV=3	2012
sp|Q9H1A4|APC1_HUMAN	3.49	3.57	3.54	4.02	3.19	3.22	5.9	3.5	3.83	0.0748	0.158	-0.794	-1.73	0.0661	0.16	-0.821	-1.77	0.906	0.945	0.051	1.04	0.837	0.923	0.0885	1.06	5.61e-05	0.000597	-2.07	-4.2	7.96e-06	0.000233	-2.39	-5.25	1330	C	1	34	ANAPC1	Anaphase-promoting complex subunit 1 OS=Homo sapiens OX=9606 GN=ANAPC1 PE=1 SV=1	1944
sp|Q9NPH2|INO1_HUMAN	8.01	8.15	5.3	7.05	7.74	8.57	5.88	5.87	7.07	0.0163	0.0489	1.52	2.87	0.254	0.409	0.689	1.61	0.000107	0.0019	-2.71	-6.56	0.817	0.923	0.138	1.1	0.0548	0.128	1.19	2.28	0.987	0.994	-0.00945	-1.01	1369	C	0	62	ISYNA1	Inositol-3-phosphate synthase 1 OS=Homo sapiens OX=9606 GN=ISYNA1 PE=1 SV=1	558
sp|Q6NUQ4|TM214_HUMAN	5.24	5.4	4.93	5.76	4.77	4.84	6.49	5.27	4.87	0.00803	0.0277	-0.923	-1.9	0.00497	0.0258	-0.987	-1.98	0.351	0.535	-0.304	-1.23	0.608	0.906	0.166	1.12	3.31e-05	0.000404	-1.62	-3.07	0.000828	0.00757	-1.22	-2.33	6066	C	0	25	TMEM214	Transmembrane protein 214 OS=Homo sapiens OX=9606 GN=TMEM214 PE=1 SV=2	689
sp|O95487-3|SC24B_HUMAN	5.4	4.82	4.76	3.79	4.27	4.76	6.79	4.73	4.39	0.0375	0.0933	0.974	1.96	0.291	0.449	0.479	1.39	0.162	0.329	-0.638	-1.56	0.201	0.66	-0.582	-1.5	1.29e-05	0.000207	-2.4	-5.28	9.15e-05	0.00139	-2.06	-4.18	1291	C	0	35	SEC24B	Isoform 3 of Protein transport protein Sec24B OS=Homo sapiens OX=9606 GN=SEC24B	1298
sp|Q9NUI1|DECR2_HUMAN	7.05	7.68	8.46	5.78	6.29	6.39	8.38	7.52	6.51	0.117	0.22	0.613	1.53	0.188	0.329	0.511	1.43	0.000978	0.00952	1.41	2.66	0.112	0.487	0.622	1.54	4.13e-05	0.000474	-1.87	-3.66	0.0326	0.113	-0.854	-1.81	1373	C	0	20	DECR2	Peroxisomal 2,4-dienoyl-CoA reductase OS=Homo sapiens OX=9606 GN=DECR2 PE=1 SV=1	292
sp|P15144|AMPN_HUMAN	6.4	6.63	6.74	4.51	5.07	6.93	5.48	8.97	6.11	0.00197	0.00945	2.42	5.35	0.434	0.584	0.556	1.47	0.632	0.772	0.34	1.27	0.743	0.923	0.232	1.17	0.371	0.531	0.638	1.56	3.77e-05	0.000697	3.5	11.3	2095	C	63	27	ANPEP	Aminopeptidase N OS=Homo sapiens OX=9606 GN=ANPEP PE=1 SV=4	967
sp|Q9H8H2|DDX31_HUMAN	5.12	5.28	4.79	5.41	4.68	4.74	6.84	5.16	4.78	0.0818	0.169	-0.674	-1.6	0.0585	0.146	-0.737	-1.67	0.383	0.567	-0.33	-1.26	0.672	0.923	0.159	1.12	8.92e-06	0.000157	-2.07	-4.18	0.000124	0.00178	-1.69	-3.22	1619	C	0	23	DDX31	Probable ATP-dependent RNA helicase DDX31 OS=Homo sapiens OX=9606 GN=DDX31 PE=1 SV=2	851
sp|O14745|NHRF1_HUMAN	6.87	7.57	7.57	9.43	10.5	7.98	5.77	8.86	8.48	0.0384	0.0948	-1.45	-2.73	0.123	0.247	1.06	2.09	0.299	0.485	0.704	1.63	0.301	0.742	0.701	1.63	0.000413	0.00297	2.7	6.51	9.15e-05	0.00139	3.09	8.52	1381	C	0	123	SLC9A3R1	Na(+)/H(+) exchange regulatory cofactor NHE-RF1 OS=Homo sapiens OX=9606 GN=SLC9A3R1 PE=1 SV=4	358
sp|Q9P2E9|RRBP1_HUMAN	6.36	4.79	5.84	5.62	4.24	5.47	8.65	7.07	5.44	0.804	0.87	-0.151	-1.11	0.03	0.0922	-1.39	-2.62	0.401	0.584	-0.516	-1.43	0.0156	0.134	-1.57	-2.96	1.66e-05	0.00025	-3.21	-9.23	0.015	0.0645	-1.58	-2.98	688	C	0	119	RRBP1	Ribosome-binding protein 1 OS=Homo sapiens OX=9606 GN=RRBP1 PE=1 SV=5	1410
sp|P56192|SYMC_HUMAN	6.15	5.84	8.4	7.87	7.63	5.77	8.22	6.89	7.08	0.00187	0.00904	-2.1	-4.28	0.698	0.8	-0.237	-1.18	0.000979	0.00952	2.25	4.77	0.62	0.91	-0.303	-1.23	0.0709	0.155	-1.14	-2.2	0.0366	0.122	-1.33	-2.52	3645	C	37	133	MARS	Methionine--tRNA ligase, cytoplasmic OS=Homo sapiens OX=9606 GN=MARS PE=1 SV=2	900
sp|O43347|MSI1H_HUMAN	6.53	7	5.8	8.44	5.82	5.91	7.55	6.61	6.43	6.73e-05	0.000699	-2.54	-5.81	4.5e-05	0.000893	-2.62	-6.15	0.183	0.355	-0.728	-1.66	0.384	0.79	0.471	1.39	0.0462	0.112	-1.12	-2.17	0.0905	0.223	-0.936	-1.91	4119	C	27	6	MSI1	RNA-binding protein Musashi homolog 1 OS=Homo sapiens OX=9606 GN=MSI1 PE=1 SV=1	362
sp|P54709|AT1B3_HUMAN	8.01	8.72	9.91	9.91	10.3	9.7	9.34	10.3	10.2	0.546	0.656	-0.215	-1.16	0.31	0.467	0.365	1.29	1.43e-05	0.000445	1.89	3.71	0.0569	0.316	0.703	1.63	0.0175	0.0521	0.896	1.86	0.0116	0.0533	0.96	1.94	2486	C	24	134	ATP1B3	Sodium/potassium-transporting ATPase subunit beta-3 OS=Homo sapiens OX=9606 GN=ATP1B3 PE=1 SV=1	279
sp|Q9NTJ5|SAC1_HUMAN	7.59	6.31	8.8	8.03	5.4	8.14	7.63	8.84	7.32	0.873	0.923	0.108	1.08	0.000566	0.0052	-2.63	-6.17	0.0799	0.207	1.21	2.32	0.0659	0.348	-1.28	-2.43	0.644	0.761	-0.311	-1.24	0.0815	0.207	1.21	2.31	1570	C	6	105	SACM1L	Phosphatidylinositide phosphatase SAC1 OS=Homo sapiens OX=9606 GN=SACM1L PE=1 SV=2	587
tr|H0Y3Z8|H0Y3Z8_HUMAN	6.35	6.76	5.39	6.13	7.42	5.76	5.61	6.42	6.36	0.326	0.464	-0.375	-1.3	0.00209	0.0139	1.29	2.44	0.0169	0.0728	-0.958	-1.94	0.288	0.736	0.407	1.33	0.0549	0.128	0.754	1.69	0.0387	0.127	0.817	1.76	3900	C	0	10	NA	Uncharacterized protein (Fragment) OS=Homo sapiens OX=9606 PE=4 SV=1	333
sp|P55060|XPO2_HUMAN	9.31	8.11	9.76	9.45	9.53	9.05	8.84	8.98	9.52	0.193	0.32	-0.399	-1.32	0.791	0.86	0.08	1.06	0.143	0.303	0.451	1.37	0.000472	0.0112	-1.2	-2.3	0.0299	0.08	0.687	1.61	0.62	0.751	0.15	1.11	32	C	0	443	CSE1L	Exportin-2 OS=Homo sapiens OX=9606 GN=CSE1L PE=1 SV=3	971
sp|P41743|KPCI_HUMAN	5.34	5.52	5.46	5.28	5.35	6.66	5.03	5.37	6.64	0.000766	0.00456	1.37	2.59	0.848	0.899	0.0693	1.05	0.733	0.839	0.123	1.09	0.619	0.91	0.18	1.13	0.000132	0.00115	1.62	3.06	0.348	0.52	0.342	1.27	1548	C	21	0	PRKCI	Protein kinase C iota type OS=Homo sapiens OX=9606 GN=PRKCI PE=1 SV=2	596
sp|Q7Z406-2|MYH14_HUMAN	9.74	8.32	7.06	7.61	6	7.85	7.88	7.94	8.19	0.649	0.744	0.241	1.18	0.00491	0.0256	-1.61	-3.06	2.79e-05	0.000712	-2.67	-6.37	0.0118	0.11	-1.42	-2.68	0.547	0.691	0.319	1.25	0.909	0.947	0.0601	1.04	263	C	0	517	MYH14	Isoform 2 of Myosin-14 OS=Homo sapiens OX=9606 GN=MYH14	2036
sp|Q9Y6D6|BIG1_HUMAN	4.15	4.25	6.22	5.97	4.51	4.34	6.27	4.18	4.31	0.00954	0.0318	-1.64	-3.11	0.0187	0.0652	-1.47	-2.77	0.0016	0.014	2.07	4.19	0.862	0.923	0.102	1.07	0.00256	0.0117	-1.96	-3.88	0.00149	0.0116	-2.08	-4.24	1602	C	12	71	ARFGEF1	Brefeldin A-inhibited guanine nucleotide-exchange protein 1 OS=Homo sapiens OX=9606 GN=ARFGEF1 PE=1 SV=2	1849
sp|Q9UBQ7|GRHPR_HUMAN	6.78	7.32	9.6	8.9	8.74	6.91	7.15	8.19	8.24	0.00317	0.0136	-1.99	-3.97	0.796	0.864	-0.159	-1.12	9.63e-05	0.00176	2.82	7.07	0.381	0.789	0.543	1.46	0.0852	0.178	1.09	2.13	0.101	0.24	1.04	2.05	3424	C	15	64	GRHPR	Glyoxylate reductase/hydroxypyruvate reductase OS=Homo sapiens OX=9606 GN=GRHPR PE=1 SV=1	328
sp|Q9BW83|IFT27_HUMAN	7.45	8.15	9.23	8.87	7.95	6.82	7.87	7.49	7.94	6.9e-05	0.000704	-2.05	-4.15	0.043	0.119	-0.919	-1.89	0.00035	0.00453	1.78	3.44	0.119	0.506	0.696	1.62	0.881	0.92	0.065	1.05	0.384	0.555	-0.382	-1.3	3145	C	0	38	IFT27	Intraflagellar transport protein 27 homolog OS=Homo sapiens OX=9606 GN=IFT27 PE=1 SV=1	186
sp|P13804|ETFA_HUMAN	9.26	8.03	8.49	8.49	6.6	6.7	10.2	8.33	7.44	0.00547	0.0207	-1.79	-3.45	0.00356	0.0203	-1.89	-3.71	0.197	0.371	-0.778	-1.71	0.0461	0.272	-1.23	-2.35	6.72e-05	0.00067	-2.8	-6.98	0.00321	0.0204	-1.91	-3.77	213	C	0	94	ETFA	Electron transfer flavoprotein subunit alpha, mitochondrial OS=Homo sapiens OX=9606 GN=ETFA PE=1 SV=1	333
sp|Q8WU76|SCFD2_HUMAN	5.26	5.42	5.33	5.78	4.8	5.94	7.44	5.29	5.39	0.71	0.795	0.159	1.12	0.0293	0.0907	-0.98	-1.97	0.863	0.917	0.0738	1.05	0.697	0.923	0.167	1.12	5.71e-05	0.000605	-2.05	-4.14	3.12e-05	0.000608	-2.15	-4.44	4526	C	0	36	SCFD2	Sec1 family domain-containing protein 2 OS=Homo sapiens OX=9606 GN=SCFD2 PE=1 SV=2	684
sp|Q9Y2T2|AP3M1_HUMAN	9.45	7.09	6.65	6.97	6.34	8.44	5.54	7.23	7.45	0.0361	0.0905	1.47	2.76	0.346	0.5	-0.636	-1.55	0.000274	0.00379	-2.8	-6.97	0.00148	0.0259	-2.36	-5.15	0.00774	0.0279	1.92	3.78	0.0168	0.07	1.7	3.24	3590	C	55	0	AP3M1	AP-3 complex subunit mu-1 OS=Homo sapiens OX=9606 GN=AP3M1 PE=1 SV=1	418
sp|Q9NZI8|IF2B1_HUMAN	8.45	5.58	5.78	7.4	7.19	6.69	5.62	6.81	8.01	0.275	0.411	-0.705	-1.63	0.743	0.83	-0.209	-1.16	0.000277	0.00382	-2.67	-6.36	0.000124	0.00443	-2.87	-7.29	0.00085	0.00512	2.39	5.25	0.0697	0.189	1.2	2.29	2496	C	5	4	IGF2BP1	Insulin-like growth factor 2 mRNA-binding protein 1 OS=Homo sapiens OX=9606 GN=IGF2BP1 PE=1 SV=2	577
sp|Q8N5V2|NGEF_HUMAN	6.93	7.52	5.84	8	7.38	6.28	6.15	7	7.99	0.00128	0.00679	-1.72	-3.31	0.201	0.346	-0.625	-1.54	0.0295	0.105	-1.1	-2.14	0.228	0.691	0.587	1.5	0.000716	0.0045	1.83	3.56	0.0862	0.216	0.849	1.8	3844	C	0	47	NGEF	Ephexin-1 OS=Homo sapiens OX=9606 GN=NGEF PE=1 SV=2	710
sp|Q29RF7|PDS5A_HUMAN	4.23	4.33	5.42	5.02	3.89	3.96	7.38	4.26	4.76	0.0869	0.177	-1.06	-2.08	0.0691	0.165	-1.13	-2.19	0.0574	0.167	1.18	2.27	0.873	0.926	0.0955	1.07	0.000168	0.00141	-2.62	-6.16	1.94e-05	0.000435	-3.12	-8.7	2114	C	10	39	PDS5A	Sister chromatid cohesion protein PDS5 homolog A OS=Homo sapiens OX=9606 GN=PDS5A PE=1 SV=1	1337
sp|Q6ZT21|TMPPE_HUMAN	6.16	6.51	5.54	7.49	5.54	6.05	5.98	6.22	5.66	0.000507	0.00337	-1.44	-2.71	1.31e-05	0.000367	-1.95	-3.86	0.1	0.24	-0.616	-1.53	0.335	0.763	0.354	1.28	0.392	0.552	-0.314	-1.24	0.5	0.657	0.247	1.19	408	C	0	23	TMPPE	Transmembrane protein with metallophosphoesterase domain OS=Homo sapiens OX=9606 GN=TMPPE PE=2 SV=2	453
sp|P52789|HXK2_HUMAN	8.43	5.43	6.54	7.55	5.16	7.19	7.92	6.98	6.87	0.575	0.68	-0.367	-1.29	0.00102	0.00807	-2.4	-5.26	0.00732	0.0412	-1.88	-3.69	9.43e-05	0.00363	-2.99	-7.96	0.115	0.223	-1.05	-2.08	0.158	0.32	-0.938	-1.92	430	C	0	21	HK2	Hexokinase-2 OS=Homo sapiens OX=9606 GN=HK2 PE=1 SV=2	917
sp|Q14254|FLOT2_HUMAN	10.9	10.7	10.8	11	11.2	11	8.56	10.6	11.1	0.968	0.982	0.0171	1.01	0.745	0.831	0.137	1.1	0.851	0.91	-0.0789	-1.06	0.635	0.918	-0.2	-1.15	2.81e-06	6.58e-05	2.5	5.67	5.01e-05	0.000898	2.03	4.1	1821	C	44	383	FLOT2	Flotillin-2 OS=Homo sapiens OX=9606 GN=FLOT2 PE=1 SV=2	428
sp|P53007|TXTP_HUMAN	8.51	6.9	6.98	6.25	5.76	7.48	9.13	6.53	5.93	0.0732	0.155	1.24	2.36	0.47	0.616	-0.484	-1.4	0.0291	0.104	-1.53	-2.89	0.0224	0.174	-1.61	-3.05	5.67e-05	0.000603	-3.2	-9.18	0.000593	0.00586	-2.6	-6.05	3669	C	21	19	SLC25A1	Tricarboxylate transport protein, mitochondrial OS=Homo sapiens OX=9606 GN=SLC25A1 PE=1 SV=2	311
sp|Q8WX93|PALLD_HUMAN	7.65	4.88	6.62	5.61	5.28	6.66	6.33	7.06	4.44	0.117	0.22	1.05	2.07	0.613	0.74	-0.331	-1.26	0.125	0.277	-1.03	-2.04	0.000236	0.0067	-2.78	-6.85	0.00734	0.0269	-1.89	-3.7	0.274	0.448	0.723	1.65	1874	C	0	103	PALLD	Palladin OS=Homo sapiens OX=9606 GN=PALLD PE=1 SV=3	1383
sp|O95490-6|AGRL2_HUMAN	7.21	5.28	4.7	6.7	8.66	6.83	4.24	4.62	7.38	0.86	0.912	0.135	1.1	0.0154	0.0569	1.97	3.9	0.00274	0.0212	-2.51	-5.7	0.0171	0.143	-1.93	-3.81	0.000329	0.00246	3.14	8.83	0.613	0.747	0.387	1.31	131	C	0	128	ADGRL2	Isoform 6 of Adhesion G protein-coupled receptor L2 OS=Homo sapiens OX=9606 GN=ADGRL2	1474
sp|Q9BUL8|PDC10_HUMAN	6.99	7.6	5.89	6.85	8.12	8.42	6.22	7.06	6.44	0.000591	0.00379	1.57	2.96	0.00398	0.0219	1.26	2.4	0.0107	0.0541	-1.1	-2.14	0.137	0.548	0.612	1.53	0.58	0.715	0.224	1.17	0.045	0.142	0.841	1.79	6136	C	0	13	PDCD10	Programmed cell death protein 10 OS=Homo sapiens OX=9606 GN=PDCD10 PE=1 SV=1	212
tr|E9PLY5|E9PLY5_HUMAN	4.71	4.83	6.73	6.89	6.36	6.19	7.71	5.48	6.62	0.18	0.303	-0.701	-1.63	0.308	0.465	-0.528	-1.44	0.00053	0.00602	2.02	4.05	0.816	0.923	0.119	1.09	0.0428	0.105	-1.08	-2.12	0.000188	0.0024	-2.22	-4.67	39	C	2	0	MACF1	Microtubule-actin cross-linking factor 1, isoforms 1/2/3/5 (Fragment) OS=Homo sapiens OX=9606 GN=MACF1 PE=1 SV=1	1375
sp|O14933|UB2L6_HUMAN	7.33	8.02	6.24	9.9	8.67	6.69	8.52	8.05	9.07	1.47e-05	0.000212	-3.21	-9.28	0.0513	0.134	-1.23	-2.34	0.0828	0.211	-1.08	-2.12	0.258	0.72	0.694	1.62	0.373	0.533	0.544	1.46	0.437	0.605	-0.473	-1.39	3324	C	0	40	UBE2L6	Ubiquitin/ISG15-conjugating enzyme E2 L6 OS=Homo sapiens OX=9606 GN=UBE2L6 PE=1 SV=4	153
sp|Q9UJU6-3|DBNL_HUMAN	7.11	7.14	7.7	7.06	7.36	7.67	9.33	6.71	8.34	0.173	0.295	0.61	1.53	0.494	0.635	0.302	1.23	0.182	0.353	0.598	1.51	0.943	0.961	0.0314	1.02	0.0329	0.0861	-0.983	-1.98	2.91e-06	0.000114	-2.61	-6.11	3889	C	0	95	DBNL	Isoform 3 of Drebrin-like protein OS=Homo sapiens OX=9606 GN=DBNL	439
sp|Q16799|RTN1_HUMAN	7.54	8.23	6.49	7.81	8.34	6.93	6.98	7.57	7.9	0.0289	0.0767	-0.887	-1.85	0.18	0.319	0.528	1.44	0.011	0.0552	-1.05	-2.07	0.0808	0.392	0.696	1.62	0.0239	0.0669	0.92	1.89	0.134	0.289	0.593	1.51	801	C	10	65	RTN1	Reticulon-1 OS=Homo sapiens OX=9606 GN=RTN1 PE=1 SV=1	776
sp|O43909|EXTL3_HUMAN	4.67	4.79	4.14	5.23	7.17	4.32	5.75	5.36	5.53	0.0642	0.141	-0.913	-1.88	0.000368	0.00384	1.94	3.84	0.275	0.46	-0.527	-1.44	0.797	0.923	0.123	1.09	0.642	0.76	-0.222	-1.17	0.414	0.585	-0.391	-1.31	3418	C	2	28	EXTL3	Exostosin-like 3 OS=Homo sapiens OX=9606 GN=EXTL3 PE=1 SV=1	919
sp|Q9NVJ2|ARL8B_HUMAN	10.4	10.7	10.3	8.59	8.79	11.1	10.7	10.4	9.2	4.42e-05	0.000501	2.47	5.53	0.691	0.797	0.201	1.15	0.8	0.882	-0.128	-1.09	0.612	0.907	0.257	1.19	0.00596	0.0226	-1.5	-2.83	0.622	0.752	-0.249	-1.19	2310	C	16	112	ARL8B	ADP-ribosylation factor-like protein 8B OS=Homo sapiens OX=9606 GN=ARL8B PE=1 SV=1	186
sp|P06753|TPM3_HUMAN	10.7	10.7	9.11	8.46	8.04	10.1	7.82	8.36	6.86	0.0029	0.0128	1.66	3.17	0.409	0.561	-0.423	-1.34	0.0048	0.0308	-1.56	-2.95	0.991	0.994	-0.00582	-1	0.0692	0.152	-0.958	-1.94	0.298	0.471	0.536	1.45	29	C	0	115	TPM3	Tropomyosin alpha-3 chain OS=Homo sapiens OX=9606 GN=TPM3 PE=1 SV=2	285
sp|Q96JB5-4|CK5P3_HUMAN	6.29	6.68	7.69	6.48	5.65	5.72	8.26	7.02	6.11	0.0885	0.18	-0.761	-1.69	0.0652	0.158	-0.828	-1.78	0.00335	0.0243	1.39	2.62	0.371	0.787	0.391	1.31	3.83e-05	0.000451	-2.14	-4.42	0.00796	0.0404	-1.24	-2.36	4098	C	0	46	CDK5RAP3	Isoform 4 of CDK5 regulatory subunit-associated protein 3 OS=Homo sapiens OX=9606 GN=CDK5RAP3	531
tr|A0A0U1RR07|A0A0U1RR07_HUMAN	3.32	3.4	2.98	3.59	5.3	3.03	2.91	3.33	4.59	0.242	0.377	-0.558	-1.47	0.00113	0.00871	1.71	3.28	0.481	0.651	-0.333	-1.26	0.866	0.923	0.0794	1.06	0.00134	0.00723	1.68	3.21	0.375	0.546	0.421	1.34	4999	C	0	16	SYTL2	Synaptotagmin-like protein 2 OS=Homo sapiens OX=9606 GN=SYTL2 PE=1 SV=1	2223
sp|P42858|HD_HUMAN	3.66	2.85	5.73	4.76	3.08	2.58	4.85	3.52	5.28	0.00263	0.0119	-2.18	-4.54	0.0163	0.0592	-1.68	-3.21	0.00393	0.0271	2.08	4.22	0.229	0.691	-0.806	-1.75	0.516	0.664	0.43	1.35	0.0534	0.157	-1.32	-2.51	133	C	70	0	HTT	Huntingtin OS=Homo sapiens OX=9606 GN=HTT PE=1 SV=2	3142
sp|Q7Z4S6-4|KI21A_HUMAN	3.7	3.78	3.39	5.89	3.97	3.48	3.61	3.72	4.14	4.49e-06	8.2e-05	-2.41	-5.32	9.34e-05	0.00151	-1.92	-3.79	0.455	0.629	-0.314	-1.24	0.842	0.923	0.0834	1.06	0.215	0.352	0.527	1.44	0.793	0.874	0.11	1.08	660	C	0	22	KIF21A	Isoform 4 of Kinesin-like protein KIF21A OS=Homo sapiens OX=9606 GN=KIF21A	1675
sp|O00303|EIF3F_HUMAN	9.83	8.42	10.4	9.92	6.98	10.1	8.18	8.37	8.32	0.838	0.898	0.13	1.09	8.79e-05	0.00145	-2.95	-7.71	0.396	0.579	0.545	1.46	0.0346	0.229	-1.41	-2.66	0.829	0.887	0.137	1.1	0.764	0.854	0.192	1.14	1801	C	78	92	EIF3F	Eukaryotic translation initiation factor 3 subunit F OS=Homo sapiens OX=9606 GN=EIF3F PE=1 SV=1	357
sp|Q6UWE0|LRSM1_HUMAN	5.06	5.21	5.66	5.88	8.1	5.88	4.48	5.09	4.72	0.988	0.992	-0.00648	-1	2.09e-05	0.000509	2.21	4.64	0.175	0.346	0.592	1.51	0.735	0.923	0.145	1.11	0.577	0.713	0.24	1.18	0.162	0.323	0.61	1.53	64	C	0	31	LRSAM1	E3 ubiquitin-protein ligase LRSAM1 OS=Homo sapiens OX=9606 GN=LRSAM1 PE=1 SV=1	723
sp|Q8IWW6|RHG12_HUMAN	5.51	5.72	4.8	6.97	6.5	5.44	5.29	5.55	6.78	0.000495	0.0033	-1.53	-2.88	0.234	0.387	-0.465	-1.38	0.0728	0.195	-0.714	-1.64	0.589	0.9	0.208	1.16	0.000627	0.00402	1.49	2.81	0.504	0.66	0.258	1.2	629	C	0	42	ARHGAP12	Rho GTPase-activating protein 12 OS=Homo sapiens OX=9606 GN=ARHGAP12 PE=1 SV=1	846
sp|O43852-3|CALU_HUMAN	9.3	9.16	10.8	10.3	8.44	8.51	11.2	10.8	9.73	0.00125	0.0067	-1.84	-3.57	0.000871	0.00714	-1.91	-3.75	0.00575	0.0353	1.52	2.87	0.782	0.923	-0.141	-1.1	0.00761	0.0277	-1.46	-2.76	0.414	0.584	-0.419	-1.34	2033	C	0	227	CALU	Isoform 3 of Calumenin OS=Homo sapiens OX=9606 GN=CALU	323
sp|P78368|KC1G2_HUMAN	5.92	6.2	6.24	7.52	9.27	9.63	5.54	5.96	7.85	0.000489	0.00328	2.11	4.31	0.00274	0.0167	1.75	3.36	0.544	0.705	0.323	1.25	0.592	0.901	0.286	1.22	0.000182	0.00151	2.31	4.96	0.432	0.6	0.42	1.34	2630	C	0	10	CSNK1G2	Casein kinase I isoform gamma-2 OS=Homo sapiens OX=9606 GN=CSNK1G2 PE=1 SV=1	415
tr|A0A1W2PQ47|A0A1W2PQ47_HUMAN	6.21	6.57	5.29	7.86	5.58	5.64	6.91	6.28	6.88	7.85e-05	0.000775	-2.22	-4.65	5.56e-05	0.00103	-2.28	-4.85	0.0627	0.177	-0.916	-1.89	0.446	0.818	0.364	1.29	0.936	0.958	-0.038	-1.03	0.187	0.353	-0.637	-1.56	843	C	0	32	FDFT1	Squalene synthase OS=Homo sapiens OX=9606 GN=FDFT1 PE=1 SV=1	476
sp|Q9H2K8|TAOK3_HUMAN	4.7	7.3	7.16	5.36	7.62	7.66	6.11	5.38	6.72	0.00161	0.00811	2.3	4.94	0.00187	0.0129	2.26	4.8	0.00091	0.00897	2.45	5.47	0.000519	0.0119	2.59	6.04	0.355	0.515	0.614	1.53	0.278	0.452	-0.722	-1.65	721	C	24	19	TAOK3	Serine/threonine-protein kinase TAO3 OS=Homo sapiens OX=9606 GN=TAOK3 PE=1 SV=2	898
tr|A0A0A0MTH3|A0A0A0MTH3_HUMAN	9.92	8.68	9.44	9.2	10.1	10.5	8.8	7.92	9.35	0.00157	0.00796	1.29	2.45	0.0211	0.071	0.896	1.86	0.205	0.38	-0.473	-1.39	0.00232	0.0345	-1.23	-2.35	0.138	0.254	0.558	1.47	0.0243	0.0908	-0.873	-1.83	3502	C	0	252	ILK	Integrin-linked protein kinase OS=Homo sapiens OX=9606 GN=ILK PE=1 SV=1	483
tr|A0A0A6YYJ5|A0A0A6YYJ5_HUMAN	3.71	3.79	4.21	6.07	7.1	5.34	4.92	3.73	6.03	0.128	0.235	-0.729	-1.66	0.0352	0.103	1.03	2.04	0.297	0.484	0.493	1.41	0.864	0.923	0.0799	1.06	0.0233	0.0656	1.12	2.17	0.0171	0.0712	-1.18	-2.27	39	C	0	37	MACF1	Microtubule-actin cross-linking factor 1, isoforms 1/2/3/5 (Fragment) OS=Homo sapiens OX=9606 GN=MACF1 PE=1 SV=2	1668
sp|O14617-5|AP3D1_HUMAN	8.25	4.78	7.61	6.62	6.67	7.38	6.47	6.35	5.49	0.227	0.359	0.766	1.7	0.927	0.95	0.0576	1.04	0.311	0.496	-0.64	-1.56	7.71e-06	0.000605	-3.47	-11.1	0.126	0.238	-0.98	-1.97	0.844	0.909	-0.123	-1.09	970	C	0	128	AP3D1	Isoform 5 of AP-3 complex subunit delta-1 OS=Homo sapiens OX=9606 GN=AP3D1	1215
sp|Q3KQV9|UAP1L_HUMAN	8.98	8.55	8.74	9.87	9.71	7.76	6.98	7.09	10.1	0.00443	0.0176	-2.12	-4.34	0.805	0.87	-0.169	-1.12	0.727	0.836	-0.239	-1.18	0.53	0.872	-0.431	-1.35	9.01e-05	0.000847	3.16	8.92	0.879	0.927	0.105	1.08	121	C	30	128	UAP1L1	UDP-N-acetylhexosamine pyrophosphorylase-like protein 1 OS=Homo sapiens OX=9606 GN=UAP1L1 PE=1 SV=2	507
sp|Q5VUJ6|LRCH2_HUMAN	5.75	5.04	4.73	4.97	4.47	6.9	5.7	4.94	4.59	0.000381	0.00269	1.93	3.82	0.301	0.459	-0.497	-1.41	0.0386	0.127	-1.03	-2.04	0.145	0.561	-0.709	-1.63	0.0272	0.0743	-1.1	-2.15	0.119	0.268	-0.76	-1.69	5596	C	0	23	LRCH2	Leucine-rich repeat and calponin homology domain-containing protein 2 OS=Homo sapiens OX=9606 GN=LRCH2 PE=2 SV=2	765
sp|Q16775|GLO2_HUMAN	6.43	6.87	5.44	5.18	7.21	6.95	5.99	6.5	6.44	0.000331	0.00242	1.77	3.41	6.73e-05	0.00118	2.03	4.09	0.0288	0.104	-0.988	-1.98	0.313	0.748	0.438	1.35	0.302	0.458	0.449	1.36	0.24	0.41	0.512	1.43	1082	C	0	11	HAGH	Hydroxyacylglutathione hydrolase, mitochondrial OS=Homo sapiens OX=9606 GN=HAGH PE=1 SV=2	308
sp|Q6P2E9|EDC4_HUMAN	4.97	4.12	4.45	4.48	3.68	6.63	5.82	4.05	4.38	0.00105	0.00583	2.15	4.44	0.179	0.318	-0.802	-1.74	0.376	0.559	-0.523	-1.44	0.152	0.574	-0.857	-1.81	0.0201	0.0582	-1.44	-2.71	0.00535	0.0302	-1.77	-3.41	2	C	6	46	EDC4	Enhancer of mRNA-decapping protein 4 OS=Homo sapiens OX=9606 GN=EDC4 PE=1 SV=1	1401
sp|Q12906-7|ILF3_HUMAN	4.7	4.82	7.46	5.26	4.27	4.35	9.72	6.88	5.87	0.272	0.408	-0.916	-1.89	0.235	0.388	-0.992	-1.99	0.00242	0.0193	2.75	6.74	0.884	0.929	0.12	1.09	7.6e-05	0.000737	-3.86	-14.5	0.00185	0.0135	-2.84	-7.17	451	C	0	157	ILF3	Isoform 7 of Interleukin enhancer-binding factor 3 OS=Homo sapiens OX=9606 GN=ILF3	898
sp|Q13838-2|DX39B_HUMAN	6.65	7.15	9.06	9.28	6.74	8.04	10.4	8.62	8.82	0.0643	0.141	-1.24	-2.36	0.000554	0.00512	-2.53	-5.78	0.000912	0.00897	2.41	5.31	0.439	0.817	0.503	1.42	0.0231	0.0651	-1.55	-2.93	0.0114	0.0529	-1.75	-3.36	1971	C	0	178	DDX39B	Isoform 2 of Spliceosome RNA helicase DDX39B OS=Homo sapiens OX=9606 GN=DDX39B	443
sp|O60784-2|TOM1_HUMAN	6.13	6.48	6.35	4.96	7.63	8.02	6.46	6.65	6.04	6.18e-06	0.000104	3.05	8.3	3.95e-05	0.000836	2.67	6.35	0.688	0.808	0.218	1.16	0.519	0.863	0.35	1.27	0.44	0.597	-0.42	-1.34	0.727	0.832	0.189	1.14	704	C	0	50	TOM1	Isoform 2 of Target of Myb protein 1 OS=Homo sapiens OX=9606 GN=TOM1	493
sp|O43143|DHX15_HUMAN	8.32	6.96	9.12	8.82	6.29	8.58	9.75	8.02	7.64	0.723	0.804	-0.238	-1.18	0.000768	0.00655	-2.54	-5.8	0.235	0.415	0.805	1.75	0.0506	0.292	-1.36	-2.57	0.00386	0.0161	-2.11	-4.31	0.0151	0.0647	-1.73	-3.31	2708	C	242	0	DHX15	Pre-mRNA-splicing factor ATP-dependent RNA helicase DHX15 OS=Homo sapiens OX=9606 GN=DHX15 PE=1 SV=2	795
sp|Q02218|ODO1_HUMAN	8.77	6.77	8.19	7.98	5.7	7.43	9.19	7.42	7.61	0.357	0.495	-0.547	-1.46	0.000619	0.00556	-2.28	-4.86	0.332	0.516	-0.576	-1.49	0.00213	0.0323	-2	-3.99	0.0121	0.0396	-1.58	-2.98	0.00544	0.0305	-1.77	-3.42	927	C	0	204	OGDH	2-oxoglutarate dehydrogenase, mitochondrial OS=Homo sapiens OX=9606 GN=OGDH PE=1 SV=3	1023
sp|Q15031|SYLM_HUMAN	4.69	4.82	6.67	5.04	4.26	4.34	7.63	5.81	4.39	0.278	0.414	-0.703	-1.63	0.229	0.38	-0.782	-1.72	0.00456	0.0298	1.98	3.93	0.851	0.923	0.121	1.09	2.83e-05	0.000363	-3.24	-9.44	0.00846	0.042	-1.81	-3.51	2143	C	1	33	LARS2	Probable leucine--tRNA ligase, mitochondrial OS=Homo sapiens OX=9606 GN=LARS2 PE=1 SV=2	903
sp|Q9BRQ8|AIFM2_HUMAN	6.09	6.44	5.98	8.53	6.49	5.56	5.7	6.16	6.74	4.82e-06	8.61e-05	-2.97	-7.82	0.000508	0.00481	-2.04	-4.12	0.832	0.901	-0.11	-1.08	0.51	0.858	0.342	1.27	0.0527	0.124	1.04	2.06	0.382	0.553	0.455	1.37	2251	C	2	22	AIFM2	Apoptosis-inducing factor 2 OS=Homo sapiens OX=9606 GN=AIFM2 PE=1 SV=1	373
sp|Q9BRR6|ADPGK_HUMAN	6.01	6.32	5.43	7.06	5.42	5.49	6.78	6.06	5.53	0.000373	0.00265	-1.57	-2.96	0.000222	0.00258	-1.64	-3.12	0.145	0.304	-0.574	-1.49	0.415	0.806	0.316	1.24	0.00297	0.0131	-1.25	-2.39	0.0702	0.19	-0.721	-1.65	5286	C	0	27	ADPGK	ADP-dependent glucokinase OS=Homo sapiens OX=9606 GN=ADPGK PE=1 SV=1	497
sp|Q99623|PHB2_HUMAN	9.23	7.75	9.58	9.41	6.34	7.9	10.6	7.91	7.98	0.0549	0.124	-1.5	-2.83	0.000377	0.00391	-3.06	-8.36	0.64	0.778	0.353	1.28	0.0576	0.316	-1.49	-2.8	0.00192	0.00944	-2.59	-6	0.00153	0.0118	-2.65	-6.3	1417	C	0	137	PHB2	Prohibitin-2 OS=Homo sapiens OX=9606 GN=PHB2 PE=1 SV=2	299
tr|I3L0E3|I3L0E3_HUMAN	6.88	7.45	5.79	6.76	6.12	6.23	7.51	6.95	6.32	0.134	0.244	-0.531	-1.45	0.0751	0.175	-0.638	-1.56	0.00391	0.027	-1.09	-2.13	0.11	0.483	0.568	1.48	0.00192	0.00942	-1.19	-2.28	0.111	0.256	-0.567	-1.48	5587	C	0	13	hCG_1984214	HCG1984214, isoform CRA_a OS=Homo sapiens OX=9606 GN=hCG_1984214 PE=4 SV=1	225
sp|P07741|APT_HUMAN	8.65	9.68	9.84	10.1	8.41	9.66	9.91	7.66	9.38	0.384	0.518	-0.449	-1.37	0.0026	0.0162	-1.69	-3.24	0.0268	0.0987	1.19	2.28	0.0518	0.295	1.03	2.05	0.302	0.458	-0.534	-1.45	0.000159	0.00215	-2.25	-4.75	2163	C	0	93	APRT	Adenine phosphoribosyltransferase OS=Homo sapiens OX=9606 GN=APRT PE=1 SV=2	180
sp|P20618|PSB1_HUMAN	10.5	9.98	8.35	9.59	10.3	7.37	9.68	8	9.94	0.00339	0.0144	-2.22	-4.66	0.305	0.462	0.718	1.65	0.00449	0.0297	-2.14	-4.41	0.461	0.829	-0.513	-1.43	0.709	0.808	0.258	1.2	0.0221	0.0859	-1.67	-3.19	683	C	135	0	PSMB1	Proteasome subunit beta type-1 OS=Homo sapiens OX=9606 GN=PSMB1 PE=1 SV=2	241
tr|F8VW96|F8VW96_HUMAN	6.77	7.31	7.92	7.96	7.53	6.69	6.31	9.08	7.72	0.021	0.0591	-1.27	-2.41	0.414	0.564	-0.429	-1.35	0.0364	0.122	1.14	2.21	0.306	0.744	0.54	1.45	0.0115	0.0382	1.41	2.65	1.47e-05	0.00036	2.77	6.81	4124	C	0	37	CSRP2	Cysteine and glycine-rich protein 2 OS=Homo sapiens OX=9606 GN=CSRP2 PE=1 SV=1	243
sp|P46776|RL27A_HUMAN	7.84	8.46	9.89	9.07	8.77	9.37	9.99	8.38	8.77	0.505	0.624	0.296	1.23	0.491	0.633	-0.305	-1.24	8.02e-05	0.00154	2.06	4.16	0.165	0.597	0.626	1.54	0.00997	0.034	-1.22	-2.33	0.00112	0.00949	-1.61	-3.05	5610	C	0	60	RPL27A	60S ribosomal protein L27a OS=Homo sapiens OX=9606 GN=RPL27A PE=1 SV=2	148
sp|Q9NPH3-5|IL1AP_HUMAN	8.81	8.94	6.45	6.68	7.5	8.23	5.44	6.23	6.4	0.00731	0.0257	1.55	2.93	0.131	0.259	0.829	1.78	0.000165	0.00259	-2.35	-5.11	0.81	0.923	0.129	1.09	0.0812	0.172	0.966	1.95	0.149	0.31	0.791	1.73	2221	C	1	80	IL1RAP	Isoform 4 of Interleukin-1 receptor accessory protein OS=Homo sapiens OX=9606 GN=IL1RAP	687
sp|P35613|BASI_HUMAN	6.55	7.03	8.58	8.44	9.84	9.42	7.85	8.22	9.77	0.0709	0.152	0.978	1.97	0.0125	0.0494	1.39	2.63	0.000613	0.00666	2.03	4.09	0.364	0.785	0.48	1.39	0.00106	0.00602	1.92	3.78	0.489	0.65	0.364	1.29	3672	C	0	118	BSG	Basigin OS=Homo sapiens OX=9606 GN=BSG PE=1 SV=2	385
sp|Q15063|POSTN_HUMAN	7.36	6.84	8.74	8.18	9.04	7.91	8.31	7.22	8.79	0.545	0.656	-0.271	-1.21	0.0635	0.155	0.858	1.81	0.00454	0.0298	1.38	2.6	0.255	0.718	-0.515	-1.43	0.292	0.446	0.476	1.39	0.0213	0.0833	-1.09	-2.12	8	C	0	231	POSTN	Periostin OS=Homo sapiens OX=9606 GN=POSTN PE=1 SV=2	836
sp|Q99816|TS101_HUMAN	6.93	9.82	9.54	8.41	9.05	9.13	6.53	8.22	7.73	0.23	0.362	0.725	1.65	0.285	0.443	0.644	1.56	0.000161	0.00255	2.61	6.13	4.72e-05	0.0022	2.89	7.44	0.0529	0.125	1.2	2.29	0.00831	0.0416	1.69	3.23	1399	C	0	125	TSG101	Tumor susceptibility gene 101 protein OS=Homo sapiens OX=9606 GN=TSG101 PE=1 SV=2	390
sp|Q9Y5J5|PHLA3_HUMAN	7.62	8.9	6.6	7.05	8.07	9.24	7.12	7.65	7.24	0.00024	0.00189	2.19	4.56	0.0558	0.142	1.03	2.04	0.0575	0.167	-1.02	-2.02	0.0193	0.156	1.28	2.43	0.825	0.883	0.114	1.08	0.31	0.483	0.53	1.44	4245	C	11	0	PHLDA3	Pleckstrin homology-like domain family A member 3 OS=Homo sapiens OX=9606 GN=PHLDA3 PE=1 SV=1	127
sp|Q01469|FABP5_HUMAN	9.49	9.56	6.43	7.73	7.89	8.18	6.91	7.53	7.05	0.452	0.579	0.444	1.36	0.782	0.853	0.163	1.12	1.9e-05	0.000552	-3.06	-8.32	0.897	0.931	0.0761	1.05	0.809	0.874	0.142	1.1	0.292	0.465	0.626	1.54	3155	C	32	0	FABP5	Fatty acid-binding protein 5 OS=Homo sapiens OX=9606 GN=FABP5 PE=1 SV=3	135
tr|A0A087X0V5|A0A087X0V5_HUMAN	5.65	5.88	5.18	8.8	8.41	5.19	5.35	6.33	7.94	7.36e-05	0.00074	-3.6	-12.2	0.614	0.741	-0.388	-1.31	0.547	0.707	-0.464	-1.38	0.764	0.923	0.231	1.17	0.00226	0.0106	2.59	6.01	0.211	0.379	0.976	1.97	2265	C	0	76	OAS2	2'-5'-oligoadenylate synthase 2 OS=Homo sapiens OX=9606 GN=OAS2 PE=1 SV=1	726
sp|Q9BY44|EIF2A_HUMAN	5.46	5.66	7.17	6.45	6.68	5.02	6.58	5.49	6.1	0.00379	0.0156	-1.42	-2.68	0.611	0.738	0.229	1.17	0.000767	0.00791	1.71	3.27	0.662	0.923	0.197	1.15	0.289	0.443	-0.483	-1.4	0.0218	0.0847	-1.09	-2.13	1592	C	0	40	EIF2A	Eukaryotic translation initiation factor 2A OS=Homo sapiens OX=9606 GN=EIF2A PE=1 SV=3	585
tr|Q5TCU3|Q5TCU3_HUMAN	9.59	9.67	7.17	6.8	6.81	7.07	8.3	7.91	6.08	0.647	0.743	0.273	1.21	0.979	0.985	0.0156	1.01	0.000386	0.00483	-2.41	-5.33	0.882	0.928	0.0884	1.06	0.000903	0.00532	-2.22	-4.65	0.517	0.671	-0.387	-1.31	29	C	0	5	TPM2	Tropomyosin beta chain OS=Homo sapiens OX=9606 GN=TPM2 PE=1 SV=1	284
sp|Q92530|PSMF1_HUMAN	6.66	7.17	5.61	6.08	7.74	6.02	5.87	6.74	6.69	0.89	0.934	-0.0596	-1.04	0.000713	0.00618	1.65	3.14	0.0211	0.0838	-1.05	-2.08	0.245	0.71	0.509	1.42	0.0659	0.147	0.823	1.77	0.0536	0.158	0.867	1.82	1062	C	0	9	PSMF1	Proteasome inhibitor PI31 subunit OS=Homo sapiens OX=9606 GN=PSMF1 PE=1 SV=2	271
sp|P04179|SODM_HUMAN	9.43	9.69	10.4	9.27	7.38	7.48	11	10.6	8.7	0.00296	0.0131	-1.79	-3.46	0.00192	0.0132	-1.88	-3.69	0.0751	0.199	1.01	2.01	0.636	0.918	0.26	1.2	0.000237	0.00188	-2.33	-5.03	0.409	0.58	-0.456	-1.37	909	C	0	140	SOD2	Superoxide dismutase [Mn], mitochondrial OS=Homo sapiens OX=9606 GN=SOD2 PE=1 SV=3	222
sp|Q8TEQ6|GEMI5_HUMAN	3.82	3.91	4.61	6	4.09	4.23	3.73	3.85	5.66	0.00164	0.00815	-1.77	-3.4	0.000804	0.00674	-1.91	-3.75	0.129	0.282	0.786	1.72	0.859	0.923	0.0902	1.06	0.000727	0.00455	1.93	3.81	0.811	0.886	0.121	1.09	5493	C	35	0	GEMIN5	Gem-associated protein 5 OS=Homo sapiens OX=9606 GN=GEMIN5 PE=1 SV=3	1508
sp|Q86SK9|SCD5_HUMAN	6.32	6.72	5.37	7.31	5.67	5.73	5.9	6.39	7.28	0.00116	0.00634	-1.58	-2.98	0.000799	0.00671	-1.64	-3.12	0.0375	0.124	-0.945	-1.93	0.362	0.784	0.399	1.32	0.00358	0.0151	1.38	2.61	0.26	0.433	0.496	1.41	4932	C	0	14	SCD5	Stearoyl-CoA desaturase 5 OS=Homo sapiens OX=9606 GN=SCD5 PE=1 SV=2	330
sp|Q96JJ7|TMX3_HUMAN	7.82	7.23	9.07	9.33	9.11	6.98	9.96	9.62	9.71	0.000112	0.00102	-2.35	-5.09	0.667	0.781	-0.223	-1.17	0.0217	0.0852	1.26	2.39	0.259	0.722	-0.592	-1.51	0.631	0.753	-0.249	-1.19	0.511	0.666	-0.342	-1.27	3251	C	62	98	TMX3	Protein disulfide-isomerase TMX3 OS=Homo sapiens OX=9606 GN=TMX3 PE=1 SV=2	454
tr|A8MU27|A8MU27_HUMAN	9.38	9.87	8.42	6.25	7.76	8.66	7.68	9.37	7.54	0.000211	0.00172	2.41	5.33	0.0122	0.0485	1.51	2.84	0.096	0.234	-0.964	-1.95	0.391	0.795	0.486	1.4	0.81	0.874	-0.135	-1.1	0.00553	0.031	1.69	3.23	6357	C	0	36	SUMO3	Small ubiquitin-related modifier 3 OS=Homo sapiens OX=9606 GN=SUMO3 PE=1 SV=1	147
sp|P05543|THBG_HUMAN	5.96	6.26	5.13	5.13	7.14	6.55	5.28	6.01	5.49	0.00142	0.00732	1.42	2.68	3.11e-05	0.000694	2.01	4.02	0.0471	0.146	-0.827	-1.77	0.452	0.821	0.302	1.23	0.6	0.73	0.21	1.16	0.077	0.201	0.73	1.66	1469	C	8	0	SERPINA7	Thyroxine-binding globulin OS=Homo sapiens OX=9606 GN=SERPINA7 PE=1 SV=2	415
sp|P28838|AMPL_HUMAN	9.11	8.81	9.59	10.2	9.47	7.65	8.08	9.67	9.79	6.71e-05	0.000699	-2.53	-5.76	0.195	0.339	-0.705	-1.63	0.377	0.56	0.476	1.39	0.577	0.895	-0.299	-1.23	0.00337	0.0144	1.72	3.28	0.00601	0.0329	1.59	3.01	82	C	0	235	LAP3	Cytosol aminopeptidase OS=Homo sapiens OX=9606 GN=LAP3 PE=1 SV=3	519
sp|Q6PCB7|S27A1_HUMAN	5.94	6.23	5.82	8.6	5.64	5.82	7.54	6.4	7.19	4.49e-05	0.000504	-2.78	-6.88	1.98e-05	0.000491	-2.96	-7.79	0.84	0.904	-0.115	-1.08	0.612	0.907	0.29	1.22	0.547	0.691	-0.344	-1.27	0.0541	0.159	-1.14	-2.2	713	C	1	62	SLC27A1	Long-chain fatty acid transport protein 1 OS=Homo sapiens OX=9606 GN=SLC27A1 PE=1 SV=1	646
sp|Q9HAV7|GRPE1_HUMAN	7.77	7.88	7.21	8.21	6.45	6.56	8.39	7.28	6.7	0.000825	0.00481	-1.64	-3.12	0.000412	0.00417	-1.76	-3.38	0.208	0.383	-0.558	-1.47	0.803	0.923	0.109	1.08	0.000591	0.00387	-1.7	-3.24	0.0163	0.0683	-1.11	-2.16	2279	C	31	0	GRPEL1	GrpE protein homolog 1, mitochondrial OS=Homo sapiens OX=9606 GN=GRPEL1 PE=1 SV=2	217
sp|O95163|ELP1_HUMAN	5.53	5.08	7.26	7.81	7.38	5.94	5.16	5.4	6.77	0.00244	0.0113	-1.87	-3.66	0.445	0.593	-0.431	-1.35	0.00464	0.0301	1.73	3.31	0.422	0.811	-0.454	-1.37	0.00773	0.0279	1.61	3.05	0.679	0.795	0.233	1.18	510	C	24	96	ELP1	Elongator complex protein 1 OS=Homo sapiens OX=9606 GN=ELP1 PE=1 SV=3	1332
sp|Q8NFF5|FAD1_HUMAN	6.4	5.98	5.58	7.38	5.18	5.26	7.74	6.28	6.23	0.000271	0.00207	-2.11	-4.32	0.000179	0.00226	-2.19	-4.57	0.113	0.26	-0.819	-1.76	0.409	0.802	-0.419	-1.34	0.00557	0.0215	-1.51	-2.85	0.00714	0.0373	-1.46	-2.75	2178	C	0	44	FLAD1	FAD synthase OS=Homo sapiens OX=9606 GN=FLAD1 PE=1 SV=1	587
tr|A0A087WVQ9|A0A087WVQ9_HUMAN	11.9	10.6	10.1	10.6	10.2	10.3	10.9	10.5	11.2	0.281	0.417	-0.354	-1.28	0.19	0.332	-0.433	-1.35	1.14e-05	0.000371	-1.76	-3.38	0.000475	0.0112	-1.29	-2.45	0.318	0.476	0.328	1.26	0.217	0.386	-0.408	-1.33	3000	C	2	180	EEF1A1	Elongation factor 1-alpha 1 OS=Homo sapiens OX=9606 GN=EEF1A1 PE=1 SV=1	441
sp|Q9H9J2|RM44_HUMAN	6.46	6.91	6.22	7.2	5.77	5.85	8.95	6.54	6.43	0.0183	0.053	-1.35	-2.55	0.0128	0.05	-1.43	-2.7	0.657	0.789	-0.241	-1.18	0.411	0.803	0.447	1.36	7.58e-05	0.000737	-2.53	-5.76	0.00013	0.00185	-2.42	-5.34	2783	C	29	0	MRPL44	39S ribosomal protein L44, mitochondrial OS=Homo sapiens OX=9606 GN=MRPL44 PE=1 SV=1	332
tr|E9PC47|E9PC47_HUMAN	5.62	5.84	5.99	6.63	7.61	5.17	6.37	5.65	6.46	0.00189	0.0091	-1.46	-2.75	0.0283	0.0882	0.979	1.97	0.383	0.566	0.374	1.3	0.597	0.902	0.225	1.17	0.819	0.879	0.0971	1.07	0.103	0.243	-0.713	-1.64	3731	C	0	33	LIMK1	LIM domain kinase 1 OS=Homo sapiens OX=9606 GN=LIMK1 PE=1 SV=1	677
sp|Q9Y570-4|PPME1_HUMAN	6.72	6.35	5.17	5.87	5.93	8.34	6.42	6.08	5.55	0.000107	0.000986	2.47	5.55	0.919	0.945	0.0556	1.04	0.00792	0.0438	-1.55	-2.93	0.496	0.85	-0.372	-1.29	0.117	0.226	-0.873	-1.83	0.537	0.688	-0.337	-1.26	4873	C	0	33	PPME1	Isoform 4 of Protein phosphatase methylesterase 1 OS=Homo sapiens OX=9606 GN=PPME1	400
sp|Q9UI30|TR112_HUMAN	7.55	8.24	8.27	8.39	8.63	6.94	7.38	8.26	9.03	0.00177	0.00863	-1.45	-2.74	0.57	0.702	0.239	1.18	0.0952	0.232	0.72	1.65	0.106	0.469	0.698	1.62	0.000519	0.00352	1.65	3.15	0.0451	0.142	0.876	1.84	4190	C	0	22	TRMT112	Multifunctional methyltransferase subunit TRM112-like protein OS=Homo sapiens OX=9606 GN=TRMT112 PE=1 SV=1	125
sp|Q99973|TEP1_HUMAN	3.12	3.23	2.76	3.37	5.14	6.95	2.67	3.15	2.92	2.02e-06	5e-05	3.57	11.9	0.00545	0.0275	1.77	3.41	0.533	0.697	-0.367	-1.29	0.859	0.923	0.105	1.08	0.673	0.783	0.248	1.19	0.417	0.586	0.48	1.39	2433	C	0	41	TEP1	Telomerase protein component 1 OS=Homo sapiens OX=9606 GN=TEP1 PE=1 SV=2	2627
[truncated: 2,623 more rows]

## Sheet: Table S6
Table S6. GBM6, GBM39, and GBM59 cells, exomeres and supermeres proteomics data.
[truncated: 4,377 more rows]

## Sheet: Table S7
Table S7. DiFi proteomics data.
[truncated: 5,974 more rows]

## Sheet: Table S8
Table S8. Cytokine genes qRT-PCR primers list.
	Forward Primers	Sequence	Reverse Primers	Sequence
[truncated: 18 more rows]
